# Supplementary material for: Species diversity in the new lamprey genus Occidentis, formerly classified as western North American ‘Lampetra’
Source: PLoS One. 2024 Dec 19;19(12):e0313911. doi: 10.1371/journal.pone.0313911 (PMC11658800; doi:10.1371/journal.pone.0313911)
Supplement: S1 Table — Cytochrome b nucleotide positions diagnostic for the new genus Occidentis relative to the genera Eudontomyzon (excluding and E. morii) and Lampetra of eastern North America and Eurasia (including Lethenteron ninae). Position numbers are those for the GenBank accession Y18683 of Lampetra fluviatilis. (XLSX) [file pone.0313911.s001.xlsx]

## Sheet: Table S1 - Fixed differences
Table S1. Cytochrome b nucleotide positions diagnostic for the new genus Occidentis relative to the genera Eudontomyzon (excluding and E. morii) and Lampetra of eastern North America and Eurasia (including Lethenteron ninae). Position numbers are those for the GenBank accession Y18683 of Lampetra fluviatilis.
Position	Occidentis	Eudontomyzon and Lampetra of eastern North America and Eurasia
12494	G	A
12557	T	A
12683	C or T	A
12758	T	C
12764	C	T
12821	C	T
12890	C	T
12902	T	A
12935	C	T
12962	T	C
12998	T	G or A
13007	T	C or A
13136	C	T
