# Supplementary material for: Species diversity in the new lamprey genus Occidentis, formerly classified as western North American ‘Lampetra’
Source: PLoS One. 2024 Dec 19;19(12):e0313911. doi: 10.1371/journal.pone.0313911 (PMC11658800; doi:10.1371/journal.pone.0313911)
Supplement: S2 Table — Metadata for all cyt b sequences representing Occidentis from western North America analyzed in this study. Under Latitude and Longitude, "NA" indicates that coordinates were not available. (XLSX) [file pone.0313911.s002.xlsx]

## Sheet: Table S2- Occidentis cyt b
Table S2. Metadata for all cyt b sequences representing Occidentis from western North America analyzed in this study. Under Latitude and Longitude, "NA" indicates that coordinates were not available.
Species	GenBank Accession	Locality	Latitude	Longitude	Source	Haplotype ID	Notes
Entosphenus tridentatus	GQ206157	Sespe Creek, CA	34.3897	-118.917	Lang et al. 2009	1	Outgroup for maximum likelihood tree estimation
Occidentis ayresii	OQ818557	Feather River, CA	39.4566	-121.615	Auringer et al. 2023	2	Specimen not identified to species level in GenBank. Species identified by Auringer et al. 2023
Occidentis ayresii	GU120854	Feather River, CA	39.0105	-121.581	Boguski et al. 2012	3
Occidentis ayresii	GU120856	Feather River, CA	39.0105	-121.581	Boguski et al. 2012	3
Occidentis ayresii	GU120867	Sacramento Delta, CA	37.8829	-122.519	Boguski et al. 2012	3
Occidentis ayresii	GU120868	Sacramento Delta, CA	37.8829	-122.519	Boguski et al. 2012	3
Occidentis ayresii	OQ818558	Sacramento River, CA	38.7908	-121.692	Auringer et al. 2023	3
Occidentis ayresii	OQ818559	Sacramento River, CA	38.7908	-121.692	Auringer et al. 2023	3
Occidentis ayresii	OQ818561	Sacramento River, CA	38.1547	-121.681	Auringer et al. 2023	3	Specimen not identified to species level in GenBank. Species identified by Auringer et al. 2023
Occidentis ayresii	OQ818562	Sacramento River, CA	38.0581	-121.819	Auringer et al. 2023	3	Specimen not identified to species level in GenBank. Species identified by Auringer et al. 2023
Occidentis ayresii	OQ818563	Yolo Bypass, CA	38.3534	-121.643	Auringer et al. 2023	3	Specimen not identified to species level in GenBank. Species identified by Auringer et al. 2023
Occidentis ayresii	OQ818564	Yolo Bypass, CA	38.3534	-121.643	Auringer et al. 2023	3	Specimen not identified to species level in GenBank. Species identified by Auringer et al. 2023
Occidentis ayresii	OQ818565	Yolo Bypass, CA	38.3534	-121.643	Auringer et al. 2023	3	Specimen not identified to species level in GenBank. Species identified by Auringer et al. 2023
Occidentis ayresii	OQ818560	Sacramento River, CA	38.7908	-121.692	Auringer et al. 2023	4	Specimen not identified to species level in GenBank. Species identified by Auringer et al. 2023
Occidentis hubbsi	GQ206150	Kings River, CA	36.7925	-119.41	Lang et al. 2009	5
Occidentis hubbsi	GU120869	Merced River, CA	37.5214	-120.42	Boguski et al. 2012	5
Occidentis hubbsi	GU120870	Merced River, CA	37.5214	-120.42	Boguski et al. 2012	5
Occidentis hubbsi	OQ818566	Kings River, CA	36.8211	-119.354	Auringer et al. 2023	5	Specimen not identified to species level in GenBank. Species identified by Auringer et al. 2023
Occidentis hubbsi	OQ818567	Kings River, CA	36.8211	-119.354	Auringer et al. 2023	5	Specimen not identified to species level in GenBank. Species identified by Auringer et al. 2023
Occidentis hubbsi	OQ818568	Kings River, CA	36.8211	-119.354	Auringer et al. 2023	5	Specimen not identified to species level in GenBank. Species identified by Auringer et al. 2023
Occidentis hubbsi	OQ818569	Kings River, CA	36.8211	-119.354	Auringer et al. 2023	5	Specimen not identified to species level in GenBank. Species identified by Auringer et al. 2023
Occidentis hubbsi	OQ818570	Kings River, CA	36.8211	-119.354	Auringer et al. 2023	5	Specimen not identified to species level in GenBank. Species identified by Auringer et al. 2023
Occidentis ayresii	GU120782	Mill Creek, WA	46.0804	-118.254	Boguski et al. 2012	6	Specimen not identified to species level in GenBank. Species identified by Carim et al. 2023
Occidentis ayresii	GU120783	Mill Creek, WA	46.0804	-118.254	Boguski et al. 2012	6	Specimen not identified to species level in GenBank. Species identified by Carim et al. 2023
Occidentis ayresii	GU120784	Mill Creek, WA	46.0804	-118.254	Boguski et al. 2012	6	Specimen not identified to species level in GenBank. Species identified by Carim et al. 2023
Occidentis ayresii	GU120785	Mill Creek, WA	46.0804	-118.254	Boguski et al. 2012	6	Specimen not identified to species level in GenBank. Species identified by Carim et al. 2023
Occidentis ayresii	GU120793	Gibbons Creek, WA	45.5707	-122.316	Boguski et al. 2012	6	Specimen not identified to species level in GenBank. Species identified by Carim et al. 2023
Occidentis ayresii	OQ818571	White Salmon River, WA	45.7476	-121.521	Auringer et al. 2023	6	Specimen labeled as L. richardsoni in GenBank, synonymized with O. ayresii by Carim et al. 2023
Occidentis ayresii	OQ818572	White Salmon River, WA	45.7476	-121.521	Auringer et al. 2023	6	Specimen labeled as L. richardsoni in GenBank, synonymized with O. ayresii by Carim et al. 2023
Occidentis sp.	OQ818573	Alameda Creek, CA	37.5389	-121.856	Auringer et al. 2023	7
Occidentis sp.	OQ818574	Alameda Creek, CA	37.5389	-121.856	Auringer et al. 2023	7
Occidentis sp.	OQ818577	Alameda Creek, CA	37.5389	-121.856	Auringer et al. 2023	7
Occidentis sp.	OQ818578	Alameda Creek, CA	37.5389	-121.856	Auringer et al. 2023	7
Occidentis sp.	OQ818579	Alameda Creek, CA	37.5389	-121.856	Auringer et al. 2023	7
Occidentis sp.	OQ818580	Alameda Creek, CA	37.5389	-121.856	Auringer et al. 2023	7
Occidentis sp.	OQ818581	Alameda Creek, CA	37.5389	-121.856	Auringer et al. 2023	7
Occidentis sp.	OQ818582	Alameda Creek, CA	37.5389	-121.856	Auringer et al. 2023	7
Occidentis sp.	OQ818575	Alameda Creek, CA	37.5389	-121.856	Auringer et al. 2023	8
Occidentis sp.	OQ818576	Alameda Creek, CA	37.5389	-121.856	Auringer et al. 2023	8
Occidentis sp.	OQ818583	Napa River, CA	38.3437	-122.288	Auringer et al. 2023	9
Occidentis sp.	OQ818584	Napa River, CA	38.3437	-122.288	Auringer et al. 2023	9
Occidentis sp.	OQ818585	Napa River, CA	38.3437	-122.288	Auringer et al. 2023	9
Occidentis ayresii	GQ206174	Fraser River, BC	NA	NA	Lang et al. 2009	10
Occidentis ayresii	GQ206177	Bear Creek, OR	45.1937	-122.721	Lang et al. 2009	10	Specimen labeled as L. richardsoni in GenBank, synonymized with O. ayresii by Carim et al. 2023
Occidentis ayresii	GU120726	Farragut River, AK	57.195	-133.265	Boguski et al. 2012	10	Specimen labeled as L. richardsoni in GenBank, synonymized with O. ayresii by Carim et al. 2023
Occidentis ayresii	GU120727	Quilgauw Creek, BC	55.01	-129.56	Boguski et al. 2012	10
Occidentis ayresii	GU120729	Ishkheenickh River, BC	54.9488	-129.583	Boguski et al. 2012	10	Specimen labeled as L. richardsoni in GenBank, synonymized with O. ayresii by Carim et al. 2023
Occidentis ayresii	GU120730	Arden Creek, BC	49.6916	-125.008	Boguski et al. 2012	10	Specimen not identified to species level in GenBank. Species identified by Carim et al. 2023
Occidentis ayresii	GU120731	Morrison Creek, BC	49.6672	-124.999	Boguski et al. 2012	10	Specimen not identified to species level in GenBank. Species identified by Carim et al. 2023
Occidentis ayresii	GU120732	Fraser River, BC	49.3837	-121.453	Boguski et al. 2012	10	Specimen not identified to species level in GenBank. Species identified by Carim et al. 2023
Occidentis ayresii	GU120733	Partington Creek, BC	49.29	-122.73	Boguski et al. 2012	10
Occidentis ayresii	GU120734	Chase River, BC	49.1561	-123.942	Boguski et al. 2012	10	Specimen not identified to species level in GenBank. Species identified by Carim et al. 2023
Occidentis ayresii	GU120735	Chase River, BC	49.1561	-123.942	Boguski et al. 2012	10	Specimen not identified to species level in GenBank. Species identified by Carim et al. 2023
Occidentis ayresii	GU120736	Smith Creek, BC	49.061	-121.97	Boguski et al. 2012	10	Specimen labeled as L. richardsoni in GenBank, synonymized with O. ayresii by Carim et al. 2023
Occidentis ayresii	GU120737	Smith Creek, BC	49.061	-121.97	Boguski et al. 2012	10	Specimen labeled as L. richardsoni in GenBank, synonymized with O. ayresii by Carim et al. 2023
Occidentis ayresii	GU120738	South Fork Nooksack River, WA	48.7203	-122.202	Boguski et al. 2012	10	Specimen not identified to species level in GenBank. Species identified by Carim et al. 2023
Occidentis ayresii	GU120739	South Fork Nooksack River, WA	48.7203	-122.202	Boguski et al. 2012	10	Specimen not identified to species level in GenBank. Species identified by Carim et al. 2023
Occidentis ayresii	GU120740	South Fork Nooksack River, WA	48.7203	-122.202	Boguski et al. 2012	10	Specimen not identified to species level in GenBank. Species identified by Carim et al. 2023
Occidentis ayresii	GU120741	East Fork Nookachamps Creek, WA	48.4461	-122.252	Boguski et al. 2012	10	Specimen not identified to species level in GenBank. Species identified by Carim et al. 2023
Occidentis ayresii	GU120742	East Fork Nookachamps Creek, WA	48.4461	-122.252	Boguski et al. 2012	10	Specimen not identified to species level in GenBank. Species identified by Carim et al. 2023
Occidentis ayresii	GU120743	East Fork Nookachamps Creek, WA	48.4461	-122.252	Boguski et al. 2012	10	Specimen not identified to species level in GenBank. Species identified by Carim et al. 2023
Occidentis ayresii	GU120744	East Fork Nookachamps Creek, WA	48.4461	-122.252	Boguski et al. 2012	10	Specimen not identified to species level in GenBank. Species identified by Carim et al. 2023
Occidentis ayresii	GU120747	Big River, WA	48.1289	-124.605	Boguski et al. 2012	10	Specimen not identified to species level in GenBank. Species identified by Carim et al. 2023
Occidentis ayresii	GU120759	Cedar River, WA	47.4845	-122.207	Boguski et al. 2012	10	Specimen not identified to species level in GenBank. Species identified by Carim et al. 2023
Occidentis ayresii	GU120760	Cedar River, WA	47.4845	-122.207	Boguski et al. 2012	10	Specimen not identified to species level in GenBank. Species identified by Carim et al. 2023
Occidentis ayresii	GU120761	Cedar River, WA	47.4845	-122.207	Boguski et al. 2012	10	Specimen not identified to species level in GenBank. Species identified by Carim et al. 2023
Occidentis ayresii	GU120762	Green River, WA	47.3009	-122.175	Boguski et al. 2012	10	Specimen not identified to species level in GenBank. Species identified by Carim et al. 2023
Occidentis ayresii	GU120763	Green River, WA	47.3009	-122.175	Boguski et al. 2012	10	Specimen not identified to species level in GenBank. Species identified by Carim et al. 2023
Occidentis ayresii	GU120768	Nisqually River, WA	46.9328	-122.559	Boguski et al. 2012	10	Specimen not identified to species level in GenBank. Species identified by Carim et al. 2023
Occidentis ayresii	GU120770	Nisqually River, WA	46.9328	-122.559	Boguski et al. 2012	10	Specimen not identified to species level in GenBank. Species identified by Carim et al. 2023
Occidentis ayresii	GU120794	Gibbons Creek, WA	45.5707	-122.316	Boguski et al. 2012	10	Specimen not identified to species level in GenBank. Species identified by Carim et al. 2023
Occidentis ayresii	GU120808	Yaquina River, OR	44.6541	-123.818	Boguski et al. 2012	10	Specimen not identified to species level in GenBank. Species identified by Carim et al. 2023
Occidentis ayresii	GU120824	Cow Creek, OR	42.9472	-123.363	Boguski et al. 2012	10	Specimen not identified to species level in GenBank. Species identified by Carim et al. 2023
Occidentis ayresii	GU120825	Cow Creek, OR	42.9472	-123.363	Boguski et al. 2012	10	Specimen not identified to species level in GenBank. Species identified by Carim et al. 2023
Occidentis ayresii	GU120826	Cow Creek, OR	42.9472	-123.363	Boguski et al. 2012	10	Specimen not identified to species level in GenBank. Species identified by Carim et al. 2023
Occidentis ayresii	GU120827	Cow Creek, OR	42.9472	-123.363	Boguski et al. 2012	10	Specimen not identified to species level in GenBank. Species identified by Carim et al. 2023
Occidentis ayresii	GU120841	Prairie Creek, CA	41.3948	-124.024	Boguski et al. 2012	10	Specimen not identified to species level in GenBank. Species identified by Carim et al. 2023
Occidentis ayresii	GU120842	Prairie Creek, CA	41.3948	-124.024	Boguski et al. 2012	10	Specimen not identified to species level in GenBank. Species identified by Carim et al. 2023
Occidentis ayresii	GU120843	Boyes Creek, CA	41.3642	-124.018	Boguski et al. 2012	10	Specimen not identified to species level in GenBank. Species identified by Carim et al. 2023
Occidentis ayresii	GU120845	Streelow Creek, CA	41.3447	-124.033	Boguski et al. 2012	10	Specimen not identified to species level in GenBank. Species identified by Carim et al. 2023
Occidentis ayresii	GU120846	Streelow Creek, CA	41.3447	-124.033	Boguski et al. 2012	10	Specimen not identified to species level in GenBank. Species identified by Carim et al. 2023
Occidentis ayresii	GU120847	Streelow Creek, CA	41.3447	-124.033	Boguski et al. 2012	10	Specimen not identified to species level in GenBank. Species identified by Carim et al. 2023
Occidentis ayresii	JN093099	McKay Creek, OR	45.6253	-122.975	Reid et al. 2011	10	Specimen labeled as L. richardsoni in GenBank, synonymized with O. ayresii by Carim et al. 2023
Occidentis ayresii	JN093100	McKay Creek, OR	45.6253	-122.975	Reid et al. 2011	10	Specimen labeled as L. richardsoni in GenBank, synonymized with O. ayresii by Carim et al. 2023
Occidentis ayresii	ON419577	Muddy Creek, OR	44.5201	-123.301	Carim et al. 2023	10	Specimen not identified to species level in GenBank. Species identified by Carim et al. 2023
Occidentis ayresii	ON419577	Muddy Creek, OR	44.5201	-123.301	Carim et al. 2023	10	Specimen not identified to species level in GenBank. Species identified by Carim et al. 2023
Occidentis ayresii	ON419577	Muddy Creek, OR	44.5201	-123.301	Carim et al. 2023	10	Specimen not identified to species level in GenBank. Species identified by Carim et al. 2023
Occidentis ayresii	GU120728	Ishkheenickh River, BC	54.9488	-129.583	Boguski et al. 2012	11	Specimen labeled as L. richardsoni in GenBank, synonymized with O. ayresii by Carim et al. 2023
Occidentis ayresii	GU120745	Big River, WA	48.1289	-124.605	Boguski et al. 2012	12	Specimen not identified to species level in GenBank. Species identified by Carim et al. 2023
Occidentis ayresii	GU120746	Big River, WA	48.1289	-124.605	Boguski et al. 2012	13	Specimen not identified to species level in GenBank. Species identified by Carim et al. 2023
Occidentis ayresii	GU120748	Big River, WA	48.1289	-124.605	Boguski et al. 2012	14	Specimen not identified to species level in GenBank. Species identified by Carim et al. 2023
Occidentis ayresii	GU120751	Cedar Creek, WA	47.7101	-124.41	Boguski et al. 2012	15	Specimen not identified to species level in GenBank. Species identified by Carim et al. 2023
Occidentis ayresii	GU120752	Cedar Creek, WA	47.7101	-124.41	Boguski et al. 2012	15	Specimen not identified to species level in GenBank. Species identified by Carim et al. 2023
Occidentis ayresii	GU120755	Salmon River, WA	47.5533	-124.216	Boguski et al. 2012	15	Specimen not identified to species level in GenBank. Species identified by Carim et al. 2023
Occidentis ayresii	GU120756	Ziegler Creek, WA	47.4869	-123.823	Boguski et al. 2012	15	Specimen not identified to species level in GenBank. Species identified by Carim et al. 2023
Occidentis ayresii	GU120757	Ziegler Creek, WA	47.4869	-123.823	Boguski et al. 2012	15	Specimen not identified to species level in GenBank. Species identified by Carim et al. 2023
Occidentis ayresii	GU120758	Ziegler Creek, WA	47.4869	-123.823	Boguski et al. 2012	15	Specimen labeled as L. richardsoni in GenBank, synonymized with O. ayresii by Carim et al. 2023
Occidentis ayresii	GU120765	Satsop River, WA	47.0359	-123.528	Boguski et al. 2012	15	Specimen not identified to species level in GenBank. Species identified by Carim et al. 2023
Occidentis ayresii	GU120771	Nisqually River, WA	46.9328	-122.559	Boguski et al. 2012	15	Specimen not identified to species level in GenBank. Species identified by Carim et al. 2023
Occidentis ayresii	GU120764	Green River, WA	47.3009	-122.175	Boguski et al. 2012	16	Specimen not identified to species level in GenBank. Species identified by Carim et al. 2023
Occidentis ayresii	GU120766	Satsop River, WA	47.0359	-123.528	Boguski et al. 2012	17	Specimen not identified to species level in GenBank. Species identified by Carim et al. 2023
Occidentis ayresii	GU120767	Nisqually River, WA	46.9328	-122.559	Boguski et al. 2012	18	Specimen not identified to species level in GenBank. Species identified by Carim et al. 2023
Occidentis ayresii	GU120769	Nisqually River, WA	46.9328	-122.559	Boguski et al. 2012	19	Specimen not identified to species level in GenBank. Species identified by Carim et al. 2023
Occidentis ayresii	GU120772	Willapa River, WA	46.5591	-123.599	Boguski et al. 2012	20	Specimen not identified to species level in GenBank. Species identified by Carim et al. 2023
Occidentis ayresii	GU120775	Willapa River, WA	46.5591	-123.599	Boguski et al. 2012	20	Specimen not identified to species level in GenBank. Species identified by Carim et al. 2023
Occidentis ayresii	GU120773	Willapa River, WA	46.5591	-123.599	Boguski et al. 2012	21	Specimen not identified to species level in GenBank. Species identified by Carim et al. 2023
Occidentis ayresii	GU120774	Willapa River, WA	46.5591	-123.599	Boguski et al. 2012	22	Specimen not identified to species level in GenBank. Species identified by Carim et al. 2023
Occidentis ayresii	GU120776	Willapa River, WA	46.5591	-123.599	Boguski et al. 2012	22	Specimen not identified to species level in GenBank. Species identified by Carim et al. 2023
Occidentis ayresii	GU120777	North Fork Klaskanine River, OR	46.0938	-123.739	Boguski et al. 2012	23	Specimen not identified to species level in GenBank. Species identified by Carim et al. 2023
Occidentis ayresii	GU120778	North Fork Klaskanine River, OR	46.0938	-123.739	Boguski et al. 2012	23	Specimen not identified to species level in GenBank. Species identified by Carim et al. 2023
Occidentis ayresii	GU120779	North Fork Klaskanine River, OR	46.0938	-123.739	Boguski et al. 2012	23	Specimen not identified to species level in GenBank. Species identified by Carim et al. 2023
Occidentis ayresii	GU120788	Necanicum River, OR	45.9019	-123.86	Boguski et al. 2012	23	Specimen not identified to species level in GenBank. Species identified by Carim et al. 2023
Occidentis ayresii	GU120789	Necanicum River, OR	45.9019	-123.86	Boguski et al. 2012	23	Specimen not identified to species level in GenBank. Species identified by Carim et al. 2023
Occidentis ayresii	GU120790	Necanicum River, OR	45.9019	-123.86	Boguski et al. 2012	23	Specimen not identified to species level in GenBank. Species identified by Carim et al. 2023
Occidentis ayresii	GU120791	Necanicum River, OR	45.9019	-123.86	Boguski et al. 2012	23	Specimen not identified to species level in GenBank. Species identified by Carim et al. 2023
Occidentis ayresii	GU120792	Necanicum River, OR	45.9019	-123.86	Boguski et al. 2012	23	Specimen not identified to species level in GenBank. Species identified by Carim et al. 2023
Occidentis ayresii	GU120780	Klaskanine River, OR	46.0938	-123.739	Boguski et al. 2012	24	Specimen not identified to species level in GenBank. Species identified by Carim et al. 2023
Occidentis ayresii	GU120781	Klaskanine River, OR	46.0938	-123.739	Boguski et al. 2012	25	Specimen not identified to species level in GenBank. Species identified by Carim et al. 2023
Occidentis ayresii	GU120786	Fishhawk Creek, OR	45.934	-123.504	Boguski et al. 2012	26	Specimen not identified to species level in GenBank. Species identified by Carim et al. 2023
Occidentis ayresii	GU120787	Fishhawk Creek, OR	45.934	-123.504	Boguski et al. 2012	26	Specimen not identified to species level in GenBank. Species identified by Carim et al. 2023
Occidentis pacifica	GU120795	Crystal Spring Creek, OR	45.4824	-122.632	Boguski et al. 2012	27
Occidentis pacifica	GU120797	Crystal Spring Creek, OR	45.4824	-122.632	Boguski et al. 2012	27
Occidentis pacifica	GU120796	Crystal Spring Creek, OR	45.4824	-122.632	Boguski et al. 2012	28
Occidentis pacifica	GU120799	Clackamas River, OR	45.2142	-122.234	Boguski et al. 2012	28
Occidentis pacifica	GU120800	Clackamas River, OR	45.2142	-122.234	Boguski et al. 2012	28
Occidentis pacifica	GU120801	Clackamas River, OR	45.2142	-122.234	Boguski et al. 2012	28
Occidentis pacifica	GU120802	Clackamas River, OR	45.1812	-122.168	Boguski et al. 2012	28
Occidentis pacifica	GU120803	Clackamas River, OR	45.1812	-122.168	Boguski et al. 2012	28
Occidentis pacifica	GU120804	Clackamas River, OR	45.1812	-122.168	Boguski et al. 2012	28
Occidentis pacifica	GU120805	Clackamas River, OR	45.1812	-122.168	Boguski et al. 2012	28
Occidentis ayresii	GU120807	Mill Creek, OR	44.748	-123.791	Boguski et al. 2012	29
Occidentis ayresii	GU120809	Yaquina River, OR	44.6541	-123.818	Boguski et al. 2012	30	Specimen not identified to species level in GenBank. Species identified by Carim et al. 2023
Occidentis ayresii	GU120844	Boyes Creek, CA	41.3642	-124.018	Boguski et al. 2012	30	Specimen not identified to species level in GenBank. Species identified by Carim et al. 2023
Occidentis ayresii	GU120811	Owens Creek, OR	44.2197	-123.369	Boguski et al. 2012	31	Specimen not identified to species level in GenBank. Species identified by Carim et al. 2023
Occidentis ayresii	ON419575	Owens Creek, OR	44.2011	-123.33	Carim et al. 2023	31	Specimen not identified to species level in GenBank. Species identified by Carim et al. 2023
Occidentis ayresii	ON419575	Owens Creek, OR	44.2011	-123.33	Carim et al. 2023	31	Specimen not identified to species level in GenBank. Species identified by Carim et al. 2023
Occidentis ayresii	GU120812	Owens Creek, OR	44.2197	-123.369	Boguski et al. 2012	32	Specimen not identified to species level in GenBank. Species identified by Carim et al. 2023
Occidentis ayresii	ON419576	Brice Creek, OR	43.6868	-122.756	Carim et al. 2023	32	Specimen not identified to species level in GenBank. Species identified by Carim et al. 2023
Occidentis ayresii	ON419576	Brice Creek, OR	43.6868	-122.756	Carim et al. 2023	32	Specimen not identified to species level in GenBank. Species identified by Carim et al. 2023
Occidentis ayresii	ON419576	Brice Creek, OR	43.6868	-122.756	Carim et al. 2023	32	Specimen not identified to species level in GenBank. Species identified by Carim et al. 2023
Occidentis ayresii	ON419576	Layng Creek, OR	43.7043	-122.765	Carim et al. 2023	32	Specimen not identified to species level in GenBank. Species identified by Carim et al. 2023
Occidentis ayresii	ON419576	Layng Creek, OR	43.7043	-122.765	Carim et al. 2023	32	Specimen not identified to species level in GenBank. Species identified by Carim et al. 2023
Occidentis ayresii	ON419576	Layng Creek, OR	43.7043	-122.765	Carim et al. 2023	32	Specimen not identified to species level in GenBank. Species identified by Carim et al. 2023
Occidentis ayresii	ON419576	Long Tom River, OR	44.0599	-123.437	Carim et al. 2023	32	Specimen not identified to species level in GenBank. Species identified by Carim et al. 2023
Occidentis ayresii	ON419576	Long Tom River, OR	44.0599	-123.437	Carim et al. 2023	32	Specimen not identified to species level in GenBank. Species identified by Carim et al. 2023
Occidentis ayresii	ON419576	Owens Creek, OR	44.2011	-123.33	Carim et al. 2023	32	Specimen not identified to species level in GenBank. Species identified by Carim et al. 2023
Occidentis ayresii	ON419576	Sharps Creek, OR	43.6073	-122.766	Carim et al. 2023	32	Specimen not identified to species level in GenBank. Species identified by Carim et al. 2023
Occidentis ayresii	ON419576	Sharps Creek, OR	43.6725	-122.818	Carim et al. 2023	32	Specimen not identified to species level in GenBank. Species identified by Carim et al. 2023
Occidentis ayresii	ON419576	Sharps Creek, OR	43.6725	-122.818	Carim et al. 2023	32	Specimen not identified to species level in GenBank. Species identified by Carim et al. 2023
Occidentis ayresii	ON419576	Sharps Creek, OR	43.6294	-122.78	Carim et al. 2023	32	Specimen not identified to species level in GenBank. Species identified by Carim et al. 2023
Occidentis ayresii	ON419576	Sharps Creek, OR	43.6294	-122.78	Carim et al. 2023	32	Specimen not identified to species level in GenBank. Species identified by Carim et al. 2023
Occidentis ayresii	ON419576	Sharps Creek, OR	43.6294	-122.78	Carim et al. 2023	32	Specimen not identified to species level in GenBank. Species identified by Carim et al. 2023
Occidentis sp.	GU120813	North Fork Siuslaw River, OR	44.0548	-123.989	Boguski et al. 2012	33
Occidentis sp.	GU120815	North Fork Siuslaw River, OR	44.0548	-123.989	Boguski et al. 2012	33
Occidentis sp.	GU120816	North Fork Siuslaw River, OR	44.0548	-123.989	Boguski et al. 2012	33
Occidentis sp.	GU120817	North Fork Siuslaw River, OR	44.0548	-123.989	Boguski et al. 2012	33
Occidentis sp.	GU120814	North Fork Siuslaw River, OR	44.0548	-123.989	Boguski et al. 2012	34
Occidentis ayresii	GU120818	North Fork Siuslaw River, OR	43.4341	-124.026	Boguski et al. 2012	35	Specimen not identified to species level in GenBank. Species identified by Carim et al. 2023
Occidentis ayresii	GU120819	North Fork Siuslaw River, OR	43.4341	-124.026	Boguski et al. 2012	35	Specimen not identified to species level in GenBank. Species identified by Carim et al. 2023
Occidentis sp.	GU120820	Fourmile Creek, OR	42.9994	-124.399	Boguski et al. 2012	36
Occidentis sp.	GU120821	Fourmile Creek, OR	42.9994	-124.399	Boguski et al. 2012	37
Occidentis sp.	GU120822	Fourmile Creek, OR	42.9994	-124.399	Boguski et al. 2012	38
Occidentis sp.	GU120823	Fourmile Creek, OR	42.9994	-124.399	Boguski et al. 2012	39
Occidentis ayresii	GU120829	Euchre Creek, OR	42.5826	-124.331	Boguski et al. 2012	40	Specimen not identified to species level in GenBank. Species identified by Carim et al. 2023
Occidentis ayresii	GU120830	Euchre Creek, OR	42.5826	-124.331	Boguski et al. 2012	40	Specimen not identified to species level in GenBank. Species identified by Carim et al. 2023
Occidentis ayresii	GU120831	Hunter Creek, OR	41.5534	-124.057	Boguski et al. 2012	41	Specimen not identified to species level in GenBank. Species identified by Carim et al. 2023
Occidentis ayresii	GU120832	Hunter Creek, OR	41.5534	-124.057	Boguski et al. 2012	41	Specimen not identified to species level in GenBank. Species identified by Carim et al. 2023
Occidentis ayresii	GU120833	Hunter Creek, OR	41.5534	-124.057	Boguski et al. 2012	41	Specimen not identified to species level in GenBank. Species identified by Carim et al. 2023
Occidentis ayresii	GU120834	Hunter Creek, OR	41.5534	-124.057	Boguski et al. 2012	41	Specimen not identified to species level in GenBank. Species identified by Carim et al. 2023
Occidentis ayresii	GU120835	Hunter Creek, OR	41.5534	-124.057	Boguski et al. 2012	41	Specimen not identified to species level in GenBank. Species identified by Carim et al. 2023
Occidentis ayresii	GU120836	McGarvey Creek, CA	41.4978	-124.002	Boguski et al. 2012	41	Specimen not identified to species level in GenBank. Species identified by Carim et al. 2023
Occidentis ayresii	GU120837	McGarvey Creek, CA	41.4978	-124.002	Boguski et al. 2012	41	Specimen not identified to species level in GenBank. Species identified by Carim et al. 2023
Occidentis ayresii	GU120838	McGarvey Creek, CA	41.4978	-124.002	Boguski et al. 2012	41	Specimen not identified to species level in GenBank. Species identified by Carim et al. 2023
Occidentis ayresii	GU120839	McGarvey Creek, CA	41.4978	-124.002	Boguski et al. 2012	41	Specimen not identified to species level in GenBank. Species identified by Carim et al. 2023
Occidentis ayresii	GU120840	McGarvey Creek, CA	41.4978	-124.002	Boguski et al. 2012	41	Specimen not identified to species level in GenBank. Species identified by Carim et al. 2023
Occidentis sp.	GU120849	Paynes Creek, CA	40.3147	-122.071	Boguski et al. 2012	42
Occidentis ayresii	GU120850	Navarro River, CA	39.165	-123.641	Boguski et al. 2012	43	Specimen not identified to species level in GenBank. Species identified by Carim et al. 2023
Occidentis ayresii	GU120851	Navarro River, CA	39.165	-123.641	Boguski et al. 2012	43	Specimen not identified to species level in GenBank. Species identified by Carim et al. 2023
Occidentis ayresii	GU120852	Navarro River, CA	39.165	-123.641	Boguski et al. 2012	43	Specimen not identified to species level in GenBank. Species identified by Carim et al. 2023
Occidentis ayresii	GU120853	Navarro River, CA	39.165	-123.641	Boguski et al. 2012	44	Specimen not identified to species level in GenBank. Species identified by Carim et al. 2023
Occidentis ayresii	GU120855	Feather River, CA	39.0105	-121.581	Boguski et al. 2012	45
Occidentis ayresii	GU120857	Feather River, CA	39.0105	-121.581	Boguski et al. 2012	46
Occidentis sp.	GU120858	Kelsey Creek, CA	38.9542	-122.836	Boguski et al. 2012	47
Occidentis sp.	GU120859	Kelsey Creek, CA	38.9542	-122.836	Boguski et al. 2012	47
Occidentis sp.	GU120860	Kelsey Creek, CA	38.9542	-122.836	Boguski et al. 2012	47
Occidentis sp.	GU120861	Kelsey Creek, CA	38.9542	-122.836	Boguski et al. 2012	47
Occidentis sp.	GU120862	Mark West Creek, CA	38.4855	-122.825	Boguski et al. 2012	48
Occidentis sp.	GU120863	Mark West Creek, CA	38.4855	-122.825	Boguski et al. 2012	48
Occidentis sp.	GU120864	Mark West Creek, CA	38.4855	-122.825	Boguski et al. 2012	49
Occidentis sp.	GU120865	Mark West Creek, CA	38.4855	-122.825	Boguski et al. 2012	50
Occidentis ayresii	JN093098	McKay Creek, OR	45.6253	-122.975	Reid et al. 2011	51	Specimen labeled as L. richardsoni in GenBank, synonymized with O. ayresii by Carim et al. 2023
Occidentis ayresii	ON419562	Horse Creek, OR	44.1579	-122.132	Carim et al. 2023	52	Specimen not identified to species level in GenBank. Species identified by Carim et al. 2023
Occidentis ayresii	ON419562	Horse Creek, OR	44.1579	-122.132	Carim et al. 2023	52	Specimen not identified to species level in GenBank. Species identified by Carim et al. 2023
Occidentis ayresii	ON419562	Horse Creek, OR	44.1579	-122.132	Carim et al. 2023	52	Specimen not identified to species level in GenBank. Species identified by Carim et al. 2023
Occidentis ayresii	ON419562	Horse Creek, OR	44.1579	-122.132	Carim et al. 2023	52	Specimen not identified to species level in GenBank. Species identified by Carim et al. 2023
Occidentis ayresii	ON419562	Horse Creek, OR	44.1579	-122.132	Carim et al. 2023	52	Specimen not identified to species level in GenBank. Species identified by Carim et al. 2023
Occidentis ayresii	ON419562	Horse Creek, OR	44.1579	-122.132	Carim et al. 2023	52	Specimen not identified to species level in GenBank. Species identified by Carim et al. 2023
Occidentis ayresii	ON419562	Little Fall Creek , OR	44.0234	-122.601	Carim et al. 2023	52	Specimen not identified to species level in GenBank. Species identified by Carim et al. 2023
Occidentis ayresii	ON419562	Little Fall Creek , OR	44.0234	-122.601	Carim et al. 2023	52	Specimen not identified to species level in GenBank. Species identified by Carim et al. 2023
Occidentis ayresii	ON419562	Little Fall Creek , OR	44.0301	-122.589	Carim et al. 2023	52	Specimen not identified to species level in GenBank. Species identified by Carim et al. 2023
Occidentis ayresii	ON419562	Lookout Point Reservoir, OR	43.8407	-122.676	Carim et al. 2023	52	Specimen not identified to species level in GenBank. Species identified by Carim et al. 2023
Occidentis ayresii	ON419562	Lookout Point Reservoir, OR	43.8407	-122.676	Carim et al. 2023	52	Specimen not identified to species level in GenBank. Species identified by Carim et al. 2023
Occidentis ayresii	ON419562	Lookout Point Reservoir, OR	43.8407	-122.676	Carim et al. 2023	52	Specimen not identified to species level in GenBank. Species identified by Carim et al. 2023
Occidentis ayresii	ON419562	Salmon Creek, OR	43.7541	-122.4	Carim et al. 2023	52	Specimen not identified to species level in GenBank. Species identified by Carim et al. 2023
Occidentis ayresii	ON419562	Salmon Creek, OR	43.7541	-122.4	Carim et al. 2023	52	Specimen not identified to species level in GenBank. Species identified by Carim et al. 2023
Occidentis ayresii	ON419562	Salmon Creek, OR	43.7541	-122.4	Carim et al. 2023	52	Specimen not identified to species level in GenBank. Species identified by Carim et al. 2023
Occidentis ayresii	ON419562	Salmon Creek, OR	43.7541	-122.4	Carim et al. 2023	52	Specimen not identified to species level in GenBank. Species identified by Carim et al. 2023
Occidentis ayresii	ON419562	Salmon Creek, OR	43.7541	-122.4	Carim et al. 2023	52	Specimen not identified to species level in GenBank. Species identified by Carim et al. 2023
Occidentis ayresii	ON419562	Middle Fork Willamette River, OR	43.4846	-122.385	Carim et al. 2023	52	Specimen not identified to species level in GenBank. Species identified by Carim et al. 2023
Occidentis ayresii	ON419562	Little Wiley Creek, OR	44.3678	-122.599	Carim et al. 2023	52	Specimen not identified to species level in GenBank. Species identified by Carim et al. 2023
Occidentis ayresii	ON419562	McKenzie River, OR	44.122	-122.389	Carim et al. 2023	52	Specimen not identified to species level in GenBank. Species identified by Carim et al. 2023
Occidentis ayresii	ON419562	McKenzie River, OR	44.1529	-122.343	Carim et al. 2023	52	Specimen not identified to species level in GenBank. Species identified by Carim et al. 2023
Occidentis ayresii	ON419562	McKenzie River, OR	44.1727	-122.217	Carim et al. 2023	52	Specimen not identified to species level in GenBank. Species identified by Carim et al. 2023
Occidentis ayresii	ON419562	McKenzie River, OR	44.1727	-122.217	Carim et al. 2023	52	Specimen not identified to species level in GenBank. Species identified by Carim et al. 2023
Occidentis ayresii	ON419562	McKenzie River, OR	44.1727	-122.217	Carim et al. 2023	52	Specimen not identified to species level in GenBank. Species identified by Carim et al. 2023
Occidentis ayresii	ON419562	Buckhead Creek, OR	43.7929	-122.544	Carim et al. 2023	52	Specimen not identified to species level in GenBank. Species identified by Carim et al. 2023
Occidentis ayresii	ON419562	Buckhead Creek, OR	43.7779	-122.526	Carim et al. 2023	52	Specimen not identified to species level in GenBank. Species identified by Carim et al. 2023
Occidentis ayresii	ON419562	Oakridge Slough, OR	43.7432	-122.501	Carim et al. 2023	52	Specimen not identified to species level in GenBank. Species identified by Carim et al. 2023
Occidentis ayresii	ON419562	Barnard Slough, OR	43.748	-122.511	Carim et al. 2023	52	Specimen not identified to species level in GenBank. Species identified by Carim et al. 2023
Occidentis ayresii	ON419562	Quartzville Creek, OR	44.5481	-122.431	Carim et al. 2023	52	Specimen not identified to species level in GenBank. Species identified by Carim et al. 2023
Occidentis ayresii	ON419562	Quartzville Creek, OR	44.5481	-122.431	Carim et al. 2023	52	Specimen not identified to species level in GenBank. Species identified by Carim et al. 2023
Occidentis ayresii	ON419562	Quartzville Creek, OR	44.5481	-122.431	Carim et al. 2023	52	Specimen not identified to species level in GenBank. Species identified by Carim et al. 2023
Occidentis ayresii	ON419562	Quartz Creek, OR	44.1187	-122.367	Carim et al. 2023	52	Specimen not identified to species level in GenBank. Species identified by Carim et al. 2023
Occidentis ayresii	ON419562	Quartz Creek, OR	44.1187	-122.367	Carim et al. 2023	52	Specimen not identified to species level in GenBank. Species identified by Carim et al. 2023
Occidentis ayresii	ON419562	South Fork McKenzie River, OR	44.043	-122.211	Carim et al. 2023	52	Specimen not identified to species level in GenBank. Species identified by Carim et al. 2023
Occidentis ayresii	ON419562	South Santiam River, OR	44.3901	-122.499	Carim et al. 2023	52	Specimen not identified to species level in GenBank. Species identified by Carim et al. 2023
Occidentis ayresii	ON419562	South Santiam River, OR	44.3901	-122.499	Carim et al. 2023	52	Specimen not identified to species level in GenBank. Species identified by Carim et al. 2023
Occidentis ayresii	ON419562	South Santiam River, OR	44.3901	-122.499	Carim et al. 2023	52	Specimen not identified to species level in GenBank. Species identified by Carim et al. 2023
Occidentis ayresii	ON419562	Wiley Creek, OR	44.3978	-122.66	Carim et al. 2023	52	Specimen not identified to species level in GenBank. Species identified by Carim et al. 2023
Occidentis ayresii	ON419562	Wiley Creek, OR	44.3978	-122.66	Carim et al. 2023	52	Specimen not identified to species level in GenBank. Species identified by Carim et al. 2023
Occidentis ayresii	ON419565	Salmon Creek, OR	43.7541	-122.4	Carim et al. 2023	52	Specimen not identified to species level in GenBank. Species identified by Carim et al. 2023
Occidentis ayresii	ON419563	Fall Creek /Andy Creek, OR	43.9849	-122.43	Carim et al. 2023	53	Specimen not identified to species level in GenBank. Species identified by Carim et al. 2023
Occidentis ayresii	ON419564	Middle Fork Willamette River, OR	43.4927	-122.333	Carim et al. 2023	54	Specimen not identified to species level in GenBank. Species identified by Carim et al. 2023
Occidentis ayresii	ON419564	Middle Fork Willamette River, OR	43.4927	-122.333	Carim et al. 2023	54	Specimen not identified to species level in GenBank. Species identified by Carim et al. 2023
Occidentis ayresii	ON419564	Middle Fork Willamette River, OR	43.4927	-122.333	Carim et al. 2023	54	Specimen not identified to species level in GenBank. Species identified by Carim et al. 2023
Occidentis ayresii	ON419564	Hills Creek Reservoir, OR	43.5949	-122.459	Carim et al. 2023	54	Specimen not identified to species level in GenBank. Species identified by Carim et al. 2023
Occidentis ayresii	ON419564	Hills Creek Reservoir, OR	43.5949	-122.459	Carim et al. 2023	54	Specimen not identified to species level in GenBank. Species identified by Carim et al. 2023
Occidentis ayresii	ON419564	Hills Creek Reservoir, OR	43.5949	-122.459	Carim et al. 2023	54	Specimen not identified to species level in GenBank. Species identified by Carim et al. 2023
Occidentis ayresii	ON419564	Hills Creek Reservoir, OR	43.5949	-122.459	Carim et al. 2023	54	Specimen not identified to species level in GenBank. Species identified by Carim et al. 2023
Occidentis ayresii	ON419564	Hills Creek Reservoir, OR	43.5949	-122.459	Carim et al. 2023	54	Specimen not identified to species level in GenBank. Species identified by Carim et al. 2023
Occidentis ayresii	ON419564	Hills Creek Reservoir, OR	43.5949	-122.459	Carim et al. 2023	54	Specimen not identified to species level in GenBank. Species identified by Carim et al. 2023
Occidentis ayresii	ON419564	Salmon Creek, OR	43.7541	-122.4	Carim et al. 2023	54	Specimen not identified to species level in GenBank. Species identified by Carim et al. 2023
Occidentis ayresii	ON419564	Middle Fork Willamette River, OR	43.4846	-122.385	Carim et al. 2023	54	Specimen not identified to species level in GenBank. Species identified by Carim et al. 2023
Occidentis ayresii	ON419564	Middle Fork Willamette River, OR	43.4846	-122.385	Carim et al. 2023	54	Specimen not identified to species level in GenBank. Species identified by Carim et al. 2023
Occidentis ayresii	ON419564	Middle Fork Willamette River, OR	43.4846	-122.385	Carim et al. 2023	54	Specimen not identified to species level in GenBank. Species identified by Carim et al. 2023
Occidentis ayresii	ON419564	Middle Fork Willamette River, OR	43.4846	-122.385	Carim et al. 2023	54	Specimen not identified to species level in GenBank. Species identified by Carim et al. 2023
Occidentis ayresii	ON419564	Middle Fork Willamette River, OR	43.4846	-122.385	Carim et al. 2023	54	Specimen not identified to species level in GenBank. Species identified by Carim et al. 2023
Occidentis ayresii	ON419564	Salt Creek, OR	43.7288	-122.421	Carim et al. 2023	54	Specimen not identified to species level in GenBank. Species identified by Carim et al. 2023
Occidentis ayresii	ON419564	Salt Creek, OR	43.7288	-122.421	Carim et al. 2023	54	Specimen not identified to species level in GenBank. Species identified by Carim et al. 2023
Occidentis ayresii	ON419564	Salt Creek, OR	43.7288	-122.421	Carim et al. 2023	54	Specimen not identified to species level in GenBank. Species identified by Carim et al. 2023
Occidentis ayresii	ON419564	Salt Creek, OR	43.7288	-122.421	Carim et al. 2023	54	Specimen not identified to species level in GenBank. Species identified by Carim et al. 2023
Occidentis ayresii	ON419564	Salt Creek, OR	43.7288	-122.421	Carim et al. 2023	54	Specimen not identified to species level in GenBank. Species identified by Carim et al. 2023
Occidentis ayresii	ON419564	Salt Creek, OR	43.7288	-122.421	Carim et al. 2023	54	Specimen not identified to species level in GenBank. Species identified by Carim et al. 2023
Occidentis ayresii	ON419564	Larison Creek, OR	43.6854	-122.473	Carim et al. 2023	54	Specimen not identified to species level in GenBank. Species identified by Carim et al. 2023
Occidentis ayresii	ON419564	Haws Pond, OR	43.7421	-122.504	Carim et al. 2023	54	Specimen not identified to species level in GenBank. Species identified by Carim et al. 2023
Occidentis ayresii	ON419564	Haws Pond, OR	43.7421	-122.504	Carim et al. 2023	54	Specimen not identified to species level in GenBank. Species identified by Carim et al. 2023
Occidentis ayresii	ON419564	Buckhead Creek, OR	43.7929	-122.544	Carim et al. 2023	54	Specimen not identified to species level in GenBank. Species identified by Carim et al. 2023
Occidentis ayresii	ON419564	Buckhead Creek, OR	43.7929	-122.544	Carim et al. 2023	54	Specimen not identified to species level in GenBank. Species identified by Carim et al. 2023
Occidentis ayresii	ON419564	Shady Dell Pond, OR	43.7899	-122.545	Carim et al. 2023	54	Specimen not identified to species level in GenBank. Species identified by Carim et al. 2023
Occidentis ayresii	ON419564	Shady Dell Pond, OR	43.7899	-122.545	Carim et al. 2023	54	Specimen not identified to species level in GenBank. Species identified by Carim et al. 2023
Occidentis ayresii	ON419564	Shady Dell Pond, OR	43.7899	-122.545	Carim et al. 2023	54	Specimen not identified to species level in GenBank. Species identified by Carim et al. 2023
Occidentis ayresii	ON419564	Buckhead Creek, OR	43.7779	-122.526	Carim et al. 2023	54	Specimen not identified to species level in GenBank. Species identified by Carim et al. 2023
Occidentis ayresii	ON419564	Oakridge Slough, OR	43.7432	-122.501	Carim et al. 2023	54	Specimen not identified to species level in GenBank. Species identified by Carim et al. 2023
Occidentis ayresii	ON419564	Oakridge Slough, OR	43.7432	-122.501	Carim et al. 2023	54	Specimen not identified to species level in GenBank. Species identified by Carim et al. 2023
Occidentis ayresii	ON419564	Barnard Slough, OR	43.748	-122.511	Carim et al. 2023	54	Specimen not identified to species level in GenBank. Species identified by Carim et al. 2023
Occidentis ayresii	ON419566	Fall Creek /Andy Creek, OR	43.9849	-122.43	Carim et al. 2023	55	Specimen not identified to species level in GenBank. Species identified by Carim et al. 2023
Occidentis ayresii	ON419567	Lost Creek, OR	43.8412	-122.777	Carim et al. 2023	56	Specimen not identified to species level in GenBank. Species identified by Carim et al. 2023
Occidentis ayresii	ON419567	Lost Creek, OR	43.8412	-122.777	Carim et al. 2023	56	Specimen not identified to species level in GenBank. Species identified by Carim et al. 2023
Occidentis ayresii	ON419567	Lost Creek, OR	43.8412	-122.777	Carim et al. 2023	56	Specimen not identified to species level in GenBank. Species identified by Carim et al. 2023
Occidentis ayresii	ON419567	Barnard Slough, OR	43.748	-122.511	Carim et al. 2023	56	Specimen not identified to species level in GenBank. Species identified by Carim et al. 2023
Occidentis ayresii	ON419568	McKenzie River, OR	44.1802	-122.105	Carim et al. 2023	57	Specimen not identified to species level in GenBank. Species identified by Carim et al. 2023
Occidentis ayresii	ON419568	McKenzie River, OR	44.1802	-122.105	Carim et al. 2023	57	Specimen not identified to species level in GenBank. Species identified by Carim et al. 2023
Occidentis ayresii	ON419568	McKenzie River, OR	44.1861	-122.089	Carim et al. 2023	57	Specimen not identified to species level in GenBank. Species identified by Carim et al. 2023
Occidentis ayresii	ON419568	McKenzie River, OR	44.1861	-122.089	Carim et al. 2023	57	Specimen not identified to species level in GenBank. Species identified by Carim et al. 2023
Occidentis ayresii	ON419568	McKenzie River, OR	44.1861	-122.089	Carim et al. 2023	57	Specimen not identified to species level in GenBank. Species identified by Carim et al. 2023
Occidentis ayresii	ON419568	McKenzie River, OR	44.1529	-122.343	Carim et al. 2023	57	Specimen not identified to species level in GenBank. Species identified by Carim et al. 2023
Occidentis ayresii	ON419569	McKenzie River, OR	44.1802	-122.105	Carim et al. 2023	57	Specimen not identified to species level in GenBank. Species identified by Carim et al. 2023
Occidentis ayresii	ON419570	Quartz Creek, OR	44.1187	-122.367	Carim et al. 2023	58	Specimen not identified to species level in GenBank. Species identified by Carim et al. 2023
Occidentis ayresii	ON419570	South Fork McKenzie River, OR	44.043	-122.211	Carim et al. 2023	58	Specimen not identified to species level in GenBank. Species identified by Carim et al. 2023
Occidentis ayresii	ON419570	South Fork McKenzie River, OR	44.0323	-122.199	Carim et al. 2023	58	Specimen not identified to species level in GenBank. Species identified by Carim et al. 2023
Occidentis ayresii	ON419570	South Fork McKenzie River, OR	44.0323	-122.199	Carim et al. 2023	58	Specimen not identified to species level in GenBank. Species identified by Carim et al. 2023
Occidentis ayresii	ON419570	South Fork McKenzie River, OR	44.043	-122.211	Carim et al. 2023	58	Specimen not identified to species level in GenBank. Species identified by Carim et al. 2023
Occidentis ayresii	ON419581	Sharps Creek, OR	43.6725	-122.818	Carim et al. 2023	58	Specimen not identified to species level in GenBank. Species identified by Carim et al. 2023
Occidentis ayresii	ON419571	South Fork McKenzie River, OR	44.043	-122.211	Carim et al. 2023	59	Specimen not identified to species level in GenBank. Species identified by Carim et al. 2023
Occidentis ayresii	ON419571	South Fork McKenzie River, OR	44.0323	-122.199	Carim et al. 2023	59	Specimen not identified to species level in GenBank. Species identified by Carim et al. 2023
Occidentis ayresii	ON419572	McKenzie River, OR	44.1529	-122.343	Carim et al. 2023	60	Specimen not identified to species level in GenBank. Species identified by Carim et al. 2023
Occidentis ayresii	ON419573	South Fork McKenzie River, OR	44.0643	-122.225	Carim et al. 2023	61	Specimen not identified to species level in GenBank. Species identified by Carim et al. 2023
Occidentis ayresii	ON419574	Elkhorn Creek, OR	44.8151	-122.388	Carim et al. 2023	62	Specimen not identified to species level in GenBank. Species identified by Carim et al. 2023
Occidentis ayresii	ON419574	Elkhorn Creek, OR	44.8151	-122.388	Carim et al. 2023	62	Specimen not identified to species level in GenBank. Species identified by Carim et al. 2023
Occidentis ayresii	ON419574	Elkhorn Creek, OR	44.8151	-122.388	Carim et al. 2023	62	Specimen not identified to species level in GenBank. Species identified by Carim et al. 2023
Occidentis ayresii	ON419574	Elkhorn Creek, OR	44.8151	-122.388	Carim et al. 2023	62	Specimen not identified to species level in GenBank. Species identified by Carim et al. 2023
Occidentis ayresii	ON419574	Elkhorn Creek, OR	44.8151	-122.388	Carim et al. 2023	62	Specimen not identified to species level in GenBank. Species identified by Carim et al. 2023
Occidentis ayresii	ON419574	Elkhorn Creek, OR	44.8151	-122.388	Carim et al. 2023	62	Specimen not identified to species level in GenBank. Species identified by Carim et al. 2023
Occidentis ayresii	ON419574	Elkhorn Creek, OR	44.8151	-122.388	Carim et al. 2023	62	Specimen not identified to species level in GenBank. Species identified by Carim et al. 2023
Occidentis ayresii	ON419574	Elkhorn Creek, OR	44.8151	-122.388	Carim et al. 2023	62	Specimen not identified to species level in GenBank. Species identified by Carim et al. 2023
Occidentis ayresii	ON419574	Little North Santiam River, OR	44.8231	-122.381	Carim et al. 2023	62	Specimen not identified to species level in GenBank. Species identified by Carim et al. 2023
Occidentis ayresii	ON419574	Little North Santiam River, OR	44.8231	-122.381	Carim et al. 2023	62	Specimen not identified to species level in GenBank. Species identified by Carim et al. 2023
Occidentis ayresii	ON419574	Little North Santiam River, OR	44.8231	-122.381	Carim et al. 2023	62	Specimen not identified to species level in GenBank. Species identified by Carim et al. 2023
Occidentis ayresii	ON419574	Little North Santiam River, OR	44.8231	-122.381	Carim et al. 2023	62	Specimen not identified to species level in GenBank. Species identified by Carim et al. 2023
Occidentis ayresii	ON419578	Muddy Creek, OR	44.5201	-123.301	Carim et al. 2023	63	Specimen not identified to species level in GenBank. Species identified by Carim et al. 2023
Occidentis ayresii	ON419579	Middle Fork Willamette River, OR	43.9973	-122.904	Carim et al. 2023	64	Specimen not identified to species level in GenBank. Species identified by Carim et al. 2023
Occidentis ayresii	ON419579	Middle Fork Willamette River, OR	43.9973	-122.904	Carim et al. 2023	64	Specimen not identified to species level in GenBank. Species identified by Carim et al. 2023
Occidentis ayresii	ON419579	Middle Fork Willamette River, OR	43.9973	-122.904	Carim et al. 2023	64	Specimen not identified to species level in GenBank. Species identified by Carim et al. 2023
Occidentis ayresii	ON419580	Wiley Creek, OR	44.3978	-122.66	Carim et al. 2023	65	Specimen not identified to species level in GenBank. Species identified by Carim et al. 2023
Occidentis ayresii	ON419582	Long Tom River, OR	44.0599	-123.437	Carim et al. 2023	66	Specimen not identified to species level in GenBank. Species identified by Carim et al. 2023
Occidentis ayresii	OL693875	North Yamhill River, OR	45.2931	-123.188	Dziedzic et al. 2023	67	Specimen labeled as L. richardsoni in GenBank, synonymized with O. ayresii by Carim et al. 2023
