# Supplementary material for: Species diversity in the new lamprey genus Occidentis, formerly classified as western North American ‘Lampetra’
Source: PLoS One. 2024 Dec 19;19(12):e0313911. doi: 10.1371/journal.pone.0313911 (PMC11658800; doi:10.1371/journal.pone.0313911)
Supplement: S3 Table — Information on publicly available sequences used to calculate pairwise genetic distance among genera of Petromyzontidae at the cyt b and COI genes. Note that the cyt b dataset also included sequences from S2 Table. "Genus group" indicates the genus-level groupings used to generate summary information in Tables 2 and 3. (Citation: Renaud CB, Economidis PS. Eudontomyzon graecus, a new nonparasitic lamprey species from Greece (Petromyzontiformes: Petromyzontidae). Zootaxa. 2010;2477: 37–48). (XLSX) [file pone.0313911.s003.xlsx]

## Sheet: Table S3- Additional sequences
Table S3. Information on publicly available sequences used to calculate pairwise genetic distance among genera of Petromyzontidae at the cyt b and COI genes. Note that the cyt b dataset also included sequences from Table S2. "Genus group" indicates the genus-level groupings used to generate summary information in Tables 2 and 3. (Citation: Renaud CB, Economidis PS. Eudontomyzon graecus, a new non…
Genus	Species	GenBank Accession	Locality	Gene	Genus group	Notes
Caspiomyzon	graecus	KJ553013	Bistrica River, Albania	COI	Caspiomyzon
Caspiomyzon	graecus	KJ553159	Bistrica River, Albania	COI	Caspiomyzon
Caspiomyzon	graecus	JN026601	Kampi Spring, Greece	COI	Caspiomyzon	Labeled as Caspiomyzon hellenicus in GenBank (see Lang et al. 2009); C. graecus described by Renaud & Economidis (2010). Sequence groups with C. graecus in maximum likelihood tree, and locality matches range in species description.
Caspiomyzon	graecus	JN026602	Kampi Spring, Greece	COI	Caspiomyzon	Labeled as Caspiomyzon hellenicus in GenBank (see Lang et al. 2009); C. graecus described by Renaud & Economidis (2010). Sequence groups with C. graecus in maximum likelihood tree, and locality matches range in species description.
Caspiomyzon	hellenicus	KJ552907	Strymon River, Greece	COI	Caspiomyzon
Caspiomyzon	hellenicus	KJ552986	Strymon River, Greece	COI	Caspiomyzon
Caspiomyzon	hellenicus	KJ553040	Strymon River, Greece	COI	Caspiomyzon
Caspiomyzon	hellenicus	KJ553041	Strymon River, Greece	COI	Caspiomyzon
Caspiomyzon	hellenicus	KJ553090	Strymon River, Greece	COI	Caspiomyzon
Caspiomyzon	hellenicus	KJ553102	Strymon River, Greece	COI	Caspiomyzon
Caspiomyzon	hellenicus	KJ553189	Strymon River, Greece	COI	Caspiomyzon
Caspiomyzon	wagneri	HQ579131	Caspian Sea, Turkmenistan	COI	Caspiomyzon
Caspiomyzon	wagneri	JN024879	Caspian Sea, Turkmenistan	COI	Caspiomyzon
Caspiomyzon	wagneri	JN024880	Caspian Sea, Turkmenistan	COI	Caspiomyzon
Caspiomyzon	wagneri	JN024881	Caspian Sea, Turkmenistan	COI	Caspiomyzon
Caspiomyzon	wagneri	JN024882	Caspian Sea, Turkmenistan	COI	Caspiomyzon
Entosphenus	lethophagus	HQ579097	Cottonwood Creek, OR	COI	Entosphenus
Entosphenus	lethophagus	KX389870	Annie Creek, OR	COI	Entosphenus
Entosphenus	similis	JN025329	Klamath River, OR	COI	Entosphenus
Entosphenus	similis	JN025330	Klamath River, OR	COI	Entosphenus
Entosphenus	similis	JN025331	Link River, OR	COI	Entosphenus
Entosphenus	tridentatus	GU440367	Puget Sound, WA	COI	Entosphenus
Entosphenus	tridentatus	HQ579095	Sespe Creek, CA	COI	Entosphenus
Entosphenus	tridentatus	HQ579096	Sespe Creek, CA	COI	Entosphenus
Entosphenus	tridentatus	HQ579132	NA	COI	Entosphenus
Entosphenus	tridentatus	JN025332	Sespe Creek, CA	COI	Entosphenus
Entosphenus	tridentatus	KF918874	Green River, WA	COI	Entosphenus
Entosphenus	tridentatus	KF918875	Green River, WA	COI	Entosphenus
Entosphenus	tridentatus	KX389871	Willamette River, OR	COI	Entosphenus
Entosphenus	tridentatus	KX389872	Willamette River, OR	COI	Entosphenus
Entosphenus	tridentatus	KX389873	Willamette River, OR	COI	Entosphenus
Entosphenus	tridentatus	KX389874	Willamette River, OR	COI	Entosphenus
Entosphenus	tridentatus	KX389875	Willamette River, OR	COI	Entosphenus
Entosphenus	tridentatus	KX389876	Imnaha River, OR	COI	Entosphenus
Entosphenus	tridentatus	KX389877	Imnaha River, OR	COI	Entosphenus
Entosphenus	tridentatus	KY570333	Pacific Ocean, OR	COI	Entosphenus
Entosphenus	tridentatus	ON220130	Willamette River, OR	COI	Entosphenus
Entosphenus	tridentatus	JQ354155	Puget Sound, WA	COI	Entosphenus
Entosphenus	tridentatus	ON220131	Willamette River, OR	COI	Entosphenus
Entosphenus	tridentatus	ON220132	Middle Fork Willamette River, OR	COI	Entosphenus
Entosphenus	tridentatus	ON220133	Willamette River, OR	COI	Entosphenus
Entosphenus	tridentatus	ON220134	Willamette River, OR	COI	Entosphenus
Entosphenus	tridentatus	ON220135	North Santiam River, OR	COI	Entosphenus
Entosphenus	tridentatus	ON220136	Mohawk River, OR	COI	Entosphenus
Entosphenus	tridentatus	ON220137	Coast Fork Willamette River, OR	COI	Entosphenus
Entosphenus	tridentatus	ON220138	Mohawk River, OR	COI	Entosphenus
Entosphenus	tridentatus	ON220139	South Santiam River, OR	COI	Entosphenus
Entosphenus	tridentatus	ON220140	Muddy Creek, OR	COI	Entosphenus
Entosphenus	tridentatus	ON220141	McKenzie River, OR	COI	Entosphenus
Entosphenus	tridentatus	ON220142	McKenzie River, OR	COI	Entosphenus
Entosphenus	tridentatus	ON220143	North Santiam River, OR	COI	Entosphenus
Entosphenus	tridentatus	ON220144	South Santiam River, OR	COI	Entosphenus
Entosphenus	tridentatus	ON220145	Calapooia River, OR	COI	Entosphenus
Entosphenus	tridentatus	ON220146	Calapooia River, OR	COI	Entosphenus
Entosphenus	tridentatus	ON220147	Middle Fork Willamette River, OR	COI	Entosphenus
Entosphenus	tridentatus	ON220148	Willamette River, OR	COI	Entosphenus
Entosphenus	tridentatus	ON220149	South Santiam River, OR	COI	Entosphenus
Entosphenus	tridentatus	ON220150	Willamette River, OR	COI	Entosphenus
Eudontomyzon	mariae	KP135454	NA	COI	Eudontomyzon
Eudontomyzon	mariae	KP135455	NA	COI	Eudontomyzon
Eudontomyzon	mariae	KP135456	NA	COI	Eudontomyzon
Eudontomyzon	mariae	KP135457	NA	COI	Eudontomyzon
Eudontomyzon	mariae	KP135461	NA	COI	Eudontomyzon
Eudontomyzon	mariae	ON097271	Inn River, Austria	COI	Eudontomyzon
Eudontomyzon	mariae	ON097352	Inn River, Austria	COI	Eudontomyzon
Eudontomyzon	mariae	ON097417	Lobenbach River, Austria	COI	Eudontomyzon
Eudontomyzon	mariae	ON097425	Lobenbach River, Austria	COI	Eudontomyzon
Eudontomyzon	mariae	ON097429	Lobenbach River, Austria	COI	Eudontomyzon
Eudontomyzon	mariae	ON097478	Gamsbach River, Austria	COI	Eudontomyzon
Eudontomyzon	mariae	ON097491	Gamsbach River, Austria	COI	Eudontomyzon
Eudontomyzon	mariae	ON097571	Lobenbach River, Austria	COI	Eudontomyzon
Eudontomyzon	mariae	ON097750	Lassnitz River, Austria	COI	Eudontomyzon
Eudontomyzon	mariae	ON097787	Schwarzaubach River, Austria	COI	Eudontomyzon
Eudontomyzon	mariae	ON097794	Gamsbach River, Austria	COI	Eudontomyzon
Eudontomyzon	mariae	ON097808	Naarn River, Austria	COI	Eudontomyzon
Eudontomyzon	mariae	ON097830	Lobenbach River, Austria	COI	Eudontomyzon
Eudontomyzon	mariae	ON097848	Gamsbach River, Austria	COI	Eudontomyzon
Eudontomyzon	mariae	ON097894	Gamsbach River, Austria	COI	Eudontomyzon
Eudontomyzon	morii	KX691444	NA	COI	Lethenteron + Eu. morii
Eudontomyzon	sp.	HQ955744	NA	COI	Eudontomyzon
Eudontomyzon	sp.	HQ955745	NA	COI	Eudontomyzon
Eudontomyzon	sp.	HQ955746	NA	COI	Eudontomyzon
Eudontomyzon	sp.	HQ955747	NA	COI	Eudontomyzon
Eudontomyzon	sp.	HQ955748	NA	COI	Eudontomyzon
Eudontomyzon	sp.	HQ955750	NA	COI	Eudontomyzon
Eudontomyzon	sp.	HQ955751	NA	COI	Eudontomyzon
Eudontomyzon	sp.	HQ955752	NA	COI	Eudontomyzon
Eudontomyzon	sp.	KJ553314	Vardar River, Greece	COI	Eudontomyzon
Eudontomyzon	sp.	KJ553433	Vardar River, Greece	COI	Eudontomyzon
Eudontomyzon	sp.	KP135458	NA	COI	Eudontomyzon
Eudontomyzon	sp.	KP135459	NA	COI	Eudontomyzon
Eudontomyzon	sp.	KP135460	NA	COI	Eudontomyzon
Eudontomyzon	stankokaramani	KJ553549	Ohrid River, Macedonia	COI	Eudontomyzon
Eudontomyzon	stankokaramani	KJ553565	Ohrid River, Macedonia	COI	Eudontomyzon
Eudontomyzon	stankokaramani	KJ553610	Ohrid River, Macedonia	COI	Eudontomyzon
Eudontomyzon	stankokaramani	KJ553619	Ohrid River, Macedonia	COI	Eudontomyzon
Eudontomyzon	stankokaramani	KJ553620	Ohrid River, Macedonia	COI	Eudontomyzon
Eudontomyzon	stankokaramani	KJ553650	Ohrid River, Macedonia	COI	Eudontomyzon
Ichthyomyzon	bdellium	JN026854	Station Camp Creek, KY	COI	Ichthyomyzon
Ichthyomyzon	bdellium	JN026856	Clinch River, TN	COI	Ichthyomyzon
Ichthyomyzon	bdellium	JN026857	Clinch River, TN	COI	Ichthyomyzon
Ichthyomyzon	bdellium	JN026858	Hiwassee River, TN	COI	Ichthyomyzon
Ichthyomyzon	bdellium	JN026859	Hiwassee River, TN	COI	Ichthyomyzon
Ichthyomyzon	bdellium	JN026861	Powell River, TN	COI	Ichthyomyzon
Ichthyomyzon	bdellium	JN026862	Rockcastle River, KY	COI	Ichthyomyzon
Ichthyomyzon	castaneus	EU524087	Lake Michigan, MI	COI	Ichthyomyzon
Ichthyomyzon	castaneus	EU524088	Lake Michigan, MI	COI	Ichthyomyzon
Ichthyomyzon	castaneus	EU524089	Lake Michigan, MI	COI	Ichthyomyzon
Ichthyomyzon	castaneus	JN026863	Caddo River, AR	COI	Ichthyomyzon
Ichthyomyzon	castaneus	JN026864	Duck River, TN	COI	Ichthyomyzon
Ichthyomyzon	castaneus	JN026865	Current River, AR	COI	Ichthyomyzon
Ichthyomyzon	castaneus	JN026866	Fourmile Creek, AR	COI	Ichthyomyzon
Ichthyomyzon	castaneus	JN026867	Fourmile Creek, AR	COI	Ichthyomyzon
Ichthyomyzon	castaneus	JN026868	Black River, WI	COI	Ichthyomyzon
Ichthyomyzon	castaneus	JN026869	Moose Horn River, MN	COI	Ichthyomyzon
Ichthyomyzon	castaneus	JN026870	Moose Horn River, MN	COI	Ichthyomyzon
Ichthyomyzon	castaneus	JN026871	Tennessee River, AL	COI	Ichthyomyzon
Ichthyomyzon	castaneus	JN026872	Tennessee River, AL	COI	Ichthyomyzon
Ichthyomyzon	castaneus	JN026873	Tennessee River, AL	COI	Ichthyomyzon
Ichthyomyzon	castaneus	JN026874	Tennessee River, AL	COI	Ichthyomyzon
Ichthyomyzon	castaneus	JN026875	Tennessee River, AL	COI	Ichthyomyzon
Ichthyomyzon	fossor	EU524090	Lake Huron, Canada	COI	Ichthyomyzon
Ichthyomyzon	fossor	EU524091	Lake Huron, Canada	COI	Ichthyomyzon
Ichthyomyzon	fossor	EU524092	Lake Huron, Canada	COI	Ichthyomyzon
Ichthyomyzon	fossor	EU524093	Lake Huron, Canada	COI	Ichthyomyzon
Ichthyomyzon	fossor	EU524094	Lake Huron, Canada	COI	Ichthyomyzon
Ichthyomyzon	fossor	EU524095	Lake Huron, Canada	COI	Ichthyomyzon
Ichthyomyzon	fossor	EU524096	Lake Huron, Canada	COI	Ichthyomyzon
Ichthyomyzon	fossor	JN026876	Little Piney Creek, MO	COI	Ichthyomyzon
Ichthyomyzon	fossor	JN026877	Eau Claire River, WI	COI	Ichthyomyzon
Ichthyomyzon	fossor	JN026878	Eau Claire River, WI	COI	Ichthyomyzon
Ichthyomyzon	fossor	JN026880	Chippewa River, WI	COI	Ichthyomyzon
Ichthyomyzon	gagei	HQ557147	Brushy Creek trib, MS	COI	Ichthyomyzon
Ichthyomyzon	gagei	HQ579094	Caddo River, AR	COI	Ichthyomyzon
Ichthyomyzon	gagei	JN026882	Brushy Creek trib, MS	COI	Ichthyomyzon
Ichthyomyzon	gagei	JN026883	Brushy Creek trib, MS	COI	Ichthyomyzon
Ichthyomyzon	gagei	JN026884	Kirkland Creek, GA	COI	Ichthyomyzon
Ichthyomyzon	gagei	JN026885	Kirkland Creek, GA	COI	Ichthyomyzon
Ichthyomyzon	gagei	JN026886	High Pine Creek, AL	COI	Ichthyomyzon
Ichthyomyzon	gagei	JN026887	Little Sandy Creek, LA	COI	Ichthyomyzon
Ichthyomyzon	gagei	JN026888	Little Sandy Creek, LA	COI	Ichthyomyzon
Ichthyomyzon	gagei	JN026889	Little Sandy Creek, LA	COI	Ichthyomyzon
Ichthyomyzon	gagei	JN026890	Little Sandy Creek, LA	COI	Ichthyomyzon
Ichthyomyzon	gagei	JN026891	Little Sandy Creek, LA	COI	Ichthyomyzon
Ichthyomyzon	gagei	JN026892	Cahaba River, AL	COI	Ichthyomyzon
Ichthyomyzon	gagei	JN026893	Fourmile Creek, AL	COI	Ichthyomyzon
Ichthyomyzon	greeleyi	HQ557146	Little South Fork, KY	COI	Ichthyomyzon
Ichthyomyzon	greeleyi	JN026894	Little South Fork, KY	COI	Ichthyomyzon
Ichthyomyzon	greeleyi	JN026895	Little South Fork, KY	COI	Ichthyomyzon
Ichthyomyzon	greeleyi	JN026897	Little River, TN	COI	Ichthyomyzon
Ichthyomyzon	greeleyi	JN026898	Cumberland River, KY	COI	Ichthyomyzon
Ichthyomyzon	greeleyi	JN026899	Cumberland River, KY	COI	Ichthyomyzon
Ichthyomyzon	greeleyi	JN026900	Cumberland River, KY	COI	Ichthyomyzon
Ichthyomyzon	greeleyi	JN026901	Cumberland River, KY	COI	Ichthyomyzon
Ichthyomyzon	greeleyi	JN026902	Cumberland River, KY	COI	Ichthyomyzon
Ichthyomyzon	unicuspis	EU524097	Lake Erie, OH	COI	Ichthyomyzon
Ichthyomyzon	unicuspis	EU524098	Lake Erie, OH	COI	Ichthyomyzon
Ichthyomyzon	unicuspis	EU524099	Lake Erie, OH	COI	Ichthyomyzon
Ichthyomyzon	unicuspis	EU524100	Richelieu River, Canada	COI	Ichthyomyzon
Ichthyomyzon	unicuspis	EU524101	Richelieu River, Canada	COI	Ichthyomyzon
Ichthyomyzon	unicuspis	EU524102	Hinchinbrooke River, Canada	COI	Ichthyomyzon
Ichthyomyzon	unicuspis	EU524103	Hinchinbrooke River, Canada	COI	Ichthyomyzon
Ichthyomyzon	unicuspis	EU524104	Richelieu River, Canada	COI	Ichthyomyzon
Ichthyomyzon	unicuspis	EU524105	Hinchinbrooke River, Canada	COI	Ichthyomyzon
Ichthyomyzon	unicuspis	JN026903	White River, AR	COI	Ichthyomyzon
Ichthyomyzon	unicuspis	JN026904	White River, AR	COI	Ichthyomyzon
Ichthyomyzon	unicuspis	JN026905	Wisconsin River, WI	COI	Ichthyomyzon
Ichthyomyzon	unicuspis	JN026906	Lake Michigan, WI	COI	Ichthyomyzon
Ichthyomyzon	unicuspis	JN026907	Lake Michigan, WI	COI	Ichthyomyzon
Ichthyomyzon	unicuspis	JN026908	Lake Michigan, WI	COI	Ichthyomyzon
Ichthyomyzon	unicuspis	JN026909	Lake Michigan, WI	COI	Ichthyomyzon
Lampetra	aepyptera	JN026937	Big Canoe Creek, AL	COI	Lampetra aepyptera
Lampetra	aepyptera	JN026938	Big Canoe Creek, AL	COI	Lampetra aepyptera
Lampetra	aepyptera	JN026939	Big Canoe Creek, AL	COI	Lampetra aepyptera
Lampetra	aepyptera	JN026940	Big Canoe Creek, AL	COI	Lampetra aepyptera
Lampetra	aepyptera	JN026941	Big Canoe Creek, AL	COI	Lampetra aepyptera
Lampetra	aepyptera	JN026942	Big Canoe Creek, AL	COI	Lampetra aepyptera
Lampetra	aepyptera	JN026943	Chicken Creek, GA	COI	Lampetra aepyptera
Lampetra	aepyptera	JN026944	Chicken Creek, GA	COI	Lampetra aepyptera
Lampetra	aepyptera	JN026946	Mill Branch, TN	COI	Lampetra aepyptera
Lampetra	alavariensis	KJ553926	Vouga River, Portugal	COI	Lampetra + Le. ninae
Lampetra	fluviatilis	HM400713	NA	COI	Lampetra + Le. ninae
Lampetra	fluviatilis	HM400714	NA	COI	Lampetra + Le. ninae
Lampetra	fluviatilis	HM400715	NA	COI	Lampetra + Le. ninae
Lampetra	fluviatilis	HM400716	NA	COI	Lampetra + Le. ninae
Lampetra	fluviatilis	HM400717	NA	COI	Lampetra + Le. ninae
Lampetra	fluviatilis	HM400718	NA	COI	Lampetra + Le. ninae
Lampetra	fluviatilis	HM400719	NA	COI	Lampetra + Le. ninae
Lampetra	fluviatilis	HQ579122	Neva River, Russia	COI	Lampetra + Le. ninae
Lampetra	fluviatilis	HQ579125	Neva River, Russia	COI	Lampetra + Le. ninae
Lampetra	fluviatilis	JN026947	Neva River, Russia	COI	Lampetra + Le. ninae
Lampetra	fluviatilis	JN026948	Neva River, Russia	COI	Lampetra + Le. ninae
Lampetra	fluviatilis	JN026949	Neva River, Russia	COI	Lampetra + Le. ninae
Lampetra	fluviatilis	JN026950	Neva River, Russia	COI	Lampetra + Le. ninae
Lampetra	fluviatilis	KJ128518	NA	COI	Lampetra + Le. ninae
Lampetra	fluviatilis	KJ128519	NA	COI	Lampetra + Le. ninae
Lampetra	fluviatilis	KJ553672	Rhine River, Germany	COI	Lampetra + Le. ninae
Lampetra	fluviatilis	KJ553858	Rhine River, Germany	COI	Lampetra + Le. ninae
Lampetra	fluviatilis	KM286700	Philippsburger Altrhein, Germany	COI	Lampetra + Le. ninae
Lampetra	fluviatilis	KM286707	Sieg, Germany	COI	Lampetra + Le. ninae
Lampetra	fluviatilis	KM286709	Sieg, Germany	COI	Lampetra + Le. ninae
Lampetra	fluviatilis	KY849776	Minija River, Lithuania	COI	Lampetra + Le. ninae
Lampetra	fluviatilis	KY849777	Minija River, Lithuania	COI	Lampetra + Le. ninae
Lampetra	fluviatilis	KY849778	Minija River, Lithuania	COI	Lampetra + Le. ninae
Lampetra	fluviatilis	KY849779	Neva River, Russia	COI	Lampetra + Le. ninae
Lampetra	fluviatilis	KY849780	Neva River, Russia	COI	Lampetra + Le. ninae
Lampetra	fluviatilis	KY849781	Rhine River, Germany	COI	Lampetra + Le. ninae
Lampetra	fluviatilis	MF040889	NA	COI	Lampetra + Le. ninae
Lampetra	fluviatilis	MW472845	Krabach Stream, Germany	COI	Lampetra + Le. ninae
Lampetra	fluviatilis	MW473151	Krabach Stream, Germany	COI	Lampetra + Le. ninae
Lampetra	fluviatilis	MW473425	Krabach Stream, Germany	COI	Lampetra + Le. ninae
Lampetra	lanceolata	JN026951	Iyidere Brook, Turkey	COI	Lampetra + Le. ninae
Lampetra	lanceolata	JN026952	Iyidere Brook, Turkey	COI	Lampetra + Le. ninae
Lampetra	lanceolata	JN026953	Iyidere Brook, Turkey	COI	Lampetra + Le. ninae
Lampetra	lanceolata	JN026954	Iyidere Brook, Turkey	COI	Lampetra + Le. ninae
Lampetra	lanceolata	JN026955	Iyidere Brook, Turkey	COI	Lampetra + Le. ninae
Lampetra	lanceolata	KY849782	Iyidere Brook, Turkey	COI	Lampetra + Le. ninae
Lampetra	lanceolata	KY849783	Iyidere Brook, Turkey	COI	Lampetra + Le. ninae
Lampetra	lusitanica	KJ553702	Sado River, Portugal	COI	Lampetra + Le. ninae
Lampetra	lusitanica	KJ554026	Sado River, Portugal	COI	Lampetra + Le. ninae
Lampetra	lusitanica	KJ554076	Sado River, Portugal	COI	Lampetra + Le. ninae
Eudontomyzon	sp.	HQ579120	Zhizdra River, Russia	COI	Eudontomyzon	Mislabeled in GenBank as L. planeri; groups with Eudontomyzon in maximum likelihood tree
Lampetra	planeri	HQ955756	NA	COI	Lampetra + Le. ninae
Lampetra	planeri	HQ955757	NA	COI	Lampetra + Le. ninae
Lampetra	planeri	HQ960515	NA	COI	Lampetra + Le. ninae
Lampetra	planeri	HQ960516	NA	COI	Lampetra + Le. ninae
Lampetra	planeri	HQ960517	NA	COI	Lampetra + Le. ninae
Lampetra	planeri	HQ960601	NA	COI	Lampetra + Le. ninae
Lampetra	planeri	HQ960602	NA	COI	Lampetra + Le. ninae
Lampetra	planeri	HQ960603	NA	COI	Lampetra + Le. ninae
Lampetra	planeri	HQ960776	NA	COI	Lampetra + Le. ninae
Lampetra	planeri	HQ960777	NA	COI	Lampetra + Le. ninae
Lampetra	planeri	HQ960778	NA	COI	Lampetra + Le. ninae
Lampetra	planeri	HQ960779	NA	COI	Lampetra + Le. ninae
Lampetra	planeri	HQ960780	NA	COI	Lampetra + Le. ninae
Lampetra	planeri	HQ961029	NA	COI	Lampetra + Le. ninae
Eudontomyzon	sp.	JN026956	Ugra River, Russia	COI	Eudontomyzon	Mislabeled in GenBank as L. planeri; groups with Eudontomyzon in maximum likelihood tree
Eudontomyzon	sp.	JN026957	Zhizdra River, Russia	COI	Eudontomyzon	Mislabeled in GenBank as L. planeri; groups with Eudontomyzon in maximum likelihood tree
Eudontomyzon	sp.	JN026959	Ugra River, Russia	COI	Eudontomyzon	Mislabeled in GenBank as L. planeri; groups with Eudontomyzon in maximum likelihood tree
Lampetra	planeri	KJ128520	NA	COI	Lampetra + Le. ninae
Lampetra	planeri	KJ128521	NA	COI	Lampetra + Le. ninae
Lampetra	planeri	KJ553673	Asturias River, Spain	COI	Lampetra + Le. ninae
Lampetra	planeri	KJ553677	Tiber River, Italy	COI	Lampetra + Le. ninae
Lampetra	planeri	KJ553713	Tiber River, Italy	COI	Lampetra + Le. ninae
Lampetra	planeri	KJ553735	Douro River, Portugal	COI	Lampetra + Le. ninae
Lampetra	planeri	KJ553760	Mondego River, Portugal	COI	Lampetra + Le. ninae
Lampetra	planeri	KJ553766	Asturias River, Spain	COI	Lampetra + Le. ninae
Lampetra	planeri	KJ553769	Tiber River, Italy	COI	Lampetra + Le. ninae
Lampetra	planeri	KJ553779	Tagus River, Portugal	COI	Lampetra + Le. ninae
Lampetra	planeri	KJ553784	Tiber River, Italy	COI	Lampetra + Le. ninae
Lampetra	planeri	KJ553829	Douro River, Portugal	COI	Lampetra + Le. ninae
Lampetra	planeri	KJ553838	Tiber River, Italy	COI	Lampetra + Le. ninae
Lampetra	planeri	KJ553859	Tiber River, Italy	COI	Lampetra + Le. ninae
Lampetra	planeri	KJ553903	San Pedro River, Portugal	COI	Lampetra + Le. ninae
Lampetra	planeri	KJ553920	San Pedro River, Portugal	COI	Lampetra + Le. ninae
Lampetra	planeri	KJ553931	Tiber River, Italy	COI	Lampetra + Le. ninae
Lampetra	planeri	KJ553946	Tagus River, Portugal	COI	Lampetra + Le. ninae
Lampetra	planeri	KJ553967	Mondego River, Portugal	COI	Lampetra + Le. ninae
Lampetra	planeri	KJ553986	Tagus River, Portugal	COI	Lampetra + Le. ninae
Lampetra	planeri	KJ554002	Tiber River, Italy	COI	Lampetra + Le. ninae
Lampetra	planeri	KJ554039	Tiber River, Italy	COI	Lampetra + Le. ninae
Lampetra	planeri	KM286711	Sieg, Germany	COI	Lampetra + Le. ninae
Lampetra	planeri	KM286717	Sieg, Germany	COI	Lampetra + Le. ninae
Lampetra	planeri	KM373659	Selbitz Stream, Germany	COI	Lampetra + Le. ninae
Lampetra	planeri	KM373674	Sinn Stream, Germany	COI	Lampetra + Le. ninae
Lampetra	planeri	KM373681	Rodach Stream, Germany	COI	Lampetra + Le. ninae
Lampetra	planeri	KY849787	Asturias River, Spain	COI	Lampetra + Le. ninae
Lampetra	planeri	KY849788	Baltic, Lithuania	COI	Lampetra + Le. ninae
Lampetra	planeri	KY849789	Daugava River, Latvia	COI	Lampetra + Le. ninae
Lampetra	planeri	KY849790	Siur River, Ireland	COI	Lampetra + Le. ninae
Lampetra	planeri	KY849791	Siur River, Ireland	COI	Lampetra + Le. ninae
Lampetra	planeri	MF040886	NA	COI	Lampetra + Le. ninae
Lampetra	planeri	MF040890	NA	COI	Lampetra + Le. ninae
Lampetra	planeri	MF544128	Tet River, France	COI	Lampetra + Le. ninae
Lampetra	planeri	MF544129	Tet River, France	COI	Lampetra + Le. ninae
Lampetra	planeri	MF544130	Tet River, France	COI	Lampetra + Le. ninae
Lampetra	planeri	MG574309	Tet River, France	COI	Lampetra + Le. ninae
Lampetra	planeri	MG574310	Tet River, France	COI	Lampetra + Le. ninae
Lampetra	planeri	MG574311	Tet River, France	COI	Lampetra + Le. ninae
Lampetra	planeri	ON097300	Grosse Muhl River, Austria	COI	Lampetra + Le. ninae
Lampetra	planeri	ON097308	Grosse Muhl River, Austria	COI	Lampetra + Le. ninae
Lampetra	planeri	ON097451	Grosse Muhl River, Austria	COI	Lampetra + Le. ninae
Lampetra	planeri	ON097638	Grosse Muhl River, Austria	COI	Lampetra + Le. ninae
Lampetra	planeri	ON097713	Grosse Muhl River, Austria	COI	Lampetra + Le. ninae
Lampetra	planeri	ON097831	Grosse Muhl River, Austria	COI	Lampetra + Le. ninae
Lampetra	soljani	KJ553665	Neretva River, Bosnia-Herzegovina	COI	Lampetra + Le. ninae
Lampetra	soljani	KJ553756	Skadar River, Montenegro	COI	Lampetra + Le. ninae
Lampetra	soljani	KJ553778	Neretva River, Bosnia-Herzegovina	COI	Lampetra + Le. ninae
Lampetra	soljani	KJ553819	Skadar River, Montenegro	COI	Lampetra + Le. ninae
Lampetra	soljani	KJ553874	Skadar River, Montenegro	COI	Lampetra + Le. ninae
Lampetra	soljani	KJ553990	Neretva River, Bosnia-Herzegovina	COI	Lampetra + Le. ninae
Lampetra	soljani	KJ554074	Skadar River, Montenegro	COI	Lampetra + Le. ninae
Lampetra	sp.	HM902142	Regnitz, Germany	COI	Lampetra + Le. ninae
Lampetra	sp.	MF040888	NA	COI	Lampetra + Le. ninae
Lampetra	sp.	MF040891	NA	COI	Lampetra + Le. ninae
Lampetra	sp.	MT455056	NA	COI	Lampetra aepyptera
Lampetra	sp.	MT455514	NA	COI	Lampetra aepyptera
Lampetra	sp.	MT455877	NA	COI	Lampetra aepyptera
Lampetra	sp.	MT455900	NA	COI	Lampetra aepyptera
Lampetra	sp.	MT456129	NA	COI	Lampetra aepyptera
Lampetra	zanandreai	JN027079	Italy	COI	Lampetra + Le. ninae
Lampetra	zanandreai	JN027080	Italy	COI	Lampetra + Le. ninae
Lampetra	zanandreai	KJ553679	Po River, Italy	COI	Lampetra + Le. ninae
Lampetra	zanandreai	KJ553721	Po River, Italy	COI	Lampetra + Le. ninae
Lampetra	zanandreai	KJ553744	Po River, Italy	COI	Lampetra + Le. ninae
Lampetra	zanandreai	KJ553930	Po River, Italy	COI	Lampetra + Le. ninae
Lampetra	zanandreai	KJ553977	Po River, Italy	COI	Lampetra + Le. ninae
Lethenteron	alaskense	JN027061	Chena River, AK	COI	Lethenteron + Eu. morii
Lethenteron	alaskense	JN027062	Yukon River, AK	COI	Lethenteron + Eu. morii
Lethenteron	alaskense	KX691445	NA	COI	Lethenteron + Eu. morii
Lethenteron	appendix	EU524109	Malbaie River, Canada	COI	Lethenteron + Eu. morii
Lethenteron	appendix	EU524110	Malbaie River, Canada	COI	Lethenteron + Eu. morii
Lethenteron	appendix	EU524111	Malbaie River, Canada	COI	Lethenteron + Eu. morii
Lethenteron	appendix	EU524112	Hinchinbrooke River, Canada	COI	Lethenteron + Eu. morii
Lethenteron	appendix	EU524113	Hinchinbrooke River, Canada	COI	Lethenteron + Eu. morii
Lethenteron	appendix	EU524114	St. Lawrence River, Canada	COI	Lethenteron + Eu. morii
Lethenteron	appendix	EU524115	St. Lawrence River, Canada	COI	Lethenteron + Eu. morii
Lethenteron	appendix	EU524117	St. Lawrence River, Canada	COI	Lethenteron + Eu. morii
Lethenteron	appendix	HQ579133	Rock Creek, WI	COI	Lethenteron + Eu. morii
Lethenteron	appendix	HQ579134	Rock Creek, WI	COI	Lethenteron + Eu. morii
Lethenteron	appendix	HQ579136	Rock Creek, WI	COI	Lethenteron + Eu. morii
Lethenteron	appendix	JN027064	East Fork Raccoon Creek, WI	COI	Lethenteron + Eu. morii
Lethenteron	appendix	JN027065	East Fork Raccoon Creek, WI	COI	Lethenteron + Eu. morii
Lethenteron	appendix	JN027066	East Fork Raccoon Creek, WI	COI	Lethenteron + Eu. morii
Lethenteron	appendix	JN027068	Doe River, TN	COI	Lethenteron + Eu. morii
Lethenteron	appendix	JN027069	Doe River, TN	COI	Lethenteron + Eu. morii
Lethenteron	appendix	JN027070	Doe River, TN	COI	Lethenteron + Eu. morii
Lethenteron	appendix	JN027071	Doe River, TN	COI	Lethenteron + Eu. morii
Lethenteron	appendix	JN027072	Black River, WI	COI	Lethenteron + Eu. morii
Lethenteron	appendix	KX144965	NA	COI	Lethenteron + Eu. morii
Lethenteron	appendix	KX145129	NA	COI	Lethenteron + Eu. morii
Lethenteron	appendix	KX145272	NA	COI	Lethenteron + Eu. morii
Lethenteron	appendix	KX145575	NA	COI	Lethenteron + Eu. morii
Lethenteron	appendix	KX145604	NA	COI	Lethenteron + Eu. morii
Lethenteron	appendix	KX938428	NA	COI	Lethenteron + Eu. morii
Lethenteron	appendix	KX938429	NA	COI	Lethenteron + Eu. morii
Lethenteron	appendix	KX938430	NA	COI	Lethenteron + Eu. morii
Lethenteron	appendix	MT455837	NA	COI	Lethenteron + Eu. morii
Lethenteron	appendix	MT456174	NA	COI	Lethenteron + Eu. morii
Lethenteron	camtschaticum	HQ579005	Sukhona River, Russia	COI	Lethenteron + Eu. morii
Lethenteron	camtschaticum	HQ712512	Chukchi Sea, AK	COI	Lethenteron + Eu. morii
Lethenteron	camtschaticum	JN027073	Yukon River, AK	COI	Lethenteron + Eu. morii
Lethenteron	camtschaticum	JN027074	Chena River, AK	COI	Lethenteron + Eu. morii
Lethenteron	camtschaticum	JN027075	Chena River, AK	COI	Lethenteron + Eu. morii
Lethenteron	camtschaticum	JN027076	Chena River, AK	COI	Lethenteron + Eu. morii
Lethenteron	camtschaticum	JN027077	Chena River, AK	COI	Lethenteron + Eu. morii
Lethenteron	camtschaticum	KU867905	NA	COI	Lethenteron + Eu. morii
Lethenteron	camtschaticum	KX691446	NA	COI	Lethenteron + Eu. morii
Lethenteron	camtschaticum	KX691447	NA	COI	Lethenteron + Eu. morii
Lethenteron	camtschaticum	KX691448	NA	COI	Lethenteron + Eu. morii
Lethenteron	camtschaticum	KX691449	NA	COI	Lethenteron + Eu. morii
Lethenteron	camtschaticum	MH638349	NA	COI	Lethenteron + Eu. morii
Lethenteron	camtschaticum	MH638350	NA	COI	Lethenteron + Eu. morii
Lethenteron	camtschaticum	MH638351	NA	COI	Lethenteron + Eu. morii
Lethenteron	camtschaticum	MH638352	NA	COI	Lethenteron + Eu. morii
Lethenteron	ninae	HM400667	NA	COI	Lampetra + Le. ninae
Lethenteron	ninae	HM400686	NA	COI	Lampetra + Le. ninae
Lethenteron	ninae	HM400687	NA	COI	Lampetra + Le. ninae
Lethenteron	ninae	HM400688	NA	COI	Lampetra + Le. ninae
Lethenteron	ninae	HM400689	NA	COI	Lampetra + Le. ninae
Lethenteron	ninae	HM400690	NA	COI	Lampetra + Le. ninae
Lethenteron	ninae	KX691450	NA	COI	Lampetra + Le. ninae
Lethenteron	ninae	KX691451	NA	COI	Lampetra + Le. ninae
Lethenteron	ninae	KX691452	NA	COI	Lampetra + Le. ninae
Lethenteron	ninae	KX691453	NA	COI	Lampetra + Le. ninae
Lethenteron	ninae	KY849784	Kintrishi River, Georgia	COI	Lampetra + Le. ninae
Lethenteron	ninae	KY849785	Kintrishi River, Georgia	COI	Lampetra + Le. ninae
Lethenteron	ninae	KY849786	Natanebi River, Georgia	COI	Lampetra + Le. ninae
Lethenteron	ninae	MF040887	NA	COI	Lampetra + Le. ninae
Lethenteron	ninae	MW564294	Kintrishi River, Georgia	COI	Lampetra + Le. ninae
Lethenteron	ninae	MW564316	Kintrishi River, Georgia	COI	Lampetra + Le. ninae
Lethenteron	ninae	MW564320	Kintrishi River, Georgia	COI	Lampetra + Le. ninae
Lethenteron	ninae	MW564384	Kintrishi River, Georgia	COI	Lampetra + Le. ninae
Lethenteron	ninae	MW564406	Natanebi River, Georgia	COI	Lampetra + Le. ninae
Lethenteron	ninae	MW564453	Kintrishi River, Georgia	COI	Lampetra + Le. ninae
Lethenteron	ninae	MW564469	Kintrishi River, Georgia	COI	Lampetra + Le. ninae
Lethenteron	ninae	MW564508	Kintrishi River, Georgia	COI	Lampetra + Le. ninae
Lethenteron	sp. S	MF098687	South Korea	COI	Lethenteron sp. S
Petromyzon	marinus	EU524270	St. Lawrence River, Canada	COI	Petromyzon
Petromyzon	marinus	EU524271	Saguenay River, Canada	COI	Petromyzon
Petromyzon	marinus	EU524272	Saguenay River, Canada	COI	Petromyzon
Petromyzon	marinus	EU524273	Saguenay River, Canada	COI	Petromyzon
Petromyzon	marinus	HM902176	Rhine River, Germany	COI	Petromyzon
Petromyzon	marinus	HM902177	Rhine River, Germany	COI	Petromyzon
Petromyzon	marinus	HM902179	Rhine River, Germany	COI	Petromyzon
Petromyzon	marinus	HM902180	Rhine River, Germany	COI	Petromyzon
Petromyzon	marinus	JN028182	St. Lawrence River, Canada	COI	Petromyzon
Petromyzon	marinus	JN028183	St. Lawrence River, Canada	COI	Petromyzon
Petromyzon	marinus	JN028184	St. Lawrence River, Canada	COI	Petromyzon
Petromyzon	marinus	JN028185	St. Lawrence River, Canada	COI	Petromyzon
Petromyzon	marinus	JN028186	Rhine River, Germany	COI	Petromyzon
Petromyzon	marinus	JN028187	Rhine River, Germany	COI	Petromyzon
Petromyzon	marinus	JN028188	Rhine River, Germany	COI	Petromyzon
Petromyzon	marinus	JN028189	Rhine River, Germany	COI	Petromyzon
Petromyzon	marinus	JN028190	Rhine River, Germany	COI	Petromyzon
Petromyzon	marinus	KC015792	Atlantic Ocean, NS	COI	Petromyzon
Petromyzon	marinus	KC015793	Atlantic Ocean, NS	COI	Petromyzon
Petromyzon	marinus	KC015794	Atlantic Ocean, NS	COI	Petromyzon
Petromyzon	marinus	KC015795	Atlantic Ocean, MA	COI	Petromyzon
Petromyzon	marinus	KF930255	Atlantic Ocean, NY	COI	Petromyzon
Petromyzon	marinus	KJ128572	Skagerrak, Sweden	COI	Petromyzon
Petromyzon	marinus	KJ128573	Sweden	COI	Petromyzon
Petromyzon	marinus	KJ554404	Nabao River, Portugal	COI	Petromyzon
Petromyzon	marinus	KM286795	Sieg, Germany	COI	Petromyzon
Petromyzon	marinus	KM286797	Sieg, Germany	COI	Petromyzon
Petromyzon	marinus	KM286798	Sieg, Germany	COI	Petromyzon
Petromyzon	marinus	KM286799	Sieg, Germany	COI	Petromyzon
Petromyzon	marinus	KM286800	Sieg, Germany	COI	Petromyzon
Petromyzon	marinus	KM286801	Sieg, Germany	COI	Petromyzon
Petromyzon	marinus	KM286802	Sieg, Germany	COI	Petromyzon
Petromyzon	marinus	KX145312	St. Marguerite River, Canada	COI	Petromyzon
Petromyzon	marinus	KX145569	St. Marguerite River, Canada	COI	Petromyzon
Petromyzon	marinus	MT455038	Otter Point Creek, MD	COI	Petromyzon
Petromyzon	marinus	MT455099	Otter Point Creek, MD	COI	Petromyzon
Petromyzon	marinus	MT455118	Choptank River, MD	COI	Petromyzon
Petromyzon	marinus	MT455254	Choptank River, MD	COI	Petromyzon
Petromyzon	marinus	MT455266	Choptank River, MD	COI	Petromyzon
Petromyzon	marinus	MT455299	Choptank River, MD	COI	Petromyzon
Petromyzon	marinus	MT455597	Choptank River, MD	COI	Petromyzon
Petromyzon	marinus	MT455664	Choptank River, MD	COI	Petromyzon
Petromyzon	marinus	MT455691	Otter Point Creek, MD	COI	Petromyzon
Petromyzon	marinus	MT455694	Otter Point Creek, MD	COI	Petromyzon
Petromyzon	marinus	MT455843	Choptank River, MD	COI	Petromyzon
Petromyzon	marinus	MT455844	Choptank River, MD	COI	Petromyzon
Petromyzon	marinus	MT455857	Choptank River, MD	COI	Petromyzon
Petromyzon	marinus	MT456232	Choptank River, MD	COI	Petromyzon
Tetrapleurodon	geminis	JN028424	Duero River, Mexico	COI	Tetrapleurodon
Tetrapleurodon	geminis	JN028425	Duero River, Mexico	COI	Tetrapleurodon
Occidentis	hubbsi	HQ557301	Kings River, CA	COI	Occidentis
Occidentis	hubbsi	JN025325	San Joaquin River, CA	COI	Occidentis
Occidentis	hubbsi	JN025326	San Joaquin River, CA	COI	Occidentis
Occidentis	hubbsi	JN025327	Kings River, CA	COI	Occidentis
Occidentis	ayresii	JN026960	Gibbons Creek, WA	COI	Occidentis	Specimen labeled as L. richardsoni in GenBank, synonymized with O. ayresii by Carim et al. 2023
Occidentis	ayresii	KX144984	Black Jack Creek, WA	COI	Occidentis	Specimen labeled as L. richardsoni in GenBank, synonymized with O. ayresii by Carim et al. 2023
Occidentis	sp.	KX443679	Little Fall Creek , OR	COI	Occidentis
Occidentis	sp.	KX443680	Fall Creek /Andy Creek, OR	COI	Occidentis
Occidentis	sp.	KX443681	Goodman Creek trib, OR	COI	Occidentis
Occidentis	sp.	KX443682	Eagle Creek, OR	COI	Occidentis
Occidentis	sp.	KX443683	Middle Fork Willamette River, OR	COI	Occidentis
Occidentis	sp.	KX443684	Middle Fork Willamette River, OR	COI	Occidentis
Occidentis	sp.	KX443685	Salmon Creek, OR	COI	Occidentis
Occidentis	sp.	KX443686	Staley Creek, OR	COI	Occidentis
Occidentis	sp.	KX443687	Salt Creek, OR	COI	Occidentis
Occidentis	pacifica	KY072805	Clackamas River, OR	COI	Occidentis
Occidentis	pacifica	KY072806	Clackamas River, OR	COI	Occidentis
Occidentis	pacifica	KY072807	Clackamas River, OR	COI	Occidentis
Occidentis	pacifica	KY072808	Clackamas River, OR	COI	Occidentis
Occidentis	sp.	ON226748	Willamette River Basin, OR	COI	Occidentis
Occidentis	sp.	ON226749	South Santiam River subbasin, OR	COI	Occidentis
Occidentis	sp.	ON226750	Middle Fork Willamette River subbasin, OR	COI	Occidentis
Occidentis	sp.	ON226751	McKenzie River subbasin, OR	COI	Occidentis
Occidentis	sp.	ON226752	Upper Willamette River and Coast Fork Willamette River subbasins, OR	COI	Occidentis
Occidentis	sp.	ON226753	Buckhead Creek, OR	COI	Occidentis
Occidentis	sp.	ON226754	Muddy Creek, OR	COI	Occidentis
Occidentis	sp.	ON226755	Muddy Creek, OR	COI	Occidentis
Occidentis	sp.	ON226756	Muddy Creek, OR	COI	Occidentis
Occidentis	sp.	ON226757	Muddy Creek, OR	COI	Occidentis
Occidentis	sp.	ON226758	Lost Creek, OR	COI	Occidentis
Occidentis	sp.	ON226759	Middle Fork Willamette River subbasin, OR	COI	Occidentis
Occidentis	sp.	ON226760	Horse Creek, OR	COI	Occidentis
Occidentis	sp.	ON226761	McKenzie River, OR	COI	Occidentis
Occidentis	sp.	ON226762	North Santiam River subbasin, OR	COI	Occidentis
Occidentis	sp.	ON226763	Little North Santiam River, OR	COI	Occidentis
Occidentis	sp.	ON226764	Middle Fork Willamette River, OR	COI	Occidentis
Occidentis	sp.	ON226765	South Santiam River subbains, OR	COI	Occidentis
Occidentis	sp.	ON226766	Sharps Creek, OR	COI	Occidentis
Caspiomyzon	graecus	GQ206159	Kampi Spring, Greece	cyt b	Caspiomyzon	Labeled as Caspiomyzon hellenicus in GenBank (see Lang et al. 2009); C. graecus formally described by Renaud & Economidis (2010). Locality matches range in species description.
Caspiomyzon	wagneri	GQ206151	Shir River, Iran	cyt b	Caspiomyzon
Caspiomyzon	wagneri	GQ206152	Caspian Sea, Turkmenistan	cyt b	Caspiomyzon
Entosphenus	lethophagus	GQ206153	Cottonwood Creek, OR	cyt b	Entosphenus
Entosphenus	macrostoma	GQ206154	Cowichan Lake, BC	cyt b	Entosphenus
Entosphenus	minimus	GQ206155	Sycan River, OR	cyt b	Entosphenus
Entosphenus	similis	GQ206156	Link River, OR	cyt b	Entosphenus
Entosphenus	tridentatus	GQ206157	Sespe Creek, CA	cyt b	Entosphenus
Entosphenus	tridentatus	GU120749	Soleduck River, WA	cyt b	Entosphenus
Entosphenus	tridentatus	GU120750	Soleduck River, WA	cyt b	Entosphenus
Entosphenus	tridentatus	GU120753	Duckabush River, WA	cyt b	Entosphenus
Entosphenus	tridentatus	GU120754	Duckabush River, WA	cyt b	Entosphenus
Entosphenus	tridentatus	GU120798	Wilson River, OR	cyt b	Entosphenus
Entosphenus	tridentatus	GU120806	Luckiamute Creek, OR	cyt b	Entosphenus
Entosphenus	tridentatus	GU120810	Alsea River, OR	cyt b	Entosphenus
Entosphenus	tridentatus	GU120828	Floras Creek, OR	cyt b	Entosphenus
Entosphenus	tridentatus	GU120848	South Fork Eel River, CA	cyt b	Entosphenus
Entosphenus	tridentatus	GU120866	Sonoma Creek, CA	cyt b	Entosphenus
Entosphenus	tridentatus	MW267270	Imnaha River, OR	cyt b	Entosphenus
Entosphenus	tridentatus	MW267271	Imnaha River, OR	cyt b	Entosphenus
Entosphenus	tridentatus	ON419543	Willamette River, OR	cyt b	Entosphenus
Entosphenus	tridentatus	ON419544	Willamette River, OR	cyt b	Entosphenus
Entosphenus	tridentatus	ON419545	Middle Fork Willamette River, OR	cyt b	Entosphenus
Entosphenus	tridentatus	ON419546	Willamette River, OR	cyt b	Entosphenus
Entosphenus	tridentatus	ON419547	Little Fall Creek, OR	cyt b	Entosphenus
Entosphenus	tridentatus	ON419548	McKenzie River, OR	cyt b	Entosphenus
Entosphenus	tridentatus	ON419549	North Santiam River, OR	cyt b	Entosphenus
Entosphenus	tridentatus	ON419550	McKenzie River, OR	cyt b	Entosphenus
Entosphenus	tridentatus	ON419551	McKenzie River, OR	cyt b	Entosphenus
Entosphenus	tridentatus	ON419552	Calapooia River, OR	cyt b	Entosphenus
Entosphenus	tridentatus	ON419553	McKenzie River, OR	cyt b	Entosphenus
Entosphenus	tridentatus	ON419554	Willamette River, OR	cyt b	Entosphenus
Entosphenus	tridentatus	ON419555	North Santiam River, OR	cyt b	Entosphenus
Entosphenus	tridentatus	ON419556	Mohawk River, OR	cyt b	Entosphenus
Entosphenus	tridentatus	ON419557	Willamette River, OR	cyt b	Entosphenus
Entosphenus	tridentatus	ON419558	Willamette River, OR	cyt b	Entosphenus
Entosphenus	tridentatus	ON419559	North Santiam River, OR	cyt b	Entosphenus
Entosphenus	tridentatus	ON419560	South Santiam River, OR	cyt b	Entosphenus
Entosphenus	tridentatus	ON419561	Little Wiley Creek, OR	cyt b	Entosphenus
Eudontomyzon	danfordi	GQ206158	Zdychava River, Slovakia	cyt b	Eudontomyzon
Eudontomyzon	danfordi	KJ684733	Borzhava River, Ukraine	cyt b	Eudontomyzon
Eudontomyzon	danfordi	KJ684734	Lehotsky Brook, Slovakia	cyt b	Eudontomyzon
Eudontomyzon	danfordi	KJ684735	Lehotsky Brook, Slovakia	cyt b	Eudontomyzon
Eudontomyzon	danfordi	KJ684736	Rimava River, Slovakia	cyt b	Eudontomyzon
Eudontomyzon	mariae	AM051061	NA	cyt b	Eudontomyzon
Eudontomyzon	mariae	GQ206162	Ivianka River, Ukraine	cyt b	Eudontomyzon
Eudontomyzon	mariae	KJ684737	Chardym River, Russia	cyt b	Eudontomyzon
Eudontomyzon	mariae	KJ684738	Stryy River, Russia	cyt b	Eudontomyzon
Eudontomyzon	mariae	KJ684739	Stryy River, Russia	cyt b	Eudontomyzon
Eudontomyzon	mariae	KJ684740	Nida River, Poland	cyt b	Eudontomyzon
Eudontomyzon	mariae	KJ684741	Nida River, Poland	cyt b	Eudontomyzon
Eudontomyzon	mariae	KP135464	Tauza River, Russia	cyt b	Eudontomyzon
Eudontomyzon	mariae	KP135465	Tauza River, Russia	cyt b	Eudontomyzon
Eudontomyzon	mariae	KP135466	Tauza River, Russia	cyt b	Eudontomyzon
Eudontomyzon	mariae	KP135467	Tauza River, Russia	cyt b	Eudontomyzon
Eudontomyzon	mariae	KP135468	Chardym River, Russia	cyt b	Eudontomyzon
Eudontomyzon	mariae	KP135469	Chardym River, Russia	cyt b	Eudontomyzon
Eudontomyzon	mariae	KP135470	Chardym River, Russia	cyt b	Eudontomyzon
Eudontomyzon	mariae	KP135471	Devitsa River, Russia	cyt b	Eudontomyzon
Eudontomyzon	mariae	KP135472	Don River, Russia	cyt b	Eudontomyzon
Eudontomyzon	mariae	KP135473	Don River, Russia	cyt b	Eudontomyzon
Eudontomyzon	mariae	KP135474	Don River, Russia	cyt b	Eudontomyzon
Eudontomyzon	mariae	KP135475	Semenek River, Russia	cyt b	Eudontomyzon
Eudontomyzon	mariae	KP135476	Bystraya Sosna River, Russia	cyt b	Eudontomyzon
Eudontomyzon	mariae	KP135477	Bystraya Sosna River, Russia	cyt b	Eudontomyzon
Eudontomyzon	morii	GQ206163	Liaohe River, China	cyt b	Lethenteron + Eu. morii
Eudontomyzon	sp.	KP135478	Vyaz'ma River, Russia	cyt b	Eudontomyzon
Eudontomyzon	sp.	KP135479	Vyaz'ma River, Russia	cyt b	Eudontomyzon
Eudontomyzon	sp.	KP135480	Vyaz'ma River, Russia	cyt b	Eudontomyzon
Eudontomyzon	sp.	KP135481	Vyaz'ma River, Russia	cyt b	Eudontomyzon
Eudontomyzon	sp.	KP135482	Vyaz'ma River, Russia	cyt b	Eudontomyzon
Eudontomyzon	sp.	KP135483	Rudyanka River, Russia	cyt b	Eudontomyzon
Eudontomyzon	sp.	KP135484	Sigosa River, Russia	cyt b	Eudontomyzon
Eudontomyzon	sp.	KP135485	Sigosa River, Russia	cyt b	Eudontomyzon
Eudontomyzon	sp.	KP135486	Sigosa River, Russia	cyt b	Eudontomyzon
Eudontomyzon	sp.	KP135487	Ugra River, Russia	cyt b	Eudontomyzon
Eudontomyzon	stankokaramani	GQ206189	Zeta River, Montenegro	cyt b	Eudontomyzon
Eudontomyzon	stankokaramani	KX787432	NA	cyt b	Eudontomyzon
Eudontomyzon	vladykovi	GQ206161	Studenec Brook, Slovakia	cyt b	Eudontomyzon
Eudontomyzon	vladykovi	KJ684742	Krka River, Slovenia	cyt b	Eudontomyzon
Eudontomyzon	vladykovi	KJ684743	Krka River, Slovenia	cyt b	Eudontomyzon
Ichthyomyzon	bdellium	GQ206166	Station Camp Creek, KY	cyt b	Ichthyomyzon
Ichthyomyzon	castaneus	GQ206168	Namekagon River, WI	cyt b	Ichthyomyzon
Ichthyomyzon	fossor	GQ206170	Little Piney Creek, MO	cyt b	Ichthyomyzon
Ichthyomyzon	fossor	MK906030	Canada Creek, MI	cyt b	Ichthyomyzon
Ichthyomyzon	gagei	GQ206169	Caddo River, AR	cyt b	Ichthyomyzon
Ichthyomyzon	gagei	MK906031	Cadron Creek, AR	cyt b	Ichthyomyzon
Ichthyomyzon	greeleyi	GQ206167	Buffalo River, TN	cyt b	Ichthyomyzon
Ichthyomyzon	greeleyi	MK906032	Russell Creek, KY	cyt b	Ichthyomyzon
Ichthyomyzon	unicuspis	GQ206171	Ottawa River, ON	cyt b	Ichthyomyzon
Lampetra	aepyptera	GQ206172	Tulls Branch, MD	cyt b	Lampetra aepyptera
Lampetra	aepyptera	GQ206173	Carver Creek, MO	cyt b	Lampetra aepyptera
Lampetra	aepyptera	MK906033	Mill Creek, AR	cyt b	Lampetra aepyptera
Lampetra	aepyptera	MK906034	Stinking Fork, IN	cyt b	Lampetra aepyptera
Lampetra	aepyptera	MK906035	Blue Spring Creek, TN	cyt b	Lampetra aepyptera
Lampetra	fluviatilis	AJ937921	Garonne estuary, France	cyt b	Lampetra + Le. ninae
Lampetra	fluviatilis	AJ937924	Ricklean River, Sweden	cyt b	Lampetra + Le. ninae
Lampetra	fluviatilis	AJ937925	Ricklean River, Sweden	cyt b	Lampetra + Le. ninae
Lampetra	fluviatilis	AJ937926	Tollense River, Germany	cyt b	Lampetra + Le. ninae
Lampetra	fluviatilis	AJ937927	Wadden Sea, Netherlands	cyt b	Lampetra + Le. ninae
Lampetra	fluviatilis	AJ937928	Wadden Sea, Netherlands	cyt b	Lampetra + Le. ninae
Lampetra	fluviatilis	AJ937929	Grzmiace River, Poland	cyt b	Lampetra + Le. ninae
Lampetra	fluviatilis	AJ937935	Lilleaa River, Denmark	cyt b	Lampetra + Le. ninae
Lampetra	fluviatilis	AJ937936	Lilleaa River, Denmark	cyt b	Lampetra + Le. ninae
Lampetra	fluviatilis	AJ937937	Lilleaa River, Denmark	cyt b	Lampetra + Le. ninae
Lampetra	fluviatilis	AJ937938	Forth River, Scotland	cyt b	Lampetra + Le. ninae
Lampetra	fluviatilis	AJ937939	Forth River, Scotland	cyt b	Lampetra + Le. ninae
Lampetra	fluviatilis	AJ937940	Forth River, Scotland	cyt b	Lampetra + Le. ninae
Lampetra	fluviatilis	AJ937942	Ouse River, England	cyt b	Lampetra + Le. ninae
Lampetra	fluviatilis	AJ937943	Ouse River, England	cyt b	Lampetra + Le. ninae
Lampetra	fluviatilis	AJ937944	Ouse River, England	cyt b	Lampetra + Le. ninae
Lampetra	fluviatilis	AJ937954	Sorraira River, Portugal	cyt b	Lampetra + Le. ninae
Lampetra	fluviatilis	GQ206175	Luga River, Russia	cyt b	Lampetra + Le. ninae
Lampetra	fluviatilis	KJ684744	Neva River, Russia	cyt b	Lampetra + Le. ninae
Lampetra	fluviatilis	KJ684745	Neva River, Russia	cyt b	Lampetra + Le. ninae
Lampetra	fluviatilis	KJ684746	Syas' River, Russia	cyt b	Lampetra + Le. ninae
Lampetra	fluviatilis	KJ684747	Syas' River, Russia	cyt b	Lampetra + Le. ninae
Lampetra	fluviatilis	KJ684748	Sea of Azov, Ukraine	cyt b	Lampetra + Le. ninae
Lethenteron	ninae	GQ206176	Chakhtsutsyr River, Russia	cyt b	Lampetra + Le. ninae	Labeled as Lampetra lanceolata in GenBank. Sequence groups with Lethenteron ninae in GenBank and locality matches range in species description (Naseka et al. 2009).
Lampetra	lanceolata	KX787431	NA	cyt b	Lampetra + Le. ninae
Lampetra	planeri	AJ937922	NA	cyt b	Lampetra + Le. ninae
Lampetra	planeri	AJ937923	Ancos River, Portugal	cyt b	Lampetra + Le. ninae
Lampetra	planeri	AJ937930	Ain River, France	cyt b	Lampetra + Le. ninae
Lampetra	planeri	AJ937931	Ain River, France	cyt b	Lampetra + Le. ninae
Lampetra	planeri	AJ937932	Allier River, France	cyt b	Lampetra + Le. ninae
Lampetra	planeri	AJ937933	Loire River, France	cyt b	Lampetra + Le. ninae
Lampetra	planeri	AJ937934	Grzmiace River, Poland	cyt b	Lampetra + Le. ninae
Lampetra	planeri	AJ937941	Ouse River, England	cyt b	Lampetra + Le. ninae
Lampetra	planeri	AJ937945	Poprad River, Slovakia	cyt b	Lampetra + Le. ninae
Lampetra	planeri	AJ937946	Esmoriz River, Portugal	cyt b	Lampetra + Le. ninae
Lampetra	planeri	AJ937950	Ancos River, Portugal	cyt b	Lampetra + Le. ninae
Lampetra	planeri	AJ937951	Sorraira River, Portugal	cyt b	Lampetra + Le. ninae
Lampetra	planeri	AJ937952	Elbe River, Germany	cyt b	Lampetra + Le. ninae
Lampetra	planeri	AJ937953	Elbe River, Germany	cyt b	Lampetra + Le. ninae
Lampetra	planeri	AJ966334	NA	cyt b	Lampetra + Le. ninae
Lampetra	planeri	AJ966335	NA	cyt b	Lampetra + Le. ninae
Lampetra	planeri	AJ966336	NA	cyt b	Lampetra + Le. ninae
Lampetra	planeri	AJ966337	NA	cyt b	Lampetra + Le. ninae
Lampetra	planeri	FN641828	Longomel River, Portugal	cyt b	Lampetra + Le. ninae
Lampetra	planeri	GQ206149	Kalte Moldau, Germany	cyt b	Lampetra + Le. ninae
Lampetra	planeri	KP135462	Linda River, Russia	cyt b	Lampetra + Le. ninae
Lampetra	planeri	KP135463	Linda River, Russia	cyt b	Lampetra + Le. ninae
Lampetra	sp.	AJ937947	Agueda River, Portugal	cyt b	Lampetra + Le. ninae
Lampetra	sp.	AJ937948	Agueda River, Portugal	cyt b	Lampetra + Le. ninae
Lampetra	sp.	AJ937949	Agueda River, Portugal	cyt b	Lampetra + Le. ninae
Lampetra	sp.	AJ937955	Sado River, Portugal	cyt b	Lampetra + Le. ninae
Lampetra	sp.	AJ937956	Sado River, Portugal	cyt b	Lampetra + Le. ninae
Lampetra	sp.	AJ937957	Sado River, Portugal	cyt b	Lampetra + Le. ninae
Lampetra	sp.	FN641825	Ancos River, Portugal	cyt b	Lampetra + Le. ninae
Lampetra	sp.	FN641827	Ribeira de S. Pedro, Portugal	cyt b	Lampetra + Le. ninae
Lampetra	sp.	FN641829	Criz River, Portugal	cyt b	Lampetra + Le. ninae
Lampetra	sp.	FN641830	Lis River, Portugal	cyt b	Lampetra + Le. ninae
Lampetra	sp.	FN641831	Lis River, Portugal	cyt b	Lampetra + Le. ninae
Lampetra	sp.	FN641832	Canha River, Portugal	cyt b	Lampetra + Le. ninae
Lampetra	sp.	FN641833	Nabao River, Portugal	cyt b	Lampetra + Le. ninae
Lampetra	sp.	FN641834	Nabao River, Portugal	cyt b	Lampetra + Le. ninae
Lampetra	zanandreai	GQ206184	Vipava River, Slovenia	cyt b	Lampetra + Le. ninae
Lampetra	zanandreai	KJ684762	Vipava River, Slovenia	cyt b	Lampetra + Le. ninae
Lampetra	zanandreai	KJ684763	Vipava River, Slovenia	cyt b	Lampetra + Le. ninae
Lampetra	zanandreai	KJ684764	Vipava River, Slovenia	cyt b	Lampetra + Le. ninae
Lampetra	zanandreai	KJ684765	Vipava River, Slovenia	cyt b	Lampetra + Le. ninae
Lampetra	zanandreai	KJ684766	Vipava River, Slovenia	cyt b	Lampetra + Le. ninae
Lampetra	zanandreai	KJ684767	Vipava River, Slovenia	cyt b	Lampetra + Le. ninae
Lethenteron	alaskense	GQ206178	Chena River, AK	cyt b	Lethenteron + Eu. morii
Lethenteron	alaskense	KX691454	NA	cyt b	Lethenteron + Eu. morii
Lethenteron	alaskense	KX691455	NA	cyt b	Lethenteron + Eu. morii
Lethenteron	alaskense	KX691456	NA	cyt b	Lethenteron + Eu. morii
Lethenteron	alaskense	KX691457	NA	cyt b	Lethenteron + Eu. morii
Lethenteron	alaskense	KX691458	NA	cyt b	Lethenteron + Eu. morii
Lethenteron	alaskense	KX691459	NA	cyt b	Lethenteron + Eu. morii
Lethenteron	alaskense	KX691460	NA	cyt b	Lethenteron + Eu. morii
Lethenteron	alaskense	KX691461	NA	cyt b	Lethenteron + Eu. morii
Lethenteron	alaskense	KX691462	NA	cyt b	Lethenteron + Eu. morii
Lethenteron	alaskense	KX691463	NA	cyt b	Lethenteron + Eu. morii
Lethenteron	appendix	GQ206179	Buffalo River, TN	cyt b	Lethenteron + Eu. morii
Lethenteron	appendix	KJ684697	Lake Michigan, MI	cyt b	Lethenteron + Eu. morii
Lethenteron	appendix	KJ684700	Pigeon River, MI	cyt b	Lethenteron + Eu. morii
Lethenteron	appendix	KJ684701	NA	cyt b	Lethenteron + Eu. morii
Lethenteron	appendix	KJ684702	Salmon Stream, ME	cyt b	Lethenteron + Eu. morii
Lethenteron	appendix	KJ684703	Salmon Stream, ME	cyt b	Lethenteron + Eu. morii
Lethenteron	appendix	KJ684704	Browns Branch, DE	cyt b	Lethenteron + Eu. morii
Lethenteron	appendix	KX691464	NA	cyt b	Lethenteron + Eu. morii
Lethenteron	appendix	KX691466	NA	cyt b	Lethenteron + Eu. morii
Lethenteron	appendix	KX691467	NA	cyt b	Lethenteron + Eu. morii
Lethenteron	appendix	KX691468	NA	cyt b	Lethenteron + Eu. morii
Lethenteron	appendix	KX691469	NA	cyt b	Lethenteron + Eu. morii
Lethenteron	appendix	KX691470	NA	cyt b	Lethenteron + Eu. morii
Lethenteron	appendix	KX691471	NA	cyt b	Lethenteron + Eu. morii
Lethenteron	appendix	KX691472	NA	cyt b	Lethenteron + Eu. morii
Lethenteron	appendix	KX691473	NA	cyt b	Lethenteron + Eu. morii
Lethenteron	appendix	KX691474	NA	cyt b	Lethenteron + Eu. morii
Lethenteron	appendix	KX691475	NA	cyt b	Lethenteron + Eu. morii
Lethenteron	appendix	KX691476	NA	cyt b	Lethenteron + Eu. morii
Lethenteron	appendix	KX691477	NA	cyt b	Lethenteron + Eu. morii
Lethenteron	appendix	KX691478	NA	cyt b	Lethenteron + Eu. morii
Lethenteron	appendix	MK906036	Driftwood River, IN	cyt b	Lethenteron + Eu. morii
Lethenteron	camtschaticum	GQ206180	Ishikari River, Japan	cyt b	Lethenteron + Eu. morii
Lethenteron	camtschaticum	KJ684705	Klyuch River, Russia	cyt b	Lethenteron + Eu. morii
Lethenteron	camtschaticum	KJ684706	Lazurnaya Bay, Russia	cyt b	Lethenteron + Eu. morii
Lethenteron	camtschaticum	KJ684707	Lazurnaya Bay, Russia	cyt b	Lethenteron + Eu. morii
Lethenteron	camtschaticum	KJ684708	Lazurnaya Bay, Russia	cyt b	Lethenteron + Eu. morii
Lethenteron	camtschaticum	KJ684709	Sakhalin Island, Russia	cyt b	Lethenteron + Eu. morii
Lethenteron	camtschaticum	KJ684710	Sakhalin Island, Russia	cyt b	Lethenteron + Eu. morii
Lethenteron	camtschaticum	KJ684711	Sakhalin Island, Russia	cyt b	Lethenteron + Eu. morii
Lethenteron	camtschaticum	KJ684712	Sakhalin Island, Russia	cyt b	Lethenteron + Eu. morii
Lethenteron	camtschaticum	KJ684713	Sakhalin Island, Russia	cyt b	Lethenteron + Eu. morii
Lethenteron	camtschaticum	KJ684714	Sakhalin Island, Russia	cyt b	Lethenteron + Eu. morii
Lethenteron	camtschaticum	KJ684715	Sakhalin Island, Russia	cyt b	Lethenteron + Eu. morii
Lethenteron	camtschaticum	KJ684716	Sakhalin Island, Russia	cyt b	Lethenteron + Eu. morii
Lethenteron	camtschaticum	KJ684718	Ng Tung River, China	cyt b	Lethenteron + Eu. morii
Lethenteron	camtschaticum	KJ684719	Mackenzie Bay, YT	cyt b	Lethenteron + Eu. morii
Lethenteron	camtschaticum	KJ684720	Keret River, Russia	cyt b	Lethenteron + Eu. morii
Lethenteron	camtschaticum	KJ684721	Keret River, Russia	cyt b	Lethenteron + Eu. morii
Lethenteron	camtschaticum	KJ684722	Onega River, Russia	cyt b	Lethenteron + Eu. morii
Lethenteron	camtschaticum	KJ684723	Onega River, Russia	cyt b	Lethenteron + Eu. morii
Lethenteron	camtschaticum	KX691479	NA	cyt b	Lethenteron + Eu. morii
Lethenteron	camtschaticum	KX691480	NA	cyt b	Lethenteron + Eu. morii
Lethenteron	camtschaticum	KX691481	NA	cyt b	Lethenteron + Eu. morii
Lethenteron	camtschaticum	KX691482	NA	cyt b	Lethenteron + Eu. morii
Lethenteron	kessleri	GQ206183	Yenisey River, Russia	cyt b	Lethenteron + Eu. morii
Lethenteron	kessleri	KJ684724	Biya River, Russia	cyt b	Lethenteron + Eu. morii
Lethenteron	kessleri	KJ684725	Biya River, Russia	cyt b	Lethenteron + Eu. morii
Lethenteron	kessleri	KJ684726	Biya River, Russia	cyt b	Lethenteron + Eu. morii
Lethenteron	kessleri	KJ684727	Dvinnitsa River, Russia	cyt b	Lethenteron + Eu. morii
Lethenteron	kessleri	KJ684728	Dvinnitsa River, Russia	cyt b	Lethenteron + Eu. morii
Lethenteron	kessleri	KJ684729	Dvinnitsa River, Russia	cyt b	Lethenteron + Eu. morii
Lethenteron	kessleri	KJ684730	Dvinnitsa River, Russia	cyt b	Lethenteron + Eu. morii
Lethenteron	kessleri	KJ684731	Dvinnitsa River, Russia	cyt b	Lethenteron + Eu. morii
Lethenteron	kessleri	KX691484	NA	cyt b	Lethenteron + Eu. morii
Lethenteron	kessleri	KX691485	NA	cyt b	Lethenteron + Eu. morii
Lethenteron	ninae	KJ684749	Bzyb River, Georgia	cyt b	Lampetra + Le. ninae
Lethenteron	ninae	KJ684750	Mokva River, Georgia	cyt b	Lampetra + Le. ninae
Lethenteron	ninae	KJ684751	Mokva River, Georgia	cyt b	Lampetra + Le. ninae
Lethenteron	ninae	KJ684752	Mzymta River, Russia	cyt b	Lampetra + Le. ninae
Lethenteron	ninae	KJ684753	Mzymta River, Russia	cyt b	Lampetra + Le. ninae
Lethenteron	ninae	KJ684754	Shakhe River, Russia	cyt b	Lampetra + Le. ninae
Lethenteron	ninae	KJ684755	Shakhe River, Russia	cyt b	Lampetra + Le. ninae
Lethenteron	reissneri	GQ206181	Slavanaya River, Russia	cyt b	Lethenteron + Eu. morii
Lethenteron	reissneri	KJ684757	NA	cyt b	Lethenteron + Eu. morii
Lethenteron	reissneri	KJ684758	Vishnevka Reservoir, Russia	cyt b	Lethenteron + Eu. morii
Lethenteron	reissneri	KJ684759	Vishnevka Reservoir, Russia	cyt b	Lethenteron + Eu. morii
Lethenteron	reissneri	KJ684761	Shougawa River, Japan	cyt b	Lethenteron + Eu. morii	Identified as Lethenteron sp. N by Li (2014)
Lethenteron	reissneri	KX691489	NA	cyt b	Lethenteron + Eu. morii
Lethenteron	reissneri	KX691490	NA	cyt b	Lethenteron + Eu. morii
Lethenteron	reissneri	KX691491	NA	cyt b	Lethenteron + Eu. morii
Lethenteron	reissneri	KX691492	NA	cyt b	Lethenteron + Eu. morii
Lethenteron	sp. N	GQ206182	Shougawa River, Japan	cyt b	Lethenteron + Eu. morii	Identified as Lethenteron sp. N by April et al. (2011)
Petromyzon	marinus	GQ206148	Rhine River, Germany	cyt b	Petromyzon
Petromyzon	marinus	KJ684768	Cocheco River, NH	cyt b	Petromyzon
Petromyzon	marinus	MK906037	Lake Michigan, MI	cyt b	Petromyzon
Tetrapleurodon	geminis	GQ206187	Duero River, Mexico	cyt b	Tetrapleurodon
Entosphenus	similis	OL825614	Klamath River, OR	cyt b	Entosphenus
Entosphenus	lethophagus	OK458558	Thomas Creek, OR	cyt b	Entosphenus
Entosphenus	lethophagus	OK583896	Thomas Creek, OR	cyt b	Entosphenus
Entosphenus	similis	OL339400	Sprague River, OR	cyt b	Entosphenus
Entosphenus	similis	OK945946	Sprague River, OR	cyt b	Entosphenus
Entosphenus	minimus	OK583898	Odell Creek, OR	cyt b	Entosphenus
Entosphenus	tridentatus	OL825621	Alsea River, OR	cyt b	Entosphenus
Entosphenus	tridentatus	OL825622	Alsea River, OR	cyt b	Entosphenus
Entosphenus	tridentatus	OL693878	Alsea River, OR	cyt b	Entosphenus
Entosphenus	tridentatus	OK583897	Alsea River, OR	cyt b	Entosphenus
Entosphenus	sp.	OK216128	Marion Creek, OR	cyt b	Entosphenus	Mislabeled in GenBank as Lampetra richardsoni; groups with Entosphenus in maximum likelihood tree
Entosphenus	tridentatus	OL435156	Trask River, OR	cyt b	Entosphenus
Entosphenus	tridentatus	OQ818506	Alameda Creek, CA	cyt b	Entosphenus
Entosphenus	tridentatus	OQ818507	Alameda Creek, CA	cyt b	Entosphenus
Entosphenus	tridentatus	OQ818508	Alameda Creek, CA	cyt b	Entosphenus
Entosphenus	tridentatus	OQ818509	Alameda Creek, CA	cyt b	Entosphenus
Entosphenus	tridentatus	OQ818510	Columbia River, OR	cyt b	Entosphenus
Entosphenus	tridentatus	OQ818511	Columbia River, OR	cyt b	Entosphenus
Entosphenus	tridentatus	OQ818512	Feather River, CA	cyt b	Entosphenus
Entosphenus	tridentatus	OQ818513	Feather River, CA	cyt b	Entosphenus
Entosphenus	tridentatus	OQ818514	Feather River, CA	cyt b	Entosphenus
Entosphenus	tridentatus	OQ818515	Feather River, CA	cyt b	Entosphenus
Entosphenus	tridentatus	OQ818516	Feather River, CA	cyt b	Entosphenus
Entosphenus	tridentatus	OQ818517	Feather River, CA	cyt b	Entosphenus
Entosphenus	tridentatus	OQ818518	Feather River, CA	cyt b	Entosphenus
Entosphenus	tridentatus	OQ818519	Feather River, CA	cyt b	Entosphenus
Entosphenus	tridentatus	OQ818520	Feather River, CA	cyt b	Entosphenus
Entosphenus	similis	OQ818503	Klamath River, CA	cyt b	Entosphenus
Entosphenus	similis	OQ818504	Klamath River, CA	cyt b	Entosphenus
Entosphenus	similis	OQ818505	Klamath River, CA	cyt b	Entosphenus
Entosphenus	tridentatus	OQ818521	Klamath River, CA	cyt b	Entosphenus
Entosphenus	tridentatus	OQ818522	Klamath River, CA	cyt b	Entosphenus
Entosphenus	similis	OQ818502	Klamath River, CA	cyt b	Entosphenus
Entosphenus	lethophagus	OQ818492	Lassen Creek, CA	cyt b	Entosphenus
Entosphenus	lethophagus	OQ818493	Lassen Creek, CA	cyt b	Entosphenus
Entosphenus	lethophagus	OQ818491	Lassen Creek, CA	cyt b	Entosphenus
Entosphenus	tridentatus	OQ818523	American River, CA	cyt b	Entosphenus
Entosphenus	tridentatus	OQ818524	American River, CA	cyt b	Entosphenus
Entosphenus	tridentatus	OQ818525	American River, CA	cyt b	Entosphenus
Entosphenus	tridentatus	OQ818526	Sacramento River, CA	cyt b	Entosphenus
Entosphenus	tridentatus	OQ818527	Sacramento River, CA	cyt b	Entosphenus
Entosphenus	tridentatus	OQ818528	Sacramento River, CA	cyt b	Entosphenus
Entosphenus	tridentatus	OQ818529	Mokelumne River, CA	cyt b	Entosphenus
Entosphenus	tridentatus	OQ818530	Mokelumne River, CA	cyt b	Entosphenus
Entosphenus	tridentatus	OQ818531	Mokelumne River, CA	cyt b	Entosphenus
Entosphenus	tridentatus	OQ818532	Napa River, CA	cyt b	Entosphenus
Entosphenus	tridentatus	OQ818533	Napa River, CA	cyt b	Entosphenus
Entosphenus	tridentatus	OQ818534	Napa River, CA	cyt b	Entosphenus
Entosphenus	tridentatus	OQ818535	Napa River, CA	cyt b	Entosphenus
Entosphenus	tridentatus	OQ818536	Napa River, CA	cyt b	Entosphenus
Entosphenus	tridentatus	OQ818537	Napa River, CA	cyt b	Entosphenus
Entosphenus	tridentatus	OQ818538	Napa River, CA	cyt b	Entosphenus
Entosphenus	tridentatus	OQ818539	Napa River, CA	cyt b	Entosphenus
Entosphenus	tridentatus	OQ818540	Napa River, CA	cyt b	Entosphenus
Entosphenus	tridentatus	OQ818541	Napa River, CA	cyt b	Entosphenus
Entosphenus	lethophagus	OQ818494	Pit River, CA	cyt b	Entosphenus
Entosphenus	lethophagus	OQ818495	Pit River, CA	cyt b	Entosphenus
Entosphenus	lethophagus	OQ818496	Pit River, CA	cyt b	Entosphenus
Entosphenus	lethophagus	OQ818497	South Fork Pit River, CA	cyt b	Entosphenus
Entosphenus	lethophagus	OQ818498	South Fork Pit River, CA	cyt b	Entosphenus
Entosphenus	lethophagus	OQ818499	South Fork Pit River, CA	cyt b	Entosphenus
Entosphenus	lethophagus	OQ818500	South Fork Pit River, CA	cyt b	Entosphenus
Entosphenus	lethophagus	OQ818501	South Fork Pit River, CA	cyt b	Entosphenus
Entosphenus	tridentatus	OQ818542	Stanislaus River, CA	cyt b	Entosphenus
Entosphenus	tridentatus	OQ818543	Stanislaus River, CA	cyt b	Entosphenus
Entosphenus	tridentatus	OQ818544	Stanislaus River, CA	cyt b	Entosphenus
Entosphenus	tridentatus	OQ818545	Stanislaus River, CA	cyt b	Entosphenus
Entosphenus	tridentatus	OQ818546	Stanislaus River, CA	cyt b	Entosphenus
Entosphenus	tridentatus	OQ818547	Stanislaus River, CA	cyt b	Entosphenus
Entosphenus	tridentatus	OQ818548	Strait of Georgia, WA	cyt b	Entosphenus
Entosphenus	tridentatus	OQ818549	Strait of Georgia, WA	cyt b	Entosphenus
Entosphenus	tridentatus	OQ818550	Tuolumne River, CA	cyt b	Entosphenus
Entosphenus	tridentatus	OQ818551	Tuolumne River, CA	cyt b	Entosphenus
Entosphenus	tridentatus	OQ818552	Tuolumne River, CA	cyt b	Entosphenus
Entosphenus	tridentatus	OQ818553	Yolo Bypass, CA	cyt b	Entosphenus
Entosphenus	tridentatus	OQ818554	Yolo Bypass, CA	cyt b	Entosphenus
Entosphenus	tridentatus	OQ818555	Yolo Bypass, CA	cyt b	Entosphenus
Entosphenus	tridentatus	OQ818556	Yolo Bypass, CA	cyt b	Entosphenus
Eudontomyzon	morii	KM267718	Liaoning, China	cyt b & COI	Lethenteron + Eu. morii
Ichthyomyzon	fossor	KM267716	Canada Creek, MI	cyt b & COI	Ichthyomyzon
Ichthyomyzon	gagei	KY056640	NA	cyt b & COI	Ichthyomyzon
Ichthyomyzon	unicuspis	KM267717	Peshtigo River, WI	cyt b & COI	Ichthyomyzon
Lampetra	aepyptera	KP742974	Stinking Fork, IN	cyt b & COI	Lampetra aepyptera
Lampetra	fluviatilis	Y18683	Garonne estuary, France	cyt b & COI	Lampetra + Le. ninae
Lethenteron	appendix	KM267719	Betsie River, MI	cyt b & COI	Lethenteron + Eu. morii
Lethenteron	camtschaticum	KF701113	Japan	cyt b & COI	Lethenteron + Eu. morii
Lethenteron	camtschaticum	KJ866208	Tugur River, Russia	cyt b & COI	Lethenteron + Eu. morii
Lethenteron	camtschaticum	KJ866209	Azabachye Lake Creek, Russia	cyt b & COI	Lethenteron + Eu. morii
Lethenteron	sp. S	AB565771	Senju River, Japan	cyt b & COI	Lethenteron sp. S
Lethenteron	sp. S	KC353466	NA	cyt b & COI	Lethenteron sp. S
Lethenteron	sp. S	KC353468	NA	cyt b & COI	Lethenteron sp. S
Petromyzon	marinus	MW856857	North Branch Calkins Creek, PA	cyt b & COI	Petromyzon
Petromyzon	marinus	U11880	Cocheco River, NH	cyt b & COI	Petromyzon
