# Supplementary material for: Species diversity in the new lamprey genus Occidentis, formerly classified as western North American ‘Lampetra’
Source: PLoS One. 2024 Dec 19;19(12):e0313911. doi: 10.1371/journal.pone.0313911 (PMC11658800; doi:10.1371/journal.pone.0313911)
Supplement: S4 Table — Pairwise p-distance among n = 536 sequences of Petromyzontidae at 882 bp of the cyt b gene, grouped by genus. Genus groups shown in {}. (TXT) [file pone.0313911.s004.txt]

Table S4. Pairwise p-distance among n = 536 sequences of Petromyzontidae at 882 bp of the cyt b gene, grouped by genus. Genus groups shown in {}.


[  1] #Caspiomyzon_graecus_GQ206159_{Caspiomyzon}
[  2] #Caspiomyzon_wagneri_GQ206151_{Caspiomyzon}
[  3] #Caspiomyzon_wagneri_GQ206152_{Caspiomyzon}
[  4] #Entosphenus_tridentatus_OQ818536_{Entosphenus}
[  5] #Entosphenus_tridentatus_GU120798_{Entosphenus}
[  6] #Entosphenus_tridentatus_OQ818530_{Entosphenus}
[  7] #Entosphenus_tridentatus_ON419544_{Entosphenus}
[  8] #Entosphenus.minimus_OK583898_{Entosphenus}
[  9] #Entosphenus_minimus_GQ206155_{Entosphenus}
[ 10] #Entosphenus_tridentatus_OQ818527_{Entosphenus}
[ 11] #Entosphenus_OQ818507_{Entosphenus}
[ 12] #Entosphenus_tridentatus_ON419543_{Entosphenus}
[ 13] #Entosphenus_similis_OQ818502_{Entosphenus}
[ 14] #Entosphenus_tridentatus_ON419559_{Entosphenus}
[ 15] #Entosphenus_tridentatus_OQ818542_{Entosphenus}
[ 16] #Entosphenus.tridentatus_OL435156_{Entosphenus}
[ 17] #Entosphenus_tridentatus_OQ818554_{Entosphenus}
[ 18] #Entosphenus_tridentatus_OQ818531_{Entosphenus}
[ 19] #Entosphenus_tridentatus_GU120848_{Entosphenus}
[ 20] #Entosphenus_tridentatus_ON419548_{Entosphenus}
[ 21] #Entosphenus_tridentatus_OQ818509_{Entosphenus}
[ 22] #Entosphenus_tridentatus_OQ818540_{Entosphenus}
[ 23] #Entosphenus_tridentatus_ON419549_{Entosphenus}
[ 24] #Entosphenus_tridentatus_OQ818535_{Entosphenus}
[ 25] #Entosphenus_tridentatus_GU120810_{Entosphenus}
[ 26] #Entosphenus_tridentatus_OQ818516_{Entosphenus}
[ 27] #Entosphenus_tridentatus_OQ818544_{Entosphenus}
[ 28] #Entosphenus_tridentatus_OQ818513_{Entosphenus}
[ 29] #Entosphenus_lethophagus_OQ818501_{Entosphenus}
[ 30] #Entosphenus_lethophagus_OQ818497_{Entosphenus}
[ 31] #Entosphenus_lethophagus_OQ818498_{Entosphenus}
[ 32] #Entosphenus_tridentatus_OQ818539_{Entosphenus}
[ 33] #Entosphenus.tridentatus_OL693878_{Entosphenus}
[ 34] #Entosphenus_similis_OQ818504_{Entosphenus}
[ 35] #Entosphenus_tridentatus_OQ818545_{Entosphenus}
[ 36] #Entosphenus_lethophagus_OQ818491_{Entosphenus}
[ 37] #Entosphenus_tridentatus_ON419553_{Entosphenus}
[ 38] #Entosphenus_tridentatus_OQ818521_{Entosphenus}
[ 39] #Entosphenus_tridentatus_OQ818510_{Entosphenus}
[ 40] #Entosphenus_tridentatus_ON419551_{Entosphenus}
[ 41] #Entosphenus_tridentatus_GU120749_{Entosphenus}
[ 42] #Entosphenus_tridentatus_OQ818534_{Entosphenus}
[ 43] #Entosphenus_tridentatus_OQ818538_{Entosphenus}
[ 44] #Entosphenus_tridentatus_OQ818543_{Entosphenus}
[ 45] #Entosphenus_tridentatus_OQ818523_{Entosphenus}
[ 46] #Entosphenus_tridentatus_ON419555_{Entosphenus}
[ 47] #Entosphenus_lethophagus_OQ818493_{Entosphenus}
[ 48] #Entosphenus_tridentatus_OQ818550_{Entosphenus}
[ 49] #Entosphenus_tridentatus_GU120806_{Entosphenus}
[ 50] #Entosphenus_tridentatus_GU120866_{Entosphenus}
[ 51] #Entosphenus_lethophagus_OQ818494_{Entosphenus}
[ 52] #Entosphenus_tridentatus_OQ818525_{Entosphenus}
[ 53] #Entosphenus_tridentatus_OQ818532_{Entosphenus}
[ 54] #Entosphenus_tridentatus_OQ818549_{Entosphenus}
[ 55] #Entosphenus_tridentatus_ON419552_{Entosphenus}
[ 56] #Entosphenus_tridentatus_ON419557_{Entosphenus}
[ 57] #Entosphenus_tridentatus_ON419547_{Entosphenus}
[ 58] #Entosphenus_tridentatus_MW267270_{Entosphenus}
[ 59] #Entosphenus_tridentatus_ON419556_{Entosphenus}
[ 60] #Entosphenus_tridentatus_OQ818519_{Entosphenus}
[ 61] #Entosphenus_tridentatus_OQ818551_{Entosphenus}
[ 62] #Entosphenus_similis_OQ818503_{Entosphenus}
[ 63] #Entosphenus.tridentatus_OK583897_{Entosphenus}
[ 64] #Entosphenus_tridentatus_OQ818556_{Entosphenus}
[ 65] #Entosphenus_tridentatus_OQ818514_{Entosphenus}
[ 66] #Entosphenus_tridentatus_ON419561_{Entosphenus}
[ 67] #Entosphenus_lethophagus_OQ818495_{Entosphenus}
[ 68] #Entosphenus_tridentatus_ON419550_{Entosphenus}
[ 69] #Entosphenus_tridentatus_ON419545_{Entosphenus}
[ 70] #Entosphenus_tridentatus_ON419554_{Entosphenus}
[ 71] #Entosphenus.similis_OL339400_{Entosphenus}
[ 72] #Entosphenus_tridentatus_MW267271_{Entosphenus}
[ 73] #Entosphenus_tridentatus_GU120828_{Entosphenus}
[ 74] #Entosphenus_tridentatus_OQ818547_{Entosphenus}
[ 75] #Entosphenus_tridentatus_OQ818546_{Entosphenus}
[ 76] #Entosphenus_tridentatus_ON419558_{Entosphenus}
[ 77] #Entosphenus_tridentatus_OQ818517_{Entosphenus}
[ 78] #Entosphenus_tridentatus_ON419560_{Entosphenus}
[ 79] #Entosphenus_tridentatus_GU120750_{Entosphenus}
[ 80] #Entosphenus_tridentatus_OQ818537_{Entosphenus}
[ 81] #Entosphenus_tridentatus_OQ818528_{Entosphenus}
[ 82] #Entosphenus.lethophagus_OK458558_{Entosphenus}
[ 83] #Entosphenus_tridentatus_GQ206157_{Entosphenus}
[ 84] #Entosphenus_tridentatus_OQ818511_{Entosphenus}
[ 85] #Entosphenus_lethophagus_OQ818496_{Entosphenus}
[ 86] #Entosphenus.lethophagus_OK583896_{Entosphenus}
[ 87] #Entosphenus_tridentatus_OQ818522_{Entosphenus}
[ 88] #Entosphenus_tridentatus_OQ818524_{Entosphenus}
[ 89] #Entosphenus_tridentatus_OQ818515_{Entosphenus}
[ 90] #Entosphenus_tridentatus_OQ818512_{Entosphenus}
[ 91] #Entosphenus_tridentatus_OQ818552_{Entosphenus}
[ 92] #Entosphenus_sp._OK216128_{Entosphenus}
[ 93] #Entosphenus_lethophagus_OQ818492_{Entosphenus}
[ 94] #Entosphenus_macrostoma_GQ206154_{Entosphenus}
[ 95] #Entosphenus_lethophagus_OQ818499_{Entosphenus}
[ 96] #Entosphenus_tridentatus_OQ818518_{Entosphenus}
[ 97] #Entosphenus_tridentatus_GU120754_{Entosphenus}
[ 98] #Entosphenus_tridentatus_OQ818506_{Entosphenus}
[ 99] #Entosphenus_tridentatus_OQ818553_{Entosphenus}
[100] #Entosphenus_tridentatus_OQ818533_{Entosphenus}
[101] #Entosphenus_tridentatus_OQ818529_{Entosphenus}
[102] #Entosphenus_tridentatus_ON419546_{Entosphenus}
[103] #Entosphenus_similis_OQ818505_{Entosphenus}
[104] #Entosphenus_tridentatus_OQ818555_{Entosphenus}
[105] #Entosphenus.tridentatus_OL825622_{Entosphenus}
[106] #Entosphenus_tridentatus_OQ818526_{Entosphenus}
[107] #Entosphenus.tridentatus_OL825621_{Entosphenus}
[108] #Entosphenus_lethophagus_GQ206153_{Entosphenus}
[109] #Entosphenus.similis_OK945946_{Entosphenus}
[110] #Entosphenus_tridentatus_OQ818548_{Entosphenus}
[111] #Entosphenus_lethophagus_OQ818500_{Entosphenus}
[112] #Entosphenus_tridentatus_OQ818520_{Entosphenus}
[113] #Entosphenus_tridentatus_OQ818541_{Entosphenus}
[114] #Entosphenus.similis_OL825614_{Entosphenus}
[115] #Entosphenus_similis_GQ206156_{Entosphenus}
[116] #Entosphenus_tridentatus_OQ818508_{Entosphenus}
[117] #Entosphenus_tridentatus_GU120753_{Entosphenus}
[118] #Eudontomyzon_mariae_KP135471_{Eudontomyzon}
[119] #Eudontomyzon_mariae_KP135470_{Eudontomyzon}
[120] #Eudontomyzon_danfordi_KJ684735_{Eudontomyzon}
[121] #Eudontomyzon_mariae_KP135474_{Eudontomyzon}
[122] #Eudontomyzon_vladykovi_KJ684743_{Eudontomyzon}
[123] #Eudontomyzon_mariae_KP135468_{Eudontomyzon}
[124] #Eudontomyzon_sp._KP135482_{Eudontomyzon}
[125] #Eudontomyzon_mariae_KP135464_{Eudontomyzon}
[126] #Eudontomyzon_sp._KP135486_{Eudontomyzon}
[127] #Eudontomyzon_danfordi_KJ684736_{Eudontomyzon}
[128] #Eudontomyzon_mariae_KJ684738_{Eudontomyzon}
[129] #Eudontomyzon_danfordi_KJ684733_{Eudontomyzon}
[130] #Eudontomyzon_sp._KP135481_{Eudontomyzon}
[131] #Eudontomyzon_vladykovi_KJ684742_{Eudontomyzon}
[132] #Eudontomyzon_mariae_KJ684741_{Eudontomyzon}
[133] #Eudontomyzon_sp._KP135485_{Eudontomyzon}
[134] #Eudontomyzon_danfordi_GQ206158_{Eudontomyzon}
[135] #Eudontomyzon_mariae_KJ684739_{Eudontomyzon}
[136] #Eudontomyzon_mariae_KP135473_{Eudontomyzon}
[137] #Eudontomyzon_sp._KP135483_{Eudontomyzon}
[138] #Eudontomyzon_sp._KP135480_{Eudontomyzon}
[139] #Eudontomyzon_mariae_KP135472_{Eudontomyzon}
[140] #Eudontomyzon_mariae_KP135469_{Eudontomyzon}
[141] #Eudontomyzon_sp._KP135479_{Eudontomyzon}
[142] #Eudontomyzon_sp._KP135478_{Eudontomyzon}
[143] #Eudontomyzon_mariae_KP135466_{Eudontomyzon}
[144] #Eudontomyzon_vladykovi_GQ206161_{Eudontomyzon}
[145] #Eudontomyzon_sp._KP135487_{Eudontomyzon}
[146] #Eudontomyzon_mariae_KJ684740_{Eudontomyzon}
[147] #Eudontomyzon_stankokaramani_KX787432_{Eudontomyzon}
[148] #Eudontomyzon_sp._KP135484_{Eudontomyzon}
[149] #Eudontomyzon_mariae_KP135467_{Eudontomyzon}
[150] #Eudontomyzon_mariae_KP135475_{Eudontomyzon}
[151] #Eudontomyzon_mariae_KP135476_{Eudontomyzon}
[152] #Eudontomyzon_mariae_GQ206162_{Eudontomyzon}
[153] #Eudontomyzon_mariae_KP135465_{Eudontomyzon}
[154] #Eudontomyzon_stankokaramani_GQ206189_{Eudontomyzon}
[155] #Eudontomyzon_mariae_AM051061_{Eudontomyzon}
[156] #Eudontomyzon_mariae_KJ684737_{Eudontomyzon}
[157] #Eudontomyzon_danfordi_KJ684734_{Eudontomyzon}
[158] #Eudontomyzon_mariae_KP135477_{Eudontomyzon}
[159] #Ichthyomyzon_gagei_GQ206169_{Ichthyomyzon}
[160] #Ichthyomyzon_unicuspis_GQ206171_{Ichthyomyzon}
[161] #Ichthyomyzon_castaneus_GQ206168_{Ichthyomyzon}
[162] #Ichthyomyzon_fossor_KM267716_{Ichthyomyzon}
[163] #Ichthyomyzon_bdellium_GQ206166_{Ichthyomyzon}
[164] #Ichthyomyzon_unicuspis_KM267717_{Ichthyomyzon}
[165] #Ichthyomyzon_gagei_MK906031_{Ichthyomyzon}
[166] #Ichthyomyzon_greeleyi_MK906032_{Ichthyomyzon}
[167] #Ichthyomyzon_greeleyi_GQ206167_{Ichthyomyzon}
[168] #Ichthyomyzon_gagei_KY056640_{Ichthyomyzon}
[169] #Ichthyomyzon_fossor_GQ206170_{Ichthyomyzon}
[170] #Ichthyomyzon_fossor_MK906030_{Ichthyomyzon}
[171] #Lampetra_fluviatilis_AJ937943_{Lampetra_+_Le_ninae}
[172] #Lethenteron_ninae_KJ684753_{Lampetra_+_Le_ninae}
[173] #Lampetra_planeri_AJ937946_{Lampetra_+_Le_ninae}
[174] #Lampetra_sp._AJ937949_{Lampetra_+_Le_ninae}
[175] #Lampetra_sp._FN641831_{Lampetra_+_Le_ninae}
[176] #Lampetra_fluviatilis_AJ937938_{Lampetra_+_Le_ninae}
[177] #Lampetra_sp._FN641834_{Lampetra_+_Le_ninae}
[178] #Lampetra_sp._AJ937957_{Lampetra_+_Le_ninae}
[179] #Lampetra_fluviatilis_KJ684746_{Lampetra_+_Le_ninae}
[180] #Lampetra_fluviatilis_AJ937942_{Lampetra_+_Le_ninae}
[181] #Lampetra_planeri_AJ966336_{Lampetra_+_Le_ninae}
[182] #Lampetra_zanandreai_KJ684767_{Lampetra_+_Le_ninae}
[183] #Lampetra_planeri_AJ937934_{Lampetra_+_Le_ninae}
[184] #Lethenteron_ninae_GQ206176_{Lampetra_+_Le_ninae}
[185] #Lampetra_planeri_AJ966337_{Lampetra_+_Le_ninae}
[186] #Lampetra_planeri_AJ937923_{Lampetra_+_Le_ninae}
[187] #Lethenteron_ninae_KJ684752_{Lampetra_+_Le_ninae}
[188] #Lampetra_fluviatilis_KJ684744_{Lampetra_+_Le_ninae}
[189] #Lampetra_sp._AJ937947_{Lampetra_+_Le_ninae}
[190] #Lampetra_planeri_AJ937941_{Lampetra_+_Le_ninae}
[191] #Lampetra_fluviatilis_AJ937940_{Lampetra_+_Le_ninae}
[192] #Lampetra_planeri_AJ966334_{Lampetra_+_Le_ninae}
[193] #Lampetra_fluviatilis_GQ206175_{Lampetra_+_Le_ninae}
[194] #Lampetra_sp._FN641832_{Lampetra_+_Le_ninae}
[195] #Lampetra_fluviatilis_Y18683_{Lampetra_+_Le_ninae}
[196] #Lethenteron_ninae_KJ684755_{Lampetra_+_Le_ninae}
[197] #Lampetra_planeri_AJ937933_{Lampetra_+_Le_ninae}
[198] #Lampetra_planeri_AJ937952_{Lampetra_+_Le_ninae}
[199] #Lampetra_zanandreai_KJ684765_{Lampetra_+_Le_ninae}
[200] #Lampetra_fluviatilis_AJ937937_{Lampetra_+_Le_ninae}
[201] #Lampetra_planeri_AJ937953_{Lampetra_+_Le_ninae}
[202] #Lampetra_fluviatilis_AJ937944_{Lampetra_+_Le_ninae}
[203] #Lampetra_planeri_FN641828_{Lampetra_+_Le_ninae}
[204] #Lampetra_fluviatilis_AJ937926_{Lampetra_+_Le_ninae}
[205] #Lampetra_fluviatilis_AJ937928_{Lampetra_+_Le_ninae}
[206] #Lampetra_planeri_GQ206149_{Lampetra_+_Le_ninae}
[207] #Lampetra_lanceolata_KX787431_{Lampetra_+_Le_ninae}
[208] #Lampetra_zanandreai_KJ684762_{Lampetra_+_Le_ninae}
[209] #Lampetra_fluviatilis_AJ937936_{Lampetra_+_Le_ninae}
[210] #Lampetra_zanandreai_KJ684763_{Lampetra_+_Le_ninae}
[211] #Lampetra_planeri_AJ937922_{Lampetra_+_Le_ninae}
[212] #Lampetra_planeri_AJ937930_{Lampetra_+_Le_ninae}
[213] #Lampetra_fluviatilis_AJ937924_{Lampetra_+_Le_ninae}
[214] #Lampetra_planeri_AJ937931_{Lampetra_+_Le_ninae}
[215] #Lampetra_sp._AJ937948_{Lampetra_+_Le_ninae}
[216] #Lampetra_zanandreai_GQ206184_{Lampetra_+_Le_ninae}
[217] #Lampetra_sp._FN641830_{Lampetra_+_Le_ninae}
[218] #Lampetra_fluviatilis_KJ684748_{Lampetra_+_Le_ninae}
[219] #Lethenteron_ninae_KJ684754_{Lampetra_+_Le_ninae}
[220] #Lampetra_fluviatilis_AJ937939_{Lampetra_+_Le_ninae}
[221] #Lampetra_zanandreai_KJ684766_{Lampetra_+_Le_ninae}
[222] #Lampetra_sp._FN641827_{Lampetra_+_Le_ninae}
[223] #Lampetra_sp._FN641825_{Lampetra_+_Le_ninae}
[224] #Lampetra_planeri_AJ937945_{Lampetra_+_Le_ninae}
[225] #Lampetra_planeri_AJ966335_{Lampetra_+_Le_ninae}
[226] #Lethenteron_ninae_KJ684749_{Lampetra_+_Le_ninae}
[227] #Lethenteron_ninae_KJ684750_{Lampetra_+_Le_ninae}
[228] #Lampetra_sp._FN641829_{Lampetra_+_Le_ninae}
[229] #Lampetra_sp._FN641833_{Lampetra_+_Le_ninae}
[230] #Lampetra_fluviatilis_AJ937929_{Lampetra_+_Le_ninae}
[231] #Lampetra_fluviatilis_AJ937927_{Lampetra_+_Le_ninae}
[232] #Lampetra_fluviatilis_AJ937921_{Lampetra_+_Le_ninae}
[233] #Lampetra_fluviatilis_KJ684745_{Lampetra_+_Le_ninae}
[234] #Lampetra_fluviatilis_AJ937935_{Lampetra_+_Le_ninae}
[235] #Lampetra_planeri_KP135463_{Lampetra_+_Le_ninae}
[236] #Lampetra_planeri_AJ937950_{Lampetra_+_Le_ninae}
[237] #Lampetra_planeri_AJ937932_{Lampetra_+_Le_ninae}
[238] #Lampetra_sp._AJ937956_{Lampetra_+_Le_ninae}
[239] #Lethenteron_ninae_KJ684751_{Lampetra_+_Le_ninae}
[240] #Lampetra_planeri_AJ937951_{Lampetra_+_Le_ninae}
[241] #Lampetra_fluviatilis_AJ937954_{Lampetra_+_Le_ninae}
[242] #Lampetra_sp._AJ937955_{Lampetra_+_Le_ninae}
[243] #Lampetra_zanandreai_KJ684764_{Lampetra_+_Le_ninae}
[244] #Lampetra_planeri_KP135462_{Lampetra_+_Le_ninae}
[245] #Lampetra_fluviatilis_KJ684747_{Lampetra_+_Le_ninae}
[246] #Lampetra_fluviatilis_AJ937925_{Lampetra_+_Le_ninae}
[247] #Lethenteron_alaskense_KX691458_{Lethenteron_+_Eu_morii}
[248] #Lethenteron_camtschaticum_KJ684719_{Lethenteron_+_Eu_morii}
[249] #Lethenteron_camtschaticum_KJ684709_{Lethenteron_+_Eu_morii}
[250] #Lethenteron_appendix_KX691470_{Lethenteron_+_Eu_morii}
[251] #Lethenteron_camtschaticum_KJ684707_{Lethenteron_+_Eu_morii}
[252] #Eudontomyzon_morii_GQ206163_{Lethenteron_+_Eu_morii}
[253] #Lethenteron_alaskense_KX691463_{Lethenteron_+_Eu_morii}
[254] #Lethenteron_camtschaticum_KJ684720_{Lethenteron_+_Eu_morii}
[255] #Lethenteron_alaskense_KX691456_{Lethenteron_+_Eu_morii}
[256] #Lethenteron_appendix_KJ684702_{Lethenteron_+_Eu_morii}
[257] #Lethenteron_kessleri_KJ684729_{Lethenteron_+_Eu_morii}
[258] #Lethenteron_reissneri_GQ206181_{Lethenteron_+_Eu_morii}
[259] #Lethenteron_camtschaticum_KJ684713_{Lethenteron_+_Eu_morii}
[260] #Lethenteron_reissneri_KJ684761_{Lethenteron_+_Eu_morii}
[261] #Eudontomyzon_morii_KM267718_{Lethenteron_+_Eu_morii}
[262] #Lethenteron_appendix_KX691467_{Lethenteron_+_Eu_morii}
[263] #Lethenteron_kessleri_KJ684730_{Lethenteron_+_Eu_morii}
[264] #Lethenteron_appendix_KX691466_{Lethenteron_+_Eu_morii}
[265] #Lethenteron_appendix_KX691469_{Lethenteron_+_Eu_morii}
[266] #Lethenteron_appendix_KJ684700_{Lethenteron_+_Eu_morii}
[267] #Lethenteron_camtschaticum_KJ684710_{Lethenteron_+_Eu_morii}
[268] #Lethenteron_alaskense_GQ206178_{Lethenteron_+_Eu_morii}
[269] #Lethenteron_appendix_KX691464_{Lethenteron_+_Eu_morii}
[270] #Lethenteron_alaskense_KX691454_{Lethenteron_+_Eu_morii}
[271] #Lethenteron_appendix_KX691477_{Lethenteron_+_Eu_morii}
[272] #Lethenteron_appendix_KX691468_{Lethenteron_+_Eu_morii}
[273] #Lethenteron_camtschaticum_KJ684705_{Lethenteron_+_Eu_morii}
[274] #Lethenteron_alaskense_KX691462_{Lethenteron_+_Eu_morii}
[275] #Lethenteron_kessleri_KX691484_{Lethenteron_+_Eu_morii}
[276] #Lethenteron_appendix_KX691478_{Lethenteron_+_Eu_morii}
[277] #Lethenteron_reissneri_KJ684758_{Lethenteron_+_Eu_morii}
[278] #Lethenteron_camtschaticum_KF701113_{Lethenteron_+_Eu_morii}
[279] #Lethenteron_camtschaticum_KX691481_{Lethenteron_+_Eu_morii}
[280] #Lethenteron_kessleri_KJ684726_{Lethenteron_+_Eu_morii}
[281] #Lethenteron_appendix_KJ684697_{Lethenteron_+_Eu_morii}
[282] #Lethenteron_kessleri_KX691485_{Lethenteron_+_Eu_morii}
[283] #Lethenteron_appendix_MK906036_{Lethenteron_+_Eu_morii}
[284] #Lethenteron_camtschaticum_KJ684718_{Lethenteron_+_Eu_morii}
[285] #Lethenteron_alaskense_KX691455_{Lethenteron_+_Eu_morii}
[286] #Lethenteron_reissneri_KX691491_{Lethenteron_+_Eu_morii}
[287] #Lethenteron_appendix_KM267719_{Lethenteron_+_Eu_morii}
[288] #Lethenteron_kessleri_KJ684725_{Lethenteron_+_Eu_morii}
[289] #Lethenteron_alaskense_KX691460_{Lethenteron_+_Eu_morii}
[290] #Lethenteron_camtschaticum_KJ684716_{Lethenteron_+_Eu_morii}
[291] #Lethenteron_appendix_KJ684704_{Lethenteron_+_Eu_morii}
[292] #Lethenteron_appendix_GQ206179_{Lethenteron_+_Eu_morii}
[293] #Lethenteron_appendix_KJ684701_{Lethenteron_+_Eu_morii}
[294] #Lethenteron_camtschaticum_KJ684706_{Lethenteron_+_Eu_morii}
[295] #Lethenteron_appendix_KX691472_{Lethenteron_+_Eu_morii}
[296] #Lethenteron_kessleri_KJ684728_{Lethenteron_+_Eu_morii}
[297] #Lethenteron_reissneri_KJ684757_{Lethenteron_+_Eu_morii}
[298] #Lethenteron_camtschaticum_KX691482_{Lethenteron_+_Eu_morii}
[299] #Lethenteron_camtschaticum_KJ684712_{Lethenteron_+_Eu_morii}
[300] #Lethenteron_camtschaticum_KJ684708_{Lethenteron_+_Eu_morii}
[301] #Lethenteron_appendix_KX691476_{Lethenteron_+_Eu_morii}
[302] #Lethenteron_reissneri_KX691489_{Lethenteron_+_Eu_morii}
[303] #Lethenteron_appendix_KX691473_{Lethenteron_+_Eu_morii}
[304] #Lethenteron_camtschaticum_KJ684715_{Lethenteron_+_Eu_morii}
[305] #Lethenteron_reissneri_KX691492_{Lethenteron_+_Eu_morii}
[306] #Lethenteron_kessleri_KJ684724_{Lethenteron_+_Eu_morii}
[307] #Lethenteron_appendix_KX691475_{Lethenteron_+_Eu_morii}
[308] #Lethenteron_alaskense_KX691457_{Lethenteron_+_Eu_morii}
[309] #Lethenteron_camtschaticum_KJ684721_{Lethenteron_+_Eu_morii}
[310] #Lethenteron_reissneri_KJ684759_{Lethenteron_+_Eu_morii}
[311] #Lethenteron_appendix_KX691474_{Lethenteron_+_Eu_morii}
[312] #Lethenteron_reissneri_KX691490_{Lethenteron_+_Eu_morii}
[313] #Lethenteron_camtschaticum_KJ684722_{Lethenteron_+_Eu_morii}
[314] #Lethenteron_camtschaticum_KJ866209_{Lethenteron_+_Eu_morii}
[315] #Lethenteron_kessleri_KJ684727_{Lethenteron_+_Eu_morii}
[316] #Lethenteron_camtschaticum_KX691480_{Lethenteron_+_Eu_morii}
[317] #Lethenteron_appendix_KJ684703_{Lethenteron_+_Eu_morii}
[318] #Lethenteron_camtschaticum_KX691479_{Lethenteron_+_Eu_morii}
[319] #Lethenteron_camtschaticum_GQ206180_{Lethenteron_+_Eu_morii}
[320] #Lethenteron_kessleri_KJ684731_{Lethenteron_+_Eu_morii}
[321] #Lethenteron_appendix_KX691471_{Lethenteron_+_Eu_morii}
[322] #Lethenteron_camtschaticum_KJ684714_{Lethenteron_+_Eu_morii}
[323] #Lethenteron_kessleri_GQ206183_{Lethenteron_+_Eu_morii}
[324] #Lethenteron_camtschaticum_KJ684711_{Lethenteron_+_Eu_morii}
[325] #Lethenteron_alaskense_KX691461_{Lethenteron_+_Eu_morii}
[326] #Lethenteron_camtschaticum_KJ866208_{Lethenteron_+_Eu_morii}
[327] #Lethenteron_sp._GQ206182_{Lethenteron_+_Eu_morii}
[328] #Lethenteron_camtschaticum_KJ684723_{Lethenteron_+_Eu_morii}
[329] #Lethenteron_alaskense_KX691459_{Lethenteron_+_Eu_morii}
[330] #Lethenteron_reissneri_KC353466_{Lethenteron_sp_S}
[331] #Lethenteron_reissneri_AB565771_{Lethenteron_sp_S}
[332] #Lethenteron_camtschaticum_KC353468_{Lethenteron_sp_S}
[333] #Occidentis_ayresii_ON419570_{Occidentis}	
[334] #Occidentis_ayresii_OQ818571_{Occidentis}	
[335] #Occidentis_sp._GU120837_{Occidentis}	
[336] #Occidentis_sp._GU120849_{Occidentis}	
[337] #Occidentis_sp._GU120776_{Occidentis}	
[338] #Occidentis_sp._GU120858_{Occidentis}	
[339] #Occidentis_sp._GU120847_{Occidentis}	
[340] #Occidentis_sp._GU120730_{Occidentis}	
[341] #Occidentis_sp._GU120834_{Occidentis}	
[342] #Occidentis_ayresii_ON419569_{Occidentis}	
[343] #Occidentis_hubbsi_GU120869_{Occidentis}	
[344] #Occidentis_sp._GU120863_{Occidentis}	
[345] #Occidentis_sp.__OQ818576_{Occidentis}	
[346] #Occidentis_ayresii_GU120736_{Occidentis}	
[347] #Occidentis_hubbsi_OQ818570_{Occidentis}	
[348] #Occidentis_sp._GU120756_{Occidentis}	
[349] #Occidentis_sp._GU120819_{Occidentis}	
[350] #Occidentis_sp._GU120746_{Occidentis}	
[351] #Occidentis_ayresii_OQ818560_{Occidentis}	
[352] #Occidentis_ayresii_GU120867_{Occidentis}	
[353] #Occidentis_sp._GU120775_{Occidentis}	
[354] #Occidentis_hubbsi_OQ818566_{Occidentis}	
[355] #Occidentis_ayresii_ON419576_{Occidentis}	
[356] #Occidentis_sp._GU120768_{Occidentis}	
[357] #Occidentis_sp._GU120840_{Occidentis}	
[358] #Occidentis_sp._GU120792_{Occidentis}	
[359] #Occidentis_ayresii_GU120804_{Occidentis}
[360] #Occidentis_sp._GU120850_{Occidentis}	
[361] #Occidentis_sp._GU120811_{Occidentis}	
[362] #Occidentis_sp._GU120787_{Occidentis}	
[363] #Occidentis_ayresii_ON419565_{Occidentis}	
[364] #Occidentis_sp._GU120778_{Occidentis}	
[365] #Occidentis_ayresii_ON419575_{Occidentis}
[366] #Occidentis_ayresii_OQ818564_{Occidentis}	
[367] #Occidentis_ayresii_GU120802_{Occidentis}	
[368] #Occidentis_sp._JN093098_{Occidentis}	
[369] #Occidentis_sp._GU120851_{Occidentis}	
[370] #Occidentis_sp._OQ818585_{Occidentis}	
[371] #Occidentis_sp._GU120836_{Occidentis}	
[372] #Occidentis_sp._GU120797_{Occidentis}	
[373] #Occidentis_sp._GU120744_{Occidentis}	
[374] #Occidentis_sp._GU120830_{Occidentis}	
[375] #Occidentis_ayresii_ON419568_{Occidentis}	
[376] #Occidentis_hubbsi_OQ818569_{Occidentis}	
[377] #Occidentis_sp._GU120735_{Occidentis}	
[378] #Occidentis_sp._GU120796_{Occidentis}	
[379] #Occidentis_sp._GU120779_{Occidentis}	
[380] #Occidentis_sp._GU120747_{Occidentis}	
[381] #Occidentis_sp._GU120738_{Occidentis}	
[382] #Occidentis_sp._GU120748_{Occidentis}	
[383] #Occidentis_ayresii_ON419572_{Occidentis}
[384] #Occidentis_ayresii_ON419564_{Occidentis}	
[385] #Occidentis_sp._GU120773_{Occidentis}	
[386] #Occidentis_sp._GU120855_{Occidentis}	
[387] #Occidentis_sp._GU120832_{Occidentis}	
[388] #Occidentis_ayresii_GU120807_{Occidentis}	
[389] #Occidentis_sp._GU120846_{Occidentis}	
[390] #Occidentis_sp._OQ818580_{Occidentis}	
[391] #Occidentis_ayresii_GU120803_{Occidentis}	
[392] #Occidentis_sp._GU120815_{Occidentis}	
[393] #Occidentis_sp._GU120862_{Occidentis}	
[394] #Occidentis_sp._GU120786_{Occidentis}	
[395] #Occidentis_sp._GU120757_{Occidentis}	
[396] #Occidentis_ayresii_ON419578_{Occidentis}
[397] #Occidentis_sp._OQ818577_{Occidentis}	
[398] #Occidentis_hubbsi_OQ818567_{Occidentis}	
[399] #Occidentis_sp._GU120763_{Occidentis}	
[400] #Occidentis_sp._GU120852_{Occidentis}	
[401] #Occidentis_ayresii_GU120801_{Occidentis}	
[402] #Occidentis_ayresii_ON419563_{Occidentis}
[403] #Occidentis_ayresii_ON419579_{Occidentis}
[404] #Occidentis_sp._GU120824_{Occidentis}	
[405] #Occidentis_ayresii_GU120799_{Occidentis}	
[406] #Occidentis_sp._GU120838_{Occidentis}	
[407] #Occidentis_sp._GU120808_{Occidentis}	
[408] #Occidentis_sp._GU120826_{Occidentis}	
[409] #Occidentis_sp._GU120742_{Occidentis}	
[410] #Occidentis_sp._GU120755_{Occidentis}	
[411] #Occidentis_sp._GU120822_{Occidentis}	
[412] #Occidentis_sp._GU120835_{Occidentis}	
[413] #Occidentis_sp._GU120770_{Occidentis}	
[414] #Occidentis_sp._OQ818584_{Occidentis}	
[415] #Occidentis_sp._GU120795_{Occidentis}	
[416] #Occidentis_sp._GU120772_{Occidentis}	
[417] #Occidentis_sp._GU120844_{Occidentis}	
[418] #Occidentis_sp._GU120780_{Occidentis}	
[419] #Occidentis_ayresii_ON419566_{Occidentis}	
[420] #Occidentis_ayresii_OQ818561_{Occidentis}
[421] #Occidentis_ayresii_GU120800_{Occidentis}	
[422] #Occidentis_sp._GU120865_{Occidentis}	
[423] #Occidentis_ayresii_OL693875_{Occidentis}	
[424] #Occidentis_sp._OQ818583_{Occidentis}	
[425] #Occidentis_sp._GU120745_{Occidentis}	
[426] #Occidentis_sp._JN093100_{Occidentis}	
[427] #Occidentis_sp._GU120785_{Occidentis}	
[428] #Occidentis_ayresii_ON419580_{Occidentis}
[429] #Occidentis_ayresii_OQ818557_{Occidentis}	
[430] #Occidentis_sp._GU120861_{Occidentis}	
[431] #Occidentis_sp._GU120859_{Occidentis}	
[432] #Occidentis_richardsoni_GU120729_{Occidentis}	
[433] #Occidentis_hubbsi_GU120870_{Occidentis}	
[434] #Occidentis_sp._GU120741_{Occidentis}	
[435] #Occidentis_ayresii_OQ818562_{Occidentis}
[436] #Occidentis_hubbsi_OQ818568_{Occidentis}
[437] #Occidentis_sp._GU120791_{Occidentis}	
[438] #Occidentis_ayresii_GU120758_{Occidentis}	
[439] #Occidentis_ayresii_GU120868_{Occidentis}
[440] #Occidentis_sp._GU120777_{Occidentis}	
[441] #Occidentis_sp._GU120839_{Occidentis}	
[442] #Occidentis_sp._GU120841_{Occidentis}	
[443] #Occidentis_sp._Alameda_OQ818575_{Occidentis}	
[444] #Occidentis_ayresii_ON419567_{Occidentis}
[445] #Occidentis_sp._GU120771_{Occidentis}	
[446] #Occidentis_ayresii_ON419571_{Occidentis}
[447] #Occidentis_sp._GU120739_{Occidentis}	
[448] #Occidentis_sp._GU120761_{Occidentis}	
[449] #Occidentis_sp._GU120788_{Occidentis}	
[450] #Occidentis_sp._GU120813_{Occidentis}	
[451] #Occidentis_sp._GU120853_{Occidentis}	
[452] #Occidentis_sp._GU120759_{Occidentis}	
[453] #Occidentis_sp._GU120767_{Occidentis}	
[454] #Occidentis_sp._GU120814_{Occidentis}	
[455] #Occidentis_sp._GU120732_{Occidentis}	
[456] #Occidentis_ayresii_ON419582_{Occidentis}
[457] #Occidentis_ayresii_ON419574_{Occidentis}	
[458] #Occidentis_sp._JN093099_{Occidentis}	
[459] #Occidentis_sp._GU120818_{Occidentis}	
[460] #Occidentis_ayresii_GU120728_{Occidentis}	
[461] #Occidentis_sp._GU120789_{Occidentis}	
[462] #Occidentis_sp._GU120816_{Occidentis}	
[463] #Occidentis_sp._GU120766_{Occidentis}	
[464] #Occidentis_sp._GU120809_{Occidentis}	
[465] #Occidentis_ayresii_ON419577_{Occidentis}	
[466] #Occidentis_sp._GU120864_{Occidentis}	
[467] #Occidentis_sp._OQ818573_{Occidentis	
[468] #Occidentis_sp._GU120783_{Occidentis	
[469] #Occidentis_ayresii_OQ818558_{Occidentis	
[470] #Occidentis_sp._OQ818581_{Occidentis	
[471] #Occidentis_sp._GU120760_{Occidentis	
[472] #Occidentis_ayresii_GU120726_{Occidentis}	
[473] #Occidentis_sp._GU120825_{Occidentis}	
[474] #Occidentis_ayresii_OQ818559_{Occidentis}	
[475] #Occidentis_sp._GU120794_{Occidentis}	
[476] #Occidentis_sp._GU120734_{Occidentis}	
[477] #Occidentis_sp._GU120854_{Occidentis}	
[478] #Occidentis_sp._GU120843_{Occidentis}	
[479] #Occidentis_ayresii_GQ206177_{Occidentis}	
[480] #Occidentis_sp._GU120823_{Occidentis}	
[481] #Occidentis_sp._GU120743_{Occidentis}	
[482] #Occidentis_ayresii_GU120727_{Occidentis}	
[483] #Occidentis_sp._OQ818574_{Occidentis}	
[484] #Occidentis_sp._GU120842_{Occidentis}	
[485] #Occidentis_sp._GU120833_{Occidentis}	
[486] #Occidentis_sp._GU120784_{Occidentis}	
[487] #Occidentis_sp._OQ818582_{Occidentis}	
[488] #Occidentis_ayresii_GQ206174_{Occidentis}
[489] #Occidentis_sp._GU120831_{Occidentis}	
[490] #Occidentis_hubbsi_GQ206150_{Occidentis}	
[491] #Occidentis_sp._OQ818578_{Occidentis}
[492] #Occidentis_ayresii_GU120733_{Occidentis}
[493] #Occidentis_ayresii_OQ818565_{Occidentis}
[494] #Occidentis_sp._GU120812_{Occidentis}	
[495] #Occidentis_sp._GU120821_{Occidentis}	
[496] #Occidentis_sp._GU120827_{Occidentis}	
[497] #Occidentis_sp._GU120820_{Occidentis}	
[498] #Occidentis_sp._GU120829_{Occidentis}	
[499] #Occidentis_sp._GU120762_{Occidentis}	
[500] #Occidentis_sp._GU120845_{Occidentis}	
[501] #Occidentis_sp._GU120769_{Occidentis}	
[502] #Occidentis_sp._GU120781_{Occidentis}	
[503] #Occidentis_ayresii_GU120737_{Occidentis}	
[504] #Occidentis_sp._GU120817_{Occidentis}	
[505] #Occidentis_ayresii_ON419562_{Occidentis}	
[506] #Occidentis_sp._OQ818579_{Occidentis}	
[507] #Occidentis_sp._GU120790_{Occidentis}	
[508] #Occidentis_sp._GU120793_{Occidentis}	
[509] #Occidentis_ayresii_OQ818572_{Occidentis}	
[510] #Occidentis_ayresii_ON419573_{Occidentis}	
[511] #Occidentis_sp._GU120731_{Occidentis}	
[512] #Occidentis_ayresii_OQ818563_{Occidentis}	
[513] #Occidentis_sp._GU120782_{Occidentis}	
[514] #Occidentis_sp._GU120740_{Occidentis}	
[515] #Occidentis_sp._GU120857_{Occidentis}	
[516] #Occidentis_sp._GU120860_{Occidentis}	
[517] #Occidentis_sp._GU120765_{Occidentis}	
[518] #Occidentis_ayresii_ON419581_{Occidentis}
[519] #Occidentis_sp._GU120752_{Occidentis}	
[520] #Occidentis_ayresii_GU120805_{Occidentis}	
[521] #Occidentis_sp._GU120751_{Occidentis}	
[522] #Occidentis_sp._GU120774_{Occidentis}	
[523] #Occidentis_sp._GU120856_{Occidentis}	
[524] #Occidentis_sp._GU120764_{Occidentis}	
[525] #Lampetra_aepyptera_GQ206173_{Lampetra aepyptera}
[526] #Lampetra_aepyptera_MK906033_{Lampetra aepyptera}
[527] #Lampetra_aepyptera_KP742974_{Lampetra aepyptera}
[528] #Lampetra_aepyptera_GQ206172_{Lampetra aepyptera}
[529] #Lampetra_aepyptera_MK906035_{Lampetra aepyptera}
[530] #Lampetra_aepyptera_MK906034_{Lampetra aepyptera}
[531] #Petromyzon_marinus_U11880_{Petromyzon}
[532] #Petromyzon_marinus_MK906037_{Petromyzon}
[533] #Petromyzon_marinus_MW856857_{Petromyzon}
[534] #Petromyzon_marinus_KJ684768_{Petromyzon}
[535] #Petromyzon_marinus_GQ206148_{Petromyzon}
[536] #Tetrapleurodon_geminis_GQ206187_{Tetrapleurodon}

[            1        2        3        4        5        6        7        8        9       10       11       12       13       14       15       16       17       18       19       20       21       22       23       24       25       26       27       28       29       30       31       32       33       34       35       36       37       38       39       40       41       42       43       44       45       46       47       48       49       50       51       52       53       54       55       56       57       58       59       60       61       62       63       64       65       66       67       68       69       70       71       72       73       74       75       76       77       78       79       80       81       82       83       84       85       86       87       88       89       90       91       92       93       94       95       96       97       98       99      100      101      102      103      104      105      106      107      108      109      110      111      112      113      114      115      116      117      118      119      120      121      122      123      124      125      126      127      128      129      130      131      132      133      134      135      136      137      138      139      140      141      142      143      144      145      146      147      148      149      150      151      152      153      154      155      156      157      158      159      160      161      162      163      164      165      166      167      168      169      170      171      172      173      174      175      176      177      178      179      180      181      182      183      184      185      186      187      188      189      190      191      192      193      194      195      196      197      198      199      200      201      202      203      204      205      206      207      208      209      210      211      212      213      214      215      216      217      218      219      220      221      222      223      224      225      226      227      228      229      230      231      232      233      234      235      236      237      238      239      240      241      242      243      244      245      246      247      248      249      250      251      252      253      254      255      256      257      258      259      260      261      262      263      264      265      266      267      268      269      270      271      272      273      274      275      276      277      278      279      280      281      282      283      284      285      286      287      288      289      290      291      292      293      294      295      296      297      298      299      300      301      302      303      304      305      306      307      308      309      310      311      312      313      314      315      316      317      318      319      320      321      322      323      324      325      326      327      328      329      330      331      332      333      334      335      336      337      338      339      340      341      342      343      344      345      346      347      348      349      350      351      352      353      354      355      356      357      358      359      360      361      362      363      364      365      366      367      368      369      370      371      372      373      374      375      376      377      378      379      380      381      382      383      384      385      386      387      388      389      390      391      392      393      394      395      396      397      398      399      400      401      402      403      404      405      406      407      408      409      410      411      412      413      414      415      416      417      418      419      420      421      422      423      424      425      426      427      428      429      430      431      432      433      434      435      436      437      438      439      440      441      442      443      444      445      446      447      448      449      450      451      452      453      454      455      456      457      458      459      460      461      462      463      464      465      466      467      468      469      470      471      472      473      474      475      476      477      478      479      480      481      482      483      484      485      486      487      488      489      490      491      492      493      494      495      496      497      498      499      500      501      502      503      504      505      506      507      508      509      510      511      512      513      514      515      516      517      518      519      520      521      522      523      524      525      526      527      528      529      530      531      532      533      534      535      536 ]
[  1]           
[  2]  0.100973          
[  3]  0.100973 0.004866          
[  4]  0.163017 0.128954 0.131387          
[  5]  0.161800 0.130170 0.132603 0.001217          
[  6]  0.163017 0.128954 0.131387 0.000000 0.001217          
[  7]  0.161800 0.130170 0.132603 0.001217 0.002433 0.001217          
[  8]  0.163017 0.128954 0.131387 0.002433 0.003650 0.002433 0.003650          
[  9]  0.164234 0.127737 0.130170 0.003650 0.004866 0.003650 0.004866 0.001217          
[ 10]  0.161800 0.130170 0.132603 0.001217 0.002433 0.001217 0.000000 0.003650 0.004866          
[ 11]  0.161800 0.130170 0.132603 0.001217 0.000000 0.001217 0.002433 0.003650 0.004866 0.002433          
[ 12]  0.163017 0.128954 0.131387 0.000000 0.001217 0.000000 0.001217 0.002433 0.003650 0.001217 0.001217          
[ 13]  0.164234 0.130170 0.132603 0.001217 0.002433 0.001217 0.002433 0.001217 0.002433 0.002433 0.002433 0.001217          
[ 14]  0.164234 0.130170 0.132603 0.002433 0.003650 0.002433 0.003650 0.004866 0.006083 0.003650 0.003650 0.002433 0.003650          
[ 15]  0.163017 0.128954 0.131387 0.002433 0.003650 0.002433 0.001217 0.004866 0.006083 0.001217 0.003650 0.002433 0.003650 0.004866          
[ 16]  0.163017 0.128954 0.131387 0.000000 0.001217 0.000000 0.001217 0.002433 0.003650 0.001217 0.001217 0.000000 0.001217 0.002433 0.002433          
[ 17]  0.163017 0.128954 0.131387 0.000000 0.001217 0.000000 0.001217 0.002433 0.003650 0.001217 0.001217 0.000000 0.001217 0.002433 0.002433 0.000000          
[ 18]  0.163017 0.128954 0.131387 0.000000 0.001217 0.000000 0.001217 0.002433 0.003650 0.001217 0.001217 0.000000 0.001217 0.002433 0.002433 0.000000 0.000000          
[ 19]  0.161800 0.130170 0.132603 0.001217 0.002433 0.001217 0.000000 0.003650 0.004866 0.000000 0.002433 0.001217 0.002433 0.003650 0.001217 0.001217 0.001217 0.001217          
[ 20]  0.164234 0.130170 0.132603 0.001217 0.002433 0.001217 0.002433 0.003650 0.004866 0.002433 0.002433 0.001217 0.002433 0.003650 0.003650 0.001217 0.001217 0.001217 0.002433          
[ 21]  0.163017 0.128954 0.131387 0.000000 0.001217 0.000000 0.001217 0.002433 0.003650 0.001217 0.001217 0.000000 0.001217 0.002433 0.002433 0.000000 0.000000 0.000000 0.001217 0.001217          
[ 22]  0.161800 0.130170 0.132603 0.001217 0.002433 0.001217 0.000000 0.003650 0.004866 0.000000 0.002433 0.001217 0.002433 0.003650 0.001217 0.001217 0.001217 0.001217 0.000000 0.002433 0.001217          
[ 23]  0.161800 0.127737 0.130170 0.001217 0.002433 0.001217 0.002433 0.003650 0.004866 0.002433 0.002433 0.001217 0.002433 0.003650 0.003650 0.001217 0.001217 0.001217 0.002433 0.002433 0.001217 0.002433          
[ 24]  0.163017 0.128954 0.131387 0.000000 0.001217 0.000000 0.001217 0.002433 0.003650 0.001217 0.001217 0.000000 0.001217 0.002433 0.002433 0.000000 0.000000 0.000000 0.001217 0.001217 0.000000 0.001217 0.001217          
[ 25]  0.161800 0.130170 0.132603 0.001217 0.002433 0.001217 0.000000 0.003650 0.004866 0.000000 0.002433 0.001217 0.002433 0.003650 0.001217 0.001217 0.001217 0.001217 0.000000 0.002433 0.001217 0.000000 0.002433 0.001217          
[ 26]  0.163017 0.128954 0.131387 0.000000 0.001217 0.000000 0.001217 0.002433 0.003650 0.001217 0.001217 0.000000 0.001217 0.002433 0.002433 0.000000 0.000000 0.000000 0.001217 0.001217 0.000000 0.001217 0.001217 0.000000 0.001217          
[ 27]  0.161800 0.127737 0.130170 0.001217 0.002433 0.001217 0.002433 0.003650 0.004866 0.002433 0.002433 0.001217 0.002433 0.003650 0.003650 0.001217 0.001217 0.001217 0.002433 0.002433 0.001217 0.002433 0.000000 0.001217 0.002433 0.001217          
[ 28]  0.164234 0.130170 0.132603 0.001217 0.002433 0.001217 0.002433 0.001217 0.002433 0.002433 0.002433 0.001217 0.000000 0.003650 0.003650 0.001217 0.001217 0.001217 0.002433 0.002433 0.001217 0.002433 0.002433 0.001217 0.002433 0.001217 0.002433          
[ 29]  0.161800 0.131387 0.133820 0.003650 0.004866 0.003650 0.004866 0.006083 0.007299 0.004866 0.004866 0.003650 0.004866 0.006083 0.006083 0.003650 0.003650 0.003650 0.004866 0.004866 0.003650 0.004866 0.004866 0.003650 0.004866 0.003650 0.004866 0.004866          
[ 30]  0.161800 0.131387 0.133820 0.003650 0.004866 0.003650 0.004866 0.006083 0.007299 0.004866 0.004866 0.003650 0.004866 0.006083 0.006083 0.003650 0.003650 0.003650 0.004866 0.004866 0.003650 0.004866 0.004866 0.003650 0.004866 0.003650 0.004866 0.004866 0.000000          
[ 31]  0.161800 0.131387 0.133820 0.003650 0.004866 0.003650 0.004866 0.006083 0.007299 0.004866 0.004866 0.003650 0.004866 0.006083 0.006083 0.003650 0.003650 0.003650 0.004866 0.004866 0.003650 0.004866 0.004866 0.003650 0.004866 0.003650 0.004866 0.004866 0.000000 0.000000          
[ 32]  0.164234 0.130170 0.132603 0.001217 0.002433 0.001217 0.002433 0.003650 0.004866 0.002433 0.002433 0.001217 0.002433 0.003650 0.003650 0.001217 0.001217 0.001217 0.002433 0.002433 0.001217 0.002433 0.002433 0.001217 0.002433 0.001217 0.002433 0.002433 0.004866 0.004866 0.004866          
[ 33]  0.163017 0.128954 0.131387 0.000000 0.001217 0.000000 0.001217 0.002433 0.003650 0.001217 0.001217 0.000000 0.001217 0.002433 0.002433 0.000000 0.000000 0.000000 0.001217 0.001217 0.000000 0.001217 0.001217 0.000000 0.001217 0.000000 0.001217 0.001217 0.003650 0.003650 0.003650 0.001217          
[ 34]  0.164234 0.130170 0.132603 0.001217 0.002433 0.001217 0.002433 0.001217 0.002433 0.002433 0.002433 0.001217 0.000000 0.003650 0.003650 0.001217 0.001217 0.001217 0.002433 0.002433 0.001217 0.002433 0.002433 0.001217 0.002433 0.001217 0.002433 0.000000 0.004866 0.004866 0.004866 0.002433 0.001217          
[ 35]  0.161800 0.127737 0.130170 0.002433 0.003650 0.002433 0.003650 0.004866 0.006083 0.003650 0.003650 0.002433 0.003650 0.002433 0.004866 0.002433 0.002433 0.002433 0.003650 0.003650 0.002433 0.003650 0.001217 0.002433 0.003650 0.002433 0.001217 0.003650 0.006083 0.006083 0.006083 0.003650 0.002433 0.003650          
[ 36]  0.163017 0.128954 0.131387 0.000000 0.001217 0.000000 0.001217 0.002433 0.003650 0.001217 0.001217 0.000000 0.001217 0.002433 0.002433 0.000000 0.000000 0.000000 0.001217 0.001217 0.000000 0.001217 0.001217 0.000000 0.001217 0.000000 0.001217 0.001217 0.003650 0.003650 0.003650 0.001217 0.000000 0.001217 0.002433          
[ 37]  0.161800 0.127737 0.130170 0.001217 0.002433 0.001217 0.002433 0.001217 0.002433 0.002433 0.002433 0.001217 0.002433 0.003650 0.003650 0.001217 0.001217 0.001217 0.002433 0.002433 0.001217 0.002433 0.002433 0.001217 0.002433 0.001217 0.002433 0.002433 0.004866 0.004866 0.004866 0.002433 0.001217 0.002433 0.003650 0.001217          
[ 38]  0.161800 0.130170 0.132603 0.001217 0.002433 0.001217 0.000000 0.003650 0.004866 0.000000 0.002433 0.001217 0.002433 0.003650 0.001217 0.001217 0.001217 0.001217 0.000000 0.002433 0.001217 0.000000 0.002433 0.001217 0.000000 0.001217 0.002433 0.002433 0.004866 0.004866 0.004866 0.002433 0.001217 0.002433 0.003650 0.001217 0.002433          
[ 39]  0.161800 0.130170 0.132603 0.001217 0.002433 0.001217 0.000000 0.003650 0.004866 0.000000 0.002433 0.001217 0.002433 0.003650 0.001217 0.001217 0.001217 0.001217 0.000000 0.002433 0.001217 0.000000 0.002433 0.001217 0.000000 0.001217 0.002433 0.002433 0.004866 0.004866 0.004866 0.002433 0.001217 0.002433 0.003650 0.001217 0.002433 0.000000          
[ 40]  0.161800 0.130170 0.132603 0.001217 0.000000 0.001217 0.002433 0.003650 0.004866 0.002433 0.000000 0.001217 0.002433 0.003650 0.003650 0.001217 0.001217 0.001217 0.002433 0.002433 0.001217 0.002433 0.002433 0.001217 0.002433 0.001217 0.002433 0.002433 0.004866 0.004866 0.004866 0.002433 0.001217 0.002433 0.003650 0.001217 0.002433 0.002433 0.002433          
[ 41]  0.163017 0.128954 0.131387 0.001217 0.002433 0.001217 0.002433 0.003650 0.004866 0.002433 0.002433 0.001217 0.002433 0.003650 0.003650 0.001217 0.001217 0.001217 0.002433 0.002433 0.001217 0.002433 0.002433 0.001217 0.002433 0.001217 0.002433 0.002433 0.004866 0.004866 0.004866 0.002433 0.001217 0.002433 0.003650 0.001217 0.002433 0.002433 0.002433 0.002433          
[ 42]  0.163017 0.128954 0.131387 0.000000 0.001217 0.000000 0.001217 0.002433 0.003650 0.001217 0.001217 0.000000 0.001217 0.002433 0.002433 0.000000 0.000000 0.000000 0.001217 0.001217 0.000000 0.001217 0.001217 0.000000 0.001217 0.000000 0.001217 0.001217 0.003650 0.003650 0.003650 0.001217 0.000000 0.001217 0.002433 0.000000 0.001217 0.001217 0.001217 0.001217 0.001217          
[ 43]  0.161800 0.130170 0.132603 0.001217 0.002433 0.001217 0.000000 0.003650 0.004866 0.000000 0.002433 0.001217 0.002433 0.003650 0.001217 0.001217 0.001217 0.001217 0.000000 0.002433 0.001217 0.000000 0.002433 0.001217 0.000000 0.001217 0.002433 0.002433 0.004866 0.004866 0.004866 0.002433 0.001217 0.002433 0.003650 0.001217 0.002433 0.000000 0.000000 0.002433 0.002433 0.001217          
[ 44]  0.161800 0.130170 0.132603 0.001217 0.002433 0.001217 0.000000 0.003650 0.004866 0.000000 0.002433 0.001217 0.002433 0.003650 0.001217 0.001217 0.001217 0.001217 0.000000 0.002433 0.001217 0.000000 0.002433 0.001217 0.000000 0.001217 0.002433 0.002433 0.004866 0.004866 0.004866 0.002433 0.001217 0.002433 0.003650 0.001217 0.002433 0.000000 0.000000 0.002433 0.002433 0.001217 0.000000          
[ 45]  0.161800 0.130170 0.132603 0.001217 0.002433 0.001217 0.000000 0.003650 0.004866 0.000000 0.002433 0.001217 0.002433 0.003650 0.001217 0.001217 0.001217 0.001217 0.000000 0.002433 0.001217 0.000000 0.002433 0.001217 0.000000 0.001217 0.002433 0.002433 0.004866 0.004866 0.004866 0.002433 0.001217 0.002433 0.003650 0.001217 0.002433 0.000000 0.000000 0.002433 0.002433 0.001217 0.000000 0.000000          
[ 46]  0.160584 0.126521 0.128954 0.002433 0.003650 0.002433 0.003650 0.004866 0.006083 0.003650 0.003650 0.002433 0.003650 0.004866 0.004866 0.002433 0.002433 0.002433 0.003650 0.003650 0.002433 0.003650 0.003650 0.002433 0.003650 0.002433 0.003650 0.003650 0.006083 0.006083 0.006083 0.003650 0.002433 0.003650 0.004866 0.002433 0.003650 0.003650 0.003650 0.003650 0.003650 0.002433 0.003650 0.003650 0.003650          
[ 47]  0.161800 0.131387 0.133820 0.003650 0.004866 0.003650 0.004866 0.006083 0.007299 0.004866 0.004866 0.003650 0.004866 0.006083 0.006083 0.003650 0.003650 0.003650 0.004866 0.004866 0.003650 0.004866 0.004866 0.003650 0.004866 0.003650 0.004866 0.004866 0.000000 0.000000 0.000000 0.004866 0.003650 0.004866 0.006083 0.003650 0.004866 0.004866 0.004866 0.004866 0.004866 0.003650 0.004866 0.004866 0.004866 0.006083          
[ 48]  0.161800 0.130170 0.132603 0.001217 0.002433 0.001217 0.000000 0.003650 0.004866 0.000000 0.002433 0.001217 0.002433 0.003650 0.001217 0.001217 0.001217 0.001217 0.000000 0.002433 0.001217 0.000000 0.002433 0.001217 0.000000 0.001217 0.002433 0.002433 0.004866 0.004866 0.004866 0.002433 0.001217 0.002433 0.003650 0.001217 0.002433 0.000000 0.000000 0.002433 0.002433 0.001217 0.000000 0.000000 0.000000 0.003650 0.004866          
[ 49]  0.163017 0.128954 0.131387 0.000000 0.001217 0.000000 0.001217 0.002433 0.003650 0.001217 0.001217 0.000000 0.001217 0.002433 0.002433 0.000000 0.000000 0.000000 0.001217 0.001217 0.000000 0.001217 0.001217 0.000000 0.001217 0.000000 0.001217 0.001217 0.003650 0.003650 0.003650 0.001217 0.000000 0.001217 0.002433 0.000000 0.001217 0.001217 0.001217 0.001217 0.001217 0.000000 0.001217 0.001217 0.001217 0.002433 0.003650 0.001217          
[ 50]  0.163017 0.128954 0.131387 0.001217 0.002433 0.001217 0.002433 0.003650 0.004866 0.002433 0.002433 0.001217 0.002433 0.003650 0.003650 0.001217 0.001217 0.001217 0.002433 0.002433 0.001217 0.002433 0.002433 0.001217 0.002433 0.001217 0.002433 0.002433 0.004866 0.004866 0.004866 0.002433 0.001217 0.002433 0.003650 0.001217 0.002433 0.002433 0.002433 0.002433 0.000000 0.001217 0.002433 0.002433 0.002433 0.003650 0.004866 0.002433 0.001217          
[ 51]  0.161800 0.130170 0.132603 0.003650 0.004866 0.003650 0.004866 0.006083 0.007299 0.004866 0.004866 0.003650 0.004866 0.006083 0.006083 0.003650 0.003650 0.003650 0.004866 0.004866 0.003650 0.004866 0.004866 0.003650 0.004866 0.003650 0.004866 0.004866 0.002433 0.002433 0.002433 0.004866 0.003650 0.004866 0.006083 0.003650 0.004866 0.004866 0.004866 0.004866 0.004866 0.003650 0.004866 0.004866 0.004866 0.006083 0.002433 0.004866 0.003650 0.004866          
[ 52]  0.161800 0.130170 0.132603 0.001217 0.002433 0.001217 0.000000 0.003650 0.004866 0.000000 0.002433 0.001217 0.002433 0.003650 0.001217 0.001217 0.001217 0.001217 0.000000 0.002433 0.001217 0.000000 0.002433 0.001217 0.000000 0.001217 0.002433 0.002433 0.004866 0.004866 0.004866 0.002433 0.001217 0.002433 0.003650 0.001217 0.002433 0.000000 0.000000 0.002433 0.002433 0.001217 0.000000 0.000000 0.000000 0.003650 0.004866 0.000000 0.001217 0.002433 0.004866          
[ 53]  0.161800 0.130170 0.132603 0.001217 0.002433 0.001217 0.000000 0.003650 0.004866 0.000000 0.002433 0.001217 0.002433 0.003650 0.001217 0.001217 0.001217 0.001217 0.000000 0.002433 0.001217 0.000000 0.002433 0.001217 0.000000 0.001217 0.002433 0.002433 0.004866 0.004866 0.004866 0.002433 0.001217 0.002433 0.003650 0.001217 0.002433 0.000000 0.000000 0.002433 0.002433 0.001217 0.000000 0.000000 0.000000 0.003650 0.004866 0.000000 0.001217 0.002433 0.004866 0.000000          
[ 54]  0.163017 0.128954 0.131387 0.000000 0.001217 0.000000 0.001217 0.002433 0.003650 0.001217 0.001217 0.000000 0.001217 0.002433 0.002433 0.000000 0.000000 0.000000 0.001217 0.001217 0.000000 0.001217 0.001217 0.000000 0.001217 0.000000 0.001217 0.001217 0.003650 0.003650 0.003650 0.001217 0.000000 0.001217 0.002433 0.000000 0.001217 0.001217 0.001217 0.001217 0.001217 0.000000 0.001217 0.001217 0.001217 0.002433 0.003650 0.001217 0.000000 0.001217 0.003650 0.001217 0.001217          
[ 55]  0.160584 0.131387 0.133820 0.002433 0.001217 0.002433 0.003650 0.004866 0.006083 0.003650 0.001217 0.002433 0.003650 0.004866 0.004866 0.002433 0.002433 0.002433 0.003650 0.003650 0.002433 0.003650 0.003650 0.002433 0.003650 0.002433 0.003650 0.003650 0.006083 0.006083 0.006083 0.003650 0.002433 0.003650 0.004866 0.002433 0.003650 0.003650 0.003650 0.001217 0.003650 0.002433 0.003650 0.003650 0.003650 0.004866 0.006083 0.003650 0.002433 0.003650 0.006083 0.003650 0.003650 0.002433          
[ 56]  0.164234 0.130170 0.132603 0.001217 0.002433 0.001217 0.002433 0.003650 0.004866 0.002433 0.002433 0.001217 0.002433 0.003650 0.003650 0.001217 0.001217 0.001217 0.002433 0.002433 0.001217 0.002433 0.002433 0.001217 0.002433 0.001217 0.002433 0.002433 0.004866 0.004866 0.004866 0.002433 0.001217 0.002433 0.003650 0.001217 0.002433 0.002433 0.002433 0.002433 0.002433 0.001217 0.002433 0.002433 0.002433 0.003650 0.004866 0.002433 0.001217 0.002433 0.004866 0.002433 0.002433 0.001217 0.003650          
[ 57]  0.165450 0.131387 0.133820 0.002433 0.003650 0.002433 0.003650 0.004866 0.006083 0.003650 0.003650 0.002433 0.003650 0.004866 0.004866 0.002433 0.002433 0.002433 0.003650 0.003650 0.002433 0.003650 0.003650 0.002433 0.003650 0.002433 0.003650 0.003650 0.006083 0.006083 0.006083 0.001217 0.002433 0.003650 0.004866 0.002433 0.003650 0.003650 0.003650 0.003650 0.003650 0.002433 0.003650 0.003650 0.003650 0.004866 0.006083 0.003650 0.002433 0.003650 0.006083 0.003650 0.003650 0.002433 0.004866 0.003650          
[ 58]  0.161800 0.130170 0.132603 0.001217 0.002433 0.001217 0.000000 0.003650 0.004866 0.000000 0.002433 0.001217 0.002433 0.003650 0.001217 0.001217 0.001217 0.001217 0.000000 0.002433 0.001217 0.000000 0.002433 0.001217 0.000000 0.001217 0.002433 0.002433 0.004866 0.004866 0.004866 0.002433 0.001217 0.002433 0.003650 0.001217 0.002433 0.000000 0.000000 0.002433 0.002433 0.001217 0.000000 0.000000 0.000000 0.003650 0.004866 0.000000 0.001217 0.002433 0.004866 0.000000 0.000000 0.001217 0.003650 0.002433 0.003650          
[ 59]  0.163017 0.128954 0.131387 0.000000 0.001217 0.000000 0.001217 0.002433 0.003650 0.001217 0.001217 0.000000 0.001217 0.002433 0.002433 0.000000 0.000000 0.000000 0.001217 0.001217 0.000000 0.001217 0.001217 0.000000 0.001217 0.000000 0.001217 0.001217 0.003650 0.003650 0.003650 0.001217 0.000000 0.001217 0.002433 0.000000 0.001217 0.001217 0.001217 0.001217 0.001217 0.000000 0.001217 0.001217 0.001217 0.002433 0.003650 0.001217 0.000000 0.001217 0.003650 0.001217 0.001217 0.000000 0.002433 0.001217 0.002433 0.001217          
[ 60]  0.161800 0.130170 0.132603 0.001217 0.002433 0.001217 0.000000 0.003650 0.004866 0.000000 0.002433 0.001217 0.002433 0.003650 0.001217 0.001217 0.001217 0.001217 0.000000 0.002433 0.001217 0.000000 0.002433 0.001217 0.000000 0.001217 0.002433 0.002433 0.004866 0.004866 0.004866 0.002433 0.001217 0.002433 0.003650 0.001217 0.002433 0.000000 0.000000 0.002433 0.002433 0.001217 0.000000 0.000000 0.000000 0.003650 0.004866 0.000000 0.001217 0.002433 0.004866 0.000000 0.000000 0.001217 0.003650 0.002433 0.003650 0.000000 0.001217          
[ 61]  0.164234 0.130170 0.132603 0.001217 0.002433 0.001217 0.002433 0.003650 0.004866 0.002433 0.002433 0.001217 0.002433 0.003650 0.003650 0.001217 0.001217 0.001217 0.002433 0.000000 0.001217 0.002433 0.002433 0.001217 0.002433 0.001217 0.002433 0.002433 0.004866 0.004866 0.004866 0.002433 0.001217 0.002433 0.003650 0.001217 0.002433 0.002433 0.002433 0.002433 0.002433 0.001217 0.002433 0.002433 0.002433 0.003650 0.004866 0.002433 0.001217 0.002433 0.004866 0.002433 0.002433 0.001217 0.003650 0.002433 0.003650 0.002433 0.001217 0.002433          
[ 62]  0.164234 0.130170 0.132603 0.001217 0.002433 0.001217 0.002433 0.001217 0.002433 0.002433 0.002433 0.001217 0.000000 0.003650 0.003650 0.001217 0.001217 0.001217 0.002433 0.002433 0.001217 0.002433 0.002433 0.001217 0.002433 0.001217 0.002433 0.000000 0.004866 0.004866 0.004866 0.002433 0.001217 0.000000 0.003650 0.001217 0.002433 0.002433 0.002433 0.002433 0.002433 0.001217 0.002433 0.002433 0.002433 0.003650 0.004866 0.002433 0.001217 0.002433 0.004866 0.002433 0.002433 0.001217 0.003650 0.002433 0.003650 0.002433 0.001217 0.002433 0.002433          
[ 63]  0.161800 0.130170 0.132603 0.001217 0.002433 0.001217 0.000000 0.003650 0.004866 0.000000 0.002433 0.001217 0.002433 0.003650 0.001217 0.001217 0.001217 0.001217 0.000000 0.002433 0.001217 0.000000 0.002433 0.001217 0.000000 0.001217 0.002433 0.002433 0.004866 0.004866 0.004866 0.002433 0.001217 0.002433 0.003650 0.001217 0.002433 0.000000 0.000000 0.002433 0.002433 0.001217 0.000000 0.000000 0.000000 0.003650 0.004866 0.000000 0.001217 0.002433 0.004866 0.000000 0.000000 0.001217 0.003650 0.002433 0.003650 0.000000 0.001217 0.000000 0.002433 0.002433          
[ 64]  0.163017 0.128954 0.131387 0.000000 0.001217 0.000000 0.001217 0.002433 0.003650 0.001217 0.001217 0.000000 0.001217 0.002433 0.002433 0.000000 0.000000 0.000000 0.001217 0.001217 0.000000 0.001217 0.001217 0.000000 0.001217 0.000000 0.001217 0.001217 0.003650 0.003650 0.003650 0.001217 0.000000 0.001217 0.002433 0.000000 0.001217 0.001217 0.001217 0.001217 0.001217 0.000000 0.001217 0.001217 0.001217 0.002433 0.003650 0.001217 0.000000 0.001217 0.003650 0.001217 0.001217 0.000000 0.002433 0.001217 0.002433 0.001217 0.000000 0.001217 0.001217 0.001217 0.001217          
[ 65]  0.161800 0.130170 0.132603 0.001217 0.002433 0.001217 0.000000 0.003650 0.004866 0.000000 0.002433 0.001217 0.002433 0.003650 0.001217 0.001217 0.001217 0.001217 0.000000 0.002433 0.001217 0.000000 0.002433 0.001217 0.000000 0.001217 0.002433 0.002433 0.004866 0.004866 0.004866 0.002433 0.001217 0.002433 0.003650 0.001217 0.002433 0.000000 0.000000 0.002433 0.002433 0.001217 0.000000 0.000000 0.000000 0.003650 0.004866 0.000000 0.001217 0.002433 0.004866 0.000000 0.000000 0.001217 0.003650 0.002433 0.003650 0.000000 0.001217 0.000000 0.002433 0.002433 0.000000 0.001217          
[ 66]  0.163017 0.131387 0.133820 0.002433 0.003650 0.002433 0.001217 0.004866 0.006083 0.001217 0.003650 0.002433 0.003650 0.004866 0.002433 0.002433 0.002433 0.002433 0.001217 0.003650 0.002433 0.001217 0.003650 0.002433 0.001217 0.002433 0.003650 0.003650 0.006083 0.006083 0.006083 0.003650 0.002433 0.003650 0.004866 0.002433 0.003650 0.001217 0.001217 0.003650 0.003650 0.002433 0.001217 0.001217 0.001217 0.004866 0.006083 0.001217 0.002433 0.003650 0.006083 0.001217 0.001217 0.002433 0.004866 0.003650 0.004866 0.001217 0.002433 0.001217 0.003650 0.003650 0.001217 0.002433 0.001217          
[ 67]  0.161800 0.130170 0.132603 0.003650 0.004866 0.003650 0.004866 0.006083 0.007299 0.004866 0.004866 0.003650 0.004866 0.006083 0.006083 0.003650 0.003650 0.003650 0.004866 0.004866 0.003650 0.004866 0.004866 0.003650 0.004866 0.003650 0.004866 0.004866 0.002433 0.002433 0.002433 0.004866 0.003650 0.004866 0.006083 0.003650 0.004866 0.004866 0.004866 0.004866 0.004866 0.003650 0.004866 0.004866 0.004866 0.006083 0.002433 0.004866 0.003650 0.004866 0.000000 0.004866 0.004866 0.003650 0.006083 0.004866 0.006083 0.004866 0.003650 0.004866 0.004866 0.004866 0.004866 0.003650 0.004866 0.006083          
[ 68]  0.163017 0.128954 0.131387 0.001217 0.002433 0.001217 0.002433 0.003650 0.004866 0.002433 0.002433 0.001217 0.002433 0.003650 0.003650 0.001217 0.001217 0.001217 0.002433 0.002433 0.001217 0.002433 0.002433 0.001217 0.002433 0.001217 0.002433 0.002433 0.004866 0.004866 0.004866 0.002433 0.001217 0.002433 0.003650 0.001217 0.002433 0.002433 0.002433 0.002433 0.000000 0.001217 0.002433 0.002433 0.002433 0.003650 0.004866 0.002433 0.001217 0.000000 0.004866 0.002433 0.002433 0.001217 0.003650 0.002433 0.003650 0.002433 0.001217 0.002433 0.002433 0.002433 0.002433 0.001217 0.002433 0.003650 0.004866          
[ 69]  0.161800 0.130170 0.132603 0.001217 0.002433 0.001217 0.000000 0.003650 0.004866 0.000000 0.002433 0.001217 0.002433 0.003650 0.001217 0.001217 0.001217 0.001217 0.000000 0.002433 0.001217 0.000000 0.002433 0.001217 0.000000 0.001217 0.002433 0.002433 0.004866 0.004866 0.004866 0.002433 0.001217 0.002433 0.003650 0.001217 0.002433 0.000000 0.000000 0.002433 0.002433 0.001217 0.000000 0.000000 0.000000 0.003650 0.004866 0.000000 0.001217 0.002433 0.004866 0.000000 0.000000 0.001217 0.003650 0.002433 0.003650 0.000000 0.001217 0.000000 0.002433 0.002433 0.000000 0.001217 0.000000 0.001217 0.004866 0.002433          
[ 70]  0.161800 0.127737 0.130170 0.001217 0.002433 0.001217 0.002433 0.003650 0.004866 0.002433 0.002433 0.001217 0.002433 0.003650 0.003650 0.001217 0.001217 0.001217 0.002433 0.002433 0.001217 0.002433 0.002433 0.001217 0.002433 0.001217 0.002433 0.002433 0.004866 0.004866 0.004866 0.002433 0.001217 0.002433 0.003650 0.001217 0.002433 0.002433 0.002433 0.002433 0.002433 0.001217 0.002433 0.002433 0.002433 0.003650 0.004866 0.002433 0.001217 0.002433 0.002433 0.002433 0.002433 0.001217 0.003650 0.002433 0.003650 0.002433 0.001217 0.002433 0.002433 0.002433 0.002433 0.001217 0.002433 0.003650 0.002433 0.002433 0.002433          
[ 71]  0.163017 0.126521 0.128954 0.004866 0.006083 0.004866 0.006083 0.002433 0.003650 0.006083 0.006083 0.004866 0.003650 0.007299 0.007299 0.004866 0.004866 0.004866 0.006083 0.006083 0.004866 0.006083 0.006083 0.004866 0.006083 0.004866 0.006083 0.003650 0.008516 0.008516 0.008516 0.006083 0.004866 0.003650 0.007299 0.004866 0.003650 0.006083 0.006083 0.006083 0.006083 0.004866 0.006083 0.006083 0.006083 0.007299 0.008516 0.006083 0.004866 0.006083 0.008516 0.006083 0.006083 0.004866 0.007299 0.006083 0.007299 0.006083 0.004866 0.006083 0.006083 0.003650 0.006083 0.004866 0.006083 0.007299 0.008516 0.006083 0.006083 0.006083          
[ 72]  0.163017 0.128954 0.131387 0.000000 0.001217 0.000000 0.001217 0.002433 0.003650 0.001217 0.001217 0.000000 0.001217 0.002433 0.002433 0.000000 0.000000 0.000000 0.001217 0.001217 0.000000 0.001217 0.001217 0.000000 0.001217 0.000000 0.001217 0.001217 0.003650 0.003650 0.003650 0.001217 0.000000 0.001217 0.002433 0.000000 0.001217 0.001217 0.001217 0.001217 0.001217 0.000000 0.001217 0.001217 0.001217 0.002433 0.003650 0.001217 0.000000 0.001217 0.003650 0.001217 0.001217 0.000000 0.002433 0.001217 0.002433 0.001217 0.000000 0.001217 0.001217 0.001217 0.001217 0.000000 0.001217 0.002433 0.003650 0.001217 0.001217 0.001217 0.004866          
[ 73]  0.161800 0.130170 0.132603 0.001217 0.002433 0.001217 0.000000 0.003650 0.004866 0.000000 0.002433 0.001217 0.002433 0.003650 0.001217 0.001217 0.001217 0.001217 0.000000 0.002433 0.001217 0.000000 0.002433 0.001217 0.000000 0.001217 0.002433 0.002433 0.004866 0.004866 0.004866 0.002433 0.001217 0.002433 0.003650 0.001217 0.002433 0.000000 0.000000 0.002433 0.002433 0.001217 0.000000 0.000000 0.000000 0.003650 0.004866 0.000000 0.001217 0.002433 0.004866 0.000000 0.000000 0.001217 0.003650 0.002433 0.003650 0.000000 0.001217 0.000000 0.002433 0.002433 0.000000 0.001217 0.000000 0.001217 0.004866 0.002433 0.000000 0.002433 0.006083 0.001217          
[ 74]  0.161800 0.130170 0.132603 0.001217 0.002433 0.001217 0.000000 0.003650 0.004866 0.000000 0.002433 0.001217 0.002433 0.003650 0.001217 0.001217 0.001217 0.001217 0.000000 0.002433 0.001217 0.000000 0.002433 0.001217 0.000000 0.001217 0.002433 0.002433 0.004866 0.004866 0.004866 0.002433 0.001217 0.002433 0.003650 0.001217 0.002433 0.000000 0.000000 0.002433 0.002433 0.001217 0.000000 0.000000 0.000000 0.003650 0.004866 0.000000 0.001217 0.002433 0.004866 0.000000 0.000000 0.001217 0.003650 0.002433 0.003650 0.000000 0.001217 0.000000 0.002433 0.002433 0.000000 0.001217 0.000000 0.001217 0.004866 0.002433 0.000000 0.002433 0.006083 0.001217 0.000000          
[ 75]  0.163017 0.128954 0.131387 0.000000 0.001217 0.000000 0.001217 0.002433 0.003650 0.001217 0.001217 0.000000 0.001217 0.002433 0.002433 0.000000 0.000000 0.000000 0.001217 0.001217 0.000000 0.001217 0.001217 0.000000 0.001217 0.000000 0.001217 0.001217 0.003650 0.003650 0.003650 0.001217 0.000000 0.001217 0.002433 0.000000 0.001217 0.001217 0.001217 0.001217 0.001217 0.000000 0.001217 0.001217 0.001217 0.002433 0.003650 0.001217 0.000000 0.001217 0.003650 0.001217 0.001217 0.000000 0.002433 0.001217 0.002433 0.001217 0.000000 0.001217 0.001217 0.001217 0.001217 0.000000 0.001217 0.002433 0.003650 0.001217 0.001217 0.001217 0.004866 0.000000 0.001217 0.001217          
[ 76]  0.163017 0.128954 0.131387 0.001217 0.002433 0.001217 0.002433 0.003650 0.004866 0.002433 0.002433 0.001217 0.002433 0.001217 0.003650 0.001217 0.001217 0.001217 0.002433 0.002433 0.001217 0.002433 0.002433 0.001217 0.002433 0.001217 0.002433 0.002433 0.004866 0.004866 0.004866 0.002433 0.001217 0.002433 0.001217 0.001217 0.002433 0.002433 0.002433 0.002433 0.002433 0.001217 0.002433 0.002433 0.002433 0.003650 0.004866 0.002433 0.001217 0.002433 0.004866 0.002433 0.002433 0.001217 0.003650 0.002433 0.003650 0.002433 0.001217 0.002433 0.002433 0.002433 0.002433 0.001217 0.002433 0.003650 0.004866 0.002433 0.002433 0.002433 0.006083 0.001217 0.002433 0.002433 0.001217          
[ 77]  0.161800 0.130170 0.132603 0.001217 0.002433 0.001217 0.000000 0.003650 0.004866 0.000000 0.002433 0.001217 0.002433 0.003650 0.001217 0.001217 0.001217 0.001217 0.000000 0.002433 0.001217 0.000000 0.002433 0.001217 0.000000 0.001217 0.002433 0.002433 0.004866 0.004866 0.004866 0.002433 0.001217 0.002433 0.003650 0.001217 0.002433 0.000000 0.000000 0.002433 0.002433 0.001217 0.000000 0.000000 0.000000 0.003650 0.004866 0.000000 0.001217 0.002433 0.004866 0.000000 0.000000 0.001217 0.003650 0.002433 0.003650 0.000000 0.001217 0.000000 0.002433 0.002433 0.000000 0.001217 0.000000 0.001217 0.004866 0.002433 0.000000 0.002433 0.006083 0.001217 0.000000 0.000000 0.001217 0.002433          
[ 78]  0.163017 0.128954 0.131387 0.002433 0.003650 0.002433 0.001217 0.004866 0.006083 0.001217 0.003650 0.002433 0.003650 0.004866 0.000000 0.002433 0.002433 0.002433 0.001217 0.003650 0.002433 0.001217 0.003650 0.002433 0.001217 0.002433 0.003650 0.003650 0.006083 0.006083 0.006083 0.003650 0.002433 0.003650 0.004866 0.002433 0.003650 0.001217 0.001217 0.003650 0.003650 0.002433 0.001217 0.001217 0.001217 0.004866 0.006083 0.001217 0.002433 0.003650 0.006083 0.001217 0.001217 0.002433 0.004866 0.003650 0.004866 0.001217 0.002433 0.001217 0.003650 0.003650 0.001217 0.002433 0.001217 0.002433 0.006083 0.003650 0.001217 0.003650 0.007299 0.002433 0.001217 0.001217 0.002433 0.003650 0.001217          
[ 79]  0.161800 0.127737 0.130170 0.001217 0.002433 0.001217 0.002433 0.001217 0.002433 0.002433 0.002433 0.001217 0.002433 0.003650 0.003650 0.001217 0.001217 0.001217 0.002433 0.002433 0.001217 0.002433 0.002433 0.001217 0.002433 0.001217 0.002433 0.002433 0.004866 0.004866 0.004866 0.002433 0.001217 0.002433 0.003650 0.001217 0.000000 0.002433 0.002433 0.002433 0.002433 0.001217 0.002433 0.002433 0.002433 0.003650 0.004866 0.002433 0.001217 0.002433 0.004866 0.002433 0.002433 0.001217 0.003650 0.002433 0.003650 0.002433 0.001217 0.002433 0.002433 0.002433 0.002433 0.001217 0.002433 0.003650 0.004866 0.002433 0.002433 0.002433 0.003650 0.001217 0.002433 0.002433 0.001217 0.002433 0.002433 0.003650          
[ 80]  0.164234 0.130170 0.132603 0.001217 0.002433 0.001217 0.002433 0.003650 0.004866 0.002433 0.002433 0.001217 0.002433 0.003650 0.003650 0.001217 0.001217 0.001217 0.002433 0.000000 0.001217 0.002433 0.002433 0.001217 0.002433 0.001217 0.002433 0.002433 0.004866 0.004866 0.004866 0.002433 0.001217 0.002433 0.003650 0.001217 0.002433 0.002433 0.002433 0.002433 0.002433 0.001217 0.002433 0.002433 0.002433 0.003650 0.004866 0.002433 0.001217 0.002433 0.004866 0.002433 0.002433 0.001217 0.003650 0.002433 0.003650 0.002433 0.001217 0.002433 0.000000 0.002433 0.002433 0.001217 0.002433 0.003650 0.004866 0.002433 0.002433 0.002433 0.006083 0.001217 0.002433 0.002433 0.001217 0.002433 0.002433 0.003650 0.002433          
[ 81]  0.163017 0.128954 0.131387 0.000000 0.001217 0.000000 0.001217 0.002433 0.003650 0.001217 0.001217 0.000000 0.001217 0.002433 0.002433 0.000000 0.000000 0.000000 0.001217 0.001217 0.000000 0.001217 0.001217 0.000000 0.001217 0.000000 0.001217 0.001217 0.003650 0.003650 0.003650 0.001217 0.000000 0.001217 0.002433 0.000000 0.001217 0.001217 0.001217 0.001217 0.001217 0.000000 0.001217 0.001217 0.001217 0.002433 0.003650 0.001217 0.000000 0.001217 0.003650 0.001217 0.001217 0.000000 0.002433 0.001217 0.002433 0.001217 0.000000 0.001217 0.001217 0.001217 0.001217 0.000000 0.001217 0.002433 0.003650 0.001217 0.001217 0.001217 0.004866 0.000000 0.001217 0.001217 0.000000 0.001217 0.001217 0.002433 0.001217 0.001217          
[ 82]  0.161800 0.131387 0.133820 0.003650 0.004866 0.003650 0.004866 0.006083 0.007299 0.004866 0.004866 0.003650 0.004866 0.006083 0.006083 0.003650 0.003650 0.003650 0.004866 0.004866 0.003650 0.004866 0.004866 0.003650 0.004866 0.003650 0.004866 0.004866 0.000000 0.000000 0.000000 0.004866 0.003650 0.004866 0.006083 0.003650 0.004866 0.004866 0.004866 0.004866 0.004866 0.003650 0.004866 0.004866 0.004866 0.006083 0.000000 0.004866 0.003650 0.004866 0.002433 0.004866 0.004866 0.003650 0.006083 0.004866 0.006083 0.004866 0.003650 0.004866 0.004866 0.004866 0.004866 0.003650 0.004866 0.006083 0.002433 0.004866 0.004866 0.004866 0.008516 0.003650 0.004866 0.004866 0.003650 0.004866 0.004866 0.006083 0.004866 0.004866 0.003650          
[ 83]  0.161800 0.127737 0.130170 0.001217 0.002433 0.001217 0.002433 0.003650 0.004866 0.002433 0.002433 0.001217 0.002433 0.003650 0.003650 0.001217 0.001217 0.001217 0.002433 0.002433 0.001217 0.002433 0.002433 0.001217 0.002433 0.001217 0.002433 0.002433 0.004866 0.004866 0.004866 0.002433 0.001217 0.002433 0.003650 0.001217 0.002433 0.002433 0.002433 0.002433 0.002433 0.001217 0.002433 0.002433 0.002433 0.003650 0.004866 0.002433 0.001217 0.002433 0.004866 0.002433 0.002433 0.001217 0.003650 0.002433 0.003650 0.002433 0.001217 0.002433 0.002433 0.002433 0.002433 0.001217 0.002433 0.003650 0.004866 0.002433 0.002433 0.002433 0.006083 0.001217 0.002433 0.002433 0.001217 0.002433 0.002433 0.003650 0.002433 0.002433 0.001217 0.004866          
[ 84]  0.163017 0.128954 0.131387 0.000000 0.001217 0.000000 0.001217 0.002433 0.003650 0.001217 0.001217 0.000000 0.001217 0.002433 0.002433 0.000000 0.000000 0.000000 0.001217 0.001217 0.000000 0.001217 0.001217 0.000000 0.001217 0.000000 0.001217 0.001217 0.003650 0.003650 0.003650 0.001217 0.000000 0.001217 0.002433 0.000000 0.001217 0.001217 0.001217 0.001217 0.001217 0.000000 0.001217 0.001217 0.001217 0.002433 0.003650 0.001217 0.000000 0.001217 0.003650 0.001217 0.001217 0.000000 0.002433 0.001217 0.002433 0.001217 0.000000 0.001217 0.001217 0.001217 0.001217 0.000000 0.001217 0.002433 0.003650 0.001217 0.001217 0.001217 0.004866 0.000000 0.001217 0.001217 0.000000 0.001217 0.001217 0.002433 0.001217 0.001217 0.000000 0.003650 0.001217          
[ 85]  0.161800 0.130170 0.132603 0.001217 0.002433 0.001217 0.000000 0.003650 0.004866 0.000000 0.002433 0.001217 0.002433 0.003650 0.001217 0.001217 0.001217 0.001217 0.000000 0.002433 0.001217 0.000000 0.002433 0.001217 0.000000 0.001217 0.002433 0.002433 0.004866 0.004866 0.004866 0.002433 0.001217 0.002433 0.003650 0.001217 0.002433 0.000000 0.000000 0.002433 0.002433 0.001217 0.000000 0.000000 0.000000 0.003650 0.004866 0.000000 0.001217 0.002433 0.004866 0.000000 0.000000 0.001217 0.003650 0.002433 0.003650 0.000000 0.001217 0.000000 0.002433 0.002433 0.000000 0.001217 0.000000 0.001217 0.004866 0.002433 0.000000 0.002433 0.006083 0.001217 0.000000 0.000000 0.001217 0.002433 0.000000 0.001217 0.002433 0.002433 0.001217 0.004866 0.002433 0.001217          
[ 86]  0.161800 0.131387 0.133820 0.003650 0.004866 0.003650 0.004866 0.006083 0.007299 0.004866 0.004866 0.003650 0.004866 0.006083 0.006083 0.003650 0.003650 0.003650 0.004866 0.004866 0.003650 0.004866 0.004866 0.003650 0.004866 0.003650 0.004866 0.004866 0.000000 0.000000 0.000000 0.004866 0.003650 0.004866 0.006083 0.003650 0.004866 0.004866 0.004866 0.004866 0.004866 0.003650 0.004866 0.004866 0.004866 0.006083 0.000000 0.004866 0.003650 0.004866 0.002433 0.004866 0.004866 0.003650 0.006083 0.004866 0.006083 0.004866 0.003650 0.004866 0.004866 0.004866 0.004866 0.003650 0.004866 0.006083 0.002433 0.004866 0.004866 0.004866 0.008516 0.003650 0.004866 0.004866 0.003650 0.004866 0.004866 0.006083 0.004866 0.004866 0.003650 0.000000 0.004866 0.003650 0.004866          
[ 87]  0.161800 0.130170 0.132603 0.001217 0.002433 0.001217 0.000000 0.003650 0.004866 0.000000 0.002433 0.001217 0.002433 0.003650 0.001217 0.001217 0.001217 0.001217 0.000000 0.002433 0.001217 0.000000 0.002433 0.001217 0.000000 0.001217 0.002433 0.002433 0.004866 0.004866 0.004866 0.002433 0.001217 0.002433 0.003650 0.001217 0.002433 0.000000 0.000000 0.002433 0.002433 0.001217 0.000000 0.000000 0.000000 0.003650 0.004866 0.000000 0.001217 0.002433 0.004866 0.000000 0.000000 0.001217 0.003650 0.002433 0.003650 0.000000 0.001217 0.000000 0.002433 0.002433 0.000000 0.001217 0.000000 0.001217 0.004866 0.002433 0.000000 0.002433 0.006083 0.001217 0.000000 0.000000 0.001217 0.002433 0.000000 0.001217 0.002433 0.002433 0.001217 0.004866 0.002433 0.001217 0.000000 0.004866          
[ 88]  0.161800 0.130170 0.132603 0.001217 0.002433 0.001217 0.000000 0.003650 0.004866 0.000000 0.002433 0.001217 0.002433 0.003650 0.001217 0.001217 0.001217 0.001217 0.000000 0.002433 0.001217 0.000000 0.002433 0.001217 0.000000 0.001217 0.002433 0.002433 0.004866 0.004866 0.004866 0.002433 0.001217 0.002433 0.003650 0.001217 0.002433 0.000000 0.000000 0.002433 0.002433 0.001217 0.000000 0.000000 0.000000 0.003650 0.004866 0.000000 0.001217 0.002433 0.004866 0.000000 0.000000 0.001217 0.003650 0.002433 0.003650 0.000000 0.001217 0.000000 0.002433 0.002433 0.000000 0.001217 0.000000 0.001217 0.004866 0.002433 0.000000 0.002433 0.006083 0.001217 0.000000 0.000000 0.001217 0.002433 0.000000 0.001217 0.002433 0.002433 0.001217 0.004866 0.002433 0.001217 0.000000 0.004866 0.000000          
[ 89]  0.164234 0.130170 0.132603 0.001217 0.002433 0.001217 0.002433 0.003650 0.004866 0.002433 0.002433 0.001217 0.002433 0.003650 0.003650 0.001217 0.001217 0.001217 0.002433 0.000000 0.001217 0.002433 0.002433 0.001217 0.002433 0.001217 0.002433 0.002433 0.004866 0.004866 0.004866 0.002433 0.001217 0.002433 0.003650 0.001217 0.002433 0.002433 0.002433 0.002433 0.002433 0.001217 0.002433 0.002433 0.002433 0.003650 0.004866 0.002433 0.001217 0.002433 0.004866 0.002433 0.002433 0.001217 0.003650 0.002433 0.003650 0.002433 0.001217 0.002433 0.000000 0.002433 0.002433 0.001217 0.002433 0.003650 0.004866 0.002433 0.002433 0.002433 0.006083 0.001217 0.002433 0.002433 0.001217 0.002433 0.002433 0.003650 0.002433 0.000000 0.001217 0.004866 0.002433 0.001217 0.002433 0.004866 0.002433 0.002433          
[ 90]  0.161800 0.130170 0.132603 0.001217 0.002433 0.001217 0.000000 0.003650 0.004866 0.000000 0.002433 0.001217 0.002433 0.003650 0.001217 0.001217 0.001217 0.001217 0.000000 0.002433 0.001217 0.000000 0.002433 0.001217 0.000000 0.001217 0.002433 0.002433 0.004866 0.004866 0.004866 0.002433 0.001217 0.002433 0.003650 0.001217 0.002433 0.000000 0.000000 0.002433 0.002433 0.001217 0.000000 0.000000 0.000000 0.003650 0.004866 0.000000 0.001217 0.002433 0.004866 0.000000 0.000000 0.001217 0.003650 0.002433 0.003650 0.000000 0.001217 0.000000 0.002433 0.002433 0.000000 0.001217 0.000000 0.001217 0.004866 0.002433 0.000000 0.002433 0.006083 0.001217 0.000000 0.000000 0.001217 0.002433 0.000000 0.001217 0.002433 0.002433 0.001217 0.004866 0.002433 0.001217 0.000000 0.004866 0.000000 0.000000 0.002433          
[ 91]  0.163017 0.128954 0.131387 0.000000 0.001217 0.000000 0.001217 0.002433 0.003650 0.001217 0.001217 0.000000 0.001217 0.002433 0.002433 0.000000 0.000000 0.000000 0.001217 0.001217 0.000000 0.001217 0.001217 0.000000 0.001217 0.000000 0.001217 0.001217 0.003650 0.003650 0.003650 0.001217 0.000000 0.001217 0.002433 0.000000 0.001217 0.001217 0.001217 0.001217 0.001217 0.000000 0.001217 0.001217 0.001217 0.002433 0.003650 0.001217 0.000000 0.001217 0.003650 0.001217 0.001217 0.000000 0.002433 0.001217 0.002433 0.001217 0.000000 0.001217 0.001217 0.001217 0.001217 0.000000 0.001217 0.002433 0.003650 0.001217 0.001217 0.001217 0.004866 0.000000 0.001217 0.001217 0.000000 0.001217 0.001217 0.002433 0.001217 0.001217 0.000000 0.003650 0.001217 0.000000 0.001217 0.003650 0.001217 0.001217 0.001217 0.001217          
[ 92]  0.161800 0.127737 0.130170 0.001217 0.002433 0.001217 0.002433 0.001217 0.002433 0.002433 0.002433 0.001217 0.002433 0.003650 0.003650 0.001217 0.001217 0.001217 0.002433 0.002433 0.001217 0.002433 0.002433 0.001217 0.002433 0.001217 0.002433 0.002433 0.004866 0.004866 0.004866 0.002433 0.001217 0.002433 0.003650 0.001217 0.000000 0.002433 0.002433 0.002433 0.002433 0.001217 0.002433 0.002433 0.002433 0.003650 0.004866 0.002433 0.001217 0.002433 0.004866 0.002433 0.002433 0.001217 0.003650 0.002433 0.003650 0.002433 0.001217 0.002433 0.002433 0.002433 0.002433 0.001217 0.002433 0.003650 0.004866 0.002433 0.002433 0.002433 0.003650 0.001217 0.002433 0.002433 0.001217 0.002433 0.002433 0.003650 0.000000 0.002433 0.001217 0.004866 0.002433 0.001217 0.002433 0.004866 0.002433 0.002433 0.002433 0.002433 0.001217          
[ 93]  0.161800 0.131387 0.133820 0.003650 0.004866 0.003650 0.004866 0.006083 0.007299 0.004866 0.004866 0.003650 0.004866 0.006083 0.006083 0.003650 0.003650 0.003650 0.004866 0.004866 0.003650 0.004866 0.004866 0.003650 0.004866 0.003650 0.004866 0.004866 0.000000 0.000000 0.000000 0.004866 0.003650 0.004866 0.006083 0.003650 0.004866 0.004866 0.004866 0.004866 0.004866 0.003650 0.004866 0.004866 0.004866 0.006083 0.000000 0.004866 0.003650 0.004866 0.002433 0.004866 0.004866 0.003650 0.006083 0.004866 0.006083 0.004866 0.003650 0.004866 0.004866 0.004866 0.004866 0.003650 0.004866 0.006083 0.002433 0.004866 0.004866 0.004866 0.008516 0.003650 0.004866 0.004866 0.003650 0.004866 0.004866 0.006083 0.004866 0.004866 0.003650 0.000000 0.004866 0.003650 0.004866 0.000000 0.004866 0.004866 0.004866 0.004866 0.003650 0.004866          
[ 94]  0.163017 0.128954 0.131387 0.000000 0.001217 0.000000 0.001217 0.002433 0.003650 0.001217 0.001217 0.000000 0.001217 0.002433 0.002433 0.000000 0.000000 0.000000 0.001217 0.001217 0.000000 0.001217 0.001217 0.000000 0.001217 0.000000 0.001217 0.001217 0.003650 0.003650 0.003650 0.001217 0.000000 0.001217 0.002433 0.000000 0.001217 0.001217 0.001217 0.001217 0.001217 0.000000 0.001217 0.001217 0.001217 0.002433 0.003650 0.001217 0.000000 0.001217 0.003650 0.001217 0.001217 0.000000 0.002433 0.001217 0.002433 0.001217 0.000000 0.001217 0.001217 0.001217 0.001217 0.000000 0.001217 0.002433 0.003650 0.001217 0.001217 0.001217 0.004866 0.000000 0.001217 0.001217 0.000000 0.001217 0.001217 0.002433 0.001217 0.001217 0.000000 0.003650 0.001217 0.000000 0.001217 0.003650 0.001217 0.001217 0.001217 0.001217 0.000000 0.001217 0.003650          
[ 95]  0.161998 0.131547 0.133983 0.003654 0.004872 0.003654 0.004872 0.006090 0.007308 0.004872 0.004872 0.003654 0.004872 0.006090 0.006090 0.003654 0.003654 0.003654 0.004872 0.004872 0.003654 0.004872 0.004872 0.003654 0.004872 0.003654 0.004872 0.004872 0.000000 0.000000 0.000000 0.004872 0.003654 0.004872 0.006090 0.003654 0.004872 0.004872 0.004872 0.004872 0.004872 0.003654 0.004872 0.004872 0.004872 0.006090 0.000000 0.004872 0.003654 0.004872 0.002436 0.004872 0.004872 0.003654 0.006090 0.004872 0.006090 0.004872 0.003654 0.004872 0.004872 0.004872 0.004872 0.003654 0.004872 0.006090 0.002436 0.004872 0.004872 0.004872 0.008526 0.003654 0.004872 0.004872 0.003654 0.004872 0.004872 0.006090 0.004872 0.004872 0.003654 0.000000 0.004872 0.003654 0.004872 0.000000 0.004872 0.004872 0.004872 0.004872 0.003654 0.004872 0.000000 0.003654          
[ 96]  0.161800 0.130170 0.132603 0.001217 0.002433 0.001217 0.000000 0.003650 0.004866 0.000000 0.002433 0.001217 0.002433 0.003650 0.001217 0.001217 0.001217 0.001217 0.000000 0.002433 0.001217 0.000000 0.002433 0.001217 0.000000 0.001217 0.002433 0.002433 0.004866 0.004866 0.004866 0.002433 0.001217 0.002433 0.003650 0.001217 0.002433 0.000000 0.000000 0.002433 0.002433 0.001217 0.000000 0.000000 0.000000 0.003650 0.004866 0.000000 0.001217 0.002433 0.004866 0.000000 0.000000 0.001217 0.003650 0.002433 0.003650 0.000000 0.001217 0.000000 0.002433 0.002433 0.000000 0.001217 0.000000 0.001217 0.004866 0.002433 0.000000 0.002433 0.006083 0.001217 0.000000 0.000000 0.001217 0.002433 0.000000 0.001217 0.002433 0.002433 0.001217 0.004866 0.002433 0.001217 0.000000 0.004866 0.000000 0.000000 0.002433 0.000000 0.001217 0.002433 0.004866 0.001217 0.004872          
[ 97]  0.163017 0.128954 0.131387 0.000000 0.001217 0.000000 0.001217 0.002433 0.003650 0.001217 0.001217 0.000000 0.001217 0.002433 0.002433 0.000000 0.000000 0.000000 0.001217 0.001217 0.000000 0.001217 0.001217 0.000000 0.001217 0.000000 0.001217 0.001217 0.003650 0.003650 0.003650 0.001217 0.000000 0.001217 0.002433 0.000000 0.001217 0.001217 0.001217 0.001217 0.001217 0.000000 0.001217 0.001217 0.001217 0.002433 0.003650 0.001217 0.000000 0.001217 0.003650 0.001217 0.001217 0.000000 0.002433 0.001217 0.002433 0.001217 0.000000 0.001217 0.001217 0.001217 0.001217 0.000000 0.001217 0.002433 0.003650 0.001217 0.001217 0.001217 0.004866 0.000000 0.001217 0.001217 0.000000 0.001217 0.001217 0.002433 0.001217 0.001217 0.000000 0.003650 0.001217 0.000000 0.001217 0.003650 0.001217 0.001217 0.001217 0.001217 0.000000 0.001217 0.003650 0.000000 0.003654 0.001217          
[ 98]  0.163017 0.128954 0.131387 0.000000 0.001217 0.000000 0.001217 0.002433 0.003650 0.001217 0.001217 0.000000 0.001217 0.002433 0.002433 0.000000 0.000000 0.000000 0.001217 0.001217 0.000000 0.001217 0.001217 0.000000 0.001217 0.000000 0.001217 0.001217 0.003650 0.003650 0.003650 0.001217 0.000000 0.001217 0.002433 0.000000 0.001217 0.001217 0.001217 0.001217 0.001217 0.000000 0.001217 0.001217 0.001217 0.002433 0.003650 0.001217 0.000000 0.001217 0.003650 0.001217 0.001217 0.000000 0.002433 0.001217 0.002433 0.001217 0.000000 0.001217 0.001217 0.001217 0.001217 0.000000 0.001217 0.002433 0.003650 0.001217 0.001217 0.001217 0.004866 0.000000 0.001217 0.001217 0.000000 0.001217 0.001217 0.002433 0.001217 0.001217 0.000000 0.003650 0.001217 0.000000 0.001217 0.003650 0.001217 0.001217 0.001217 0.001217 0.000000 0.001217 0.003650 0.000000 0.003654 0.001217 0.000000          
[ 99]  0.163017 0.128954 0.131387 0.000000 0.001217 0.000000 0.001217 0.002433 0.003650 0.001217 0.001217 0.000000 0.001217 0.002433 0.002433 0.000000 0.000000 0.000000 0.001217 0.001217 0.000000 0.001217 0.001217 0.000000 0.001217 0.000000 0.001217 0.001217 0.003650 0.003650 0.003650 0.001217 0.000000 0.001217 0.002433 0.000000 0.001217 0.001217 0.001217 0.001217 0.001217 0.000000 0.001217 0.001217 0.001217 0.002433 0.003650 0.001217 0.000000 0.001217 0.003650 0.001217 0.001217 0.000000 0.002433 0.001217 0.002433 0.001217 0.000000 0.001217 0.001217 0.001217 0.001217 0.000000 0.001217 0.002433 0.003650 0.001217 0.001217 0.001217 0.004866 0.000000 0.001217 0.001217 0.000000 0.001217 0.001217 0.002433 0.001217 0.001217 0.000000 0.003650 0.001217 0.000000 0.001217 0.003650 0.001217 0.001217 0.001217 0.001217 0.000000 0.001217 0.003650 0.000000 0.003654 0.001217 0.000000 0.000000          
[100]  0.161800 0.130170 0.132603 0.001217 0.000000 0.001217 0.002433 0.003650 0.004866 0.002433 0.000000 0.001217 0.002433 0.003650 0.003650 0.001217 0.001217 0.001217 0.002433 0.002433 0.001217 0.002433 0.002433 0.001217 0.002433 0.001217 0.002433 0.002433 0.004866 0.004866 0.004866 0.002433 0.001217 0.002433 0.003650 0.001217 0.002433 0.002433 0.002433 0.000000 0.002433 0.001217 0.002433 0.002433 0.002433 0.003650 0.004866 0.002433 0.001217 0.002433 0.004866 0.002433 0.002433 0.001217 0.001217 0.002433 0.003650 0.002433 0.001217 0.002433 0.002433 0.002433 0.002433 0.001217 0.002433 0.003650 0.004866 0.002433 0.002433 0.002433 0.006083 0.001217 0.002433 0.002433 0.001217 0.002433 0.002433 0.003650 0.002433 0.002433 0.001217 0.004866 0.002433 0.001217 0.002433 0.004866 0.002433 0.002433 0.002433 0.002433 0.001217 0.002433 0.004866 0.001217 0.004872 0.002433 0.001217 0.001217 0.001217          
[101]  0.160584 0.128954 0.131387 0.002433 0.003650 0.002433 0.003650 0.004866 0.006083 0.003650 0.003650 0.002433 0.003650 0.004866 0.004866 0.002433 0.002433 0.002433 0.003650 0.003650 0.002433 0.003650 0.003650 0.002433 0.003650 0.002433 0.003650 0.003650 0.006083 0.006083 0.006083 0.003650 0.002433 0.003650 0.004866 0.002433 0.003650 0.003650 0.003650 0.003650 0.003650 0.002433 0.003650 0.003650 0.003650 0.004866 0.006083 0.003650 0.002433 0.003650 0.006083 0.003650 0.003650 0.002433 0.004866 0.003650 0.004866 0.003650 0.002433 0.003650 0.003650 0.003650 0.003650 0.002433 0.003650 0.004866 0.006083 0.003650 0.003650 0.003650 0.007299 0.002433 0.003650 0.003650 0.002433 0.003650 0.003650 0.004866 0.003650 0.003650 0.002433 0.006083 0.003650 0.002433 0.003650 0.006083 0.003650 0.003650 0.003650 0.003650 0.002433 0.003650 0.006083 0.002433 0.006090 0.003650 0.002433 0.002433 0.002433 0.003650          
[102]  0.164234 0.130170 0.132603 0.001217 0.002433 0.001217 0.002433 0.003650 0.004866 0.002433 0.002433 0.001217 0.002433 0.003650 0.003650 0.001217 0.001217 0.001217 0.002433 0.002433 0.001217 0.002433 0.002433 0.001217 0.002433 0.001217 0.002433 0.002433 0.004866 0.004866 0.004866 0.000000 0.001217 0.002433 0.003650 0.001217 0.002433 0.002433 0.002433 0.002433 0.002433 0.001217 0.002433 0.002433 0.002433 0.003650 0.004866 0.002433 0.001217 0.002433 0.004866 0.002433 0.002433 0.001217 0.003650 0.002433 0.001217 0.002433 0.001217 0.002433 0.002433 0.002433 0.002433 0.001217 0.002433 0.003650 0.004866 0.002433 0.002433 0.002433 0.006083 0.001217 0.002433 0.002433 0.001217 0.002433 0.002433 0.003650 0.002433 0.002433 0.001217 0.004866 0.002433 0.001217 0.002433 0.004866 0.002433 0.002433 0.002433 0.002433 0.001217 0.002433 0.004866 0.001217 0.004872 0.002433 0.001217 0.001217 0.001217 0.002433 0.003650          
[103]  0.164234 0.130170 0.132603 0.001217 0.002433 0.001217 0.002433 0.001217 0.002433 0.002433 0.002433 0.001217 0.000000 0.003650 0.003650 0.001217 0.001217 0.001217 0.002433 0.002433 0.001217 0.002433 0.002433 0.001217 0.002433 0.001217 0.002433 0.000000 0.004866 0.004866 0.004866 0.002433 0.001217 0.000000 0.003650 0.001217 0.002433 0.002433 0.002433 0.002433 0.002433 0.001217 0.002433 0.002433 0.002433 0.003650 0.004866 0.002433 0.001217 0.002433 0.004866 0.002433 0.002433 0.001217 0.003650 0.002433 0.003650 0.002433 0.001217 0.002433 0.002433 0.000000 0.002433 0.001217 0.002433 0.003650 0.004866 0.002433 0.002433 0.002433 0.003650 0.001217 0.002433 0.002433 0.001217 0.002433 0.002433 0.003650 0.002433 0.002433 0.001217 0.004866 0.002433 0.001217 0.002433 0.004866 0.002433 0.002433 0.002433 0.002433 0.001217 0.002433 0.004866 0.001217 0.004872 0.002433 0.001217 0.001217 0.001217 0.002433 0.003650 0.002433          
[104]  0.161800 0.130170 0.132603 0.001217 0.002433 0.001217 0.000000 0.003650 0.004866 0.000000 0.002433 0.001217 0.002433 0.003650 0.001217 0.001217 0.001217 0.001217 0.000000 0.002433 0.001217 0.000000 0.002433 0.001217 0.000000 0.001217 0.002433 0.002433 0.004866 0.004866 0.004866 0.002433 0.001217 0.002433 0.003650 0.001217 0.002433 0.000000 0.000000 0.002433 0.002433 0.001217 0.000000 0.000000 0.000000 0.003650 0.004866 0.000000 0.001217 0.002433 0.004866 0.000000 0.000000 0.001217 0.003650 0.002433 0.003650 0.000000 0.001217 0.000000 0.002433 0.002433 0.000000 0.001217 0.000000 0.001217 0.004866 0.002433 0.000000 0.002433 0.006083 0.001217 0.000000 0.000000 0.001217 0.002433 0.000000 0.001217 0.002433 0.002433 0.001217 0.004866 0.002433 0.001217 0.000000 0.004866 0.000000 0.000000 0.002433 0.000000 0.001217 0.002433 0.004866 0.001217 0.004872 0.000000 0.001217 0.001217 0.001217 0.002433 0.003650 0.002433 0.002433          
[105]  0.161800 0.130170 0.132603 0.001217 0.000000 0.001217 0.002433 0.003650 0.004866 0.002433 0.000000 0.001217 0.002433 0.003650 0.003650 0.001217 0.001217 0.001217 0.002433 0.002433 0.001217 0.002433 0.002433 0.001217 0.002433 0.001217 0.002433 0.002433 0.004866 0.004866 0.004866 0.002433 0.001217 0.002433 0.003650 0.001217 0.002433 0.002433 0.002433 0.000000 0.002433 0.001217 0.002433 0.002433 0.002433 0.003650 0.004866 0.002433 0.001217 0.002433 0.004866 0.002433 0.002433 0.001217 0.001217 0.002433 0.003650 0.002433 0.001217 0.002433 0.002433 0.002433 0.002433 0.001217 0.002433 0.003650 0.004866 0.002433 0.002433 0.002433 0.006083 0.001217 0.002433 0.002433 0.001217 0.002433 0.002433 0.003650 0.002433 0.002433 0.001217 0.004866 0.002433 0.001217 0.002433 0.004866 0.002433 0.002433 0.002433 0.002433 0.001217 0.002433 0.004866 0.001217 0.004872 0.002433 0.001217 0.001217 0.001217 0.000000 0.003650 0.002433 0.002433 0.002433          
[106]  0.163017 0.128954 0.131387 0.000000 0.001217 0.000000 0.001217 0.002433 0.003650 0.001217 0.001217 0.000000 0.001217 0.002433 0.002433 0.000000 0.000000 0.000000 0.001217 0.001217 0.000000 0.001217 0.001217 0.000000 0.001217 0.000000 0.001217 0.001217 0.003650 0.003650 0.003650 0.001217 0.000000 0.001217 0.002433 0.000000 0.001217 0.001217 0.001217 0.001217 0.001217 0.000000 0.001217 0.001217 0.001217 0.002433 0.003650 0.001217 0.000000 0.001217 0.003650 0.001217 0.001217 0.000000 0.002433 0.001217 0.002433 0.001217 0.000000 0.001217 0.001217 0.001217 0.001217 0.000000 0.001217 0.002433 0.003650 0.001217 0.001217 0.001217 0.004866 0.000000 0.001217 0.001217 0.000000 0.001217 0.001217 0.002433 0.001217 0.001217 0.000000 0.003650 0.001217 0.000000 0.001217 0.003650 0.001217 0.001217 0.001217 0.001217 0.000000 0.001217 0.003650 0.000000 0.003654 0.001217 0.000000 0.000000 0.000000 0.001217 0.002433 0.001217 0.001217 0.001217 0.001217          
[107]  0.163017 0.128954 0.131387 0.000000 0.001217 0.000000 0.001217 0.002433 0.003650 0.001217 0.001217 0.000000 0.001217 0.002433 0.002433 0.000000 0.000000 0.000000 0.001217 0.001217 0.000000 0.001217 0.001217 0.000000 0.001217 0.000000 0.001217 0.001217 0.003650 0.003650 0.003650 0.001217 0.000000 0.001217 0.002433 0.000000 0.001217 0.001217 0.001217 0.001217 0.001217 0.000000 0.001217 0.001217 0.001217 0.002433 0.003650 0.001217 0.000000 0.001217 0.003650 0.001217 0.001217 0.000000 0.002433 0.001217 0.002433 0.001217 0.000000 0.001217 0.001217 0.001217 0.001217 0.000000 0.001217 0.002433 0.003650 0.001217 0.001217 0.001217 0.004866 0.000000 0.001217 0.001217 0.000000 0.001217 0.001217 0.002433 0.001217 0.001217 0.000000 0.003650 0.001217 0.000000 0.001217 0.003650 0.001217 0.001217 0.001217 0.001217 0.000000 0.001217 0.003650 0.000000 0.003654 0.001217 0.000000 0.000000 0.000000 0.001217 0.002433 0.001217 0.001217 0.001217 0.001217 0.000000          
[108]  0.161800 0.131387 0.133820 0.003650 0.004866 0.003650 0.004866 0.006083 0.007299 0.004866 0.004866 0.003650 0.004866 0.006083 0.006083 0.003650 0.003650 0.003650 0.004866 0.004866 0.003650 0.004866 0.004866 0.003650 0.004866 0.003650 0.004866 0.004866 0.000000 0.000000 0.000000 0.004866 0.003650 0.004866 0.006083 0.003650 0.004866 0.004866 0.004866 0.004866 0.004866 0.003650 0.004866 0.004866 0.004866 0.006083 0.000000 0.004866 0.003650 0.004866 0.002433 0.004866 0.004866 0.003650 0.006083 0.004866 0.006083 0.004866 0.003650 0.004866 0.004866 0.004866 0.004866 0.003650 0.004866 0.006083 0.002433 0.004866 0.004866 0.004866 0.008516 0.003650 0.004866 0.004866 0.003650 0.004866 0.004866 0.006083 0.004866 0.004866 0.003650 0.000000 0.004866 0.003650 0.004866 0.000000 0.004866 0.004866 0.004866 0.004866 0.003650 0.004866 0.000000 0.003650 0.000000 0.004866 0.003650 0.003650 0.003650 0.004866 0.006083 0.004866 0.004866 0.004866 0.004866 0.003650 0.003650          
[109]  0.164234 0.130170 0.132603 0.001217 0.002433 0.001217 0.002433 0.001217 0.002433 0.002433 0.002433 0.001217 0.000000 0.003650 0.003650 0.001217 0.001217 0.001217 0.002433 0.002433 0.001217 0.002433 0.002433 0.001217 0.002433 0.001217 0.002433 0.000000 0.004866 0.004866 0.004866 0.002433 0.001217 0.000000 0.003650 0.001217 0.002433 0.002433 0.002433 0.002433 0.002433 0.001217 0.002433 0.002433 0.002433 0.003650 0.004866 0.002433 0.001217 0.002433 0.004866 0.002433 0.002433 0.001217 0.003650 0.002433 0.003650 0.002433 0.001217 0.002433 0.002433 0.000000 0.002433 0.001217 0.002433 0.003650 0.004866 0.002433 0.002433 0.002433 0.003650 0.001217 0.002433 0.002433 0.001217 0.002433 0.002433 0.003650 0.002433 0.002433 0.001217 0.004866 0.002433 0.001217 0.002433 0.004866 0.002433 0.002433 0.002433 0.002433 0.001217 0.002433 0.004866 0.001217 0.004872 0.002433 0.001217 0.001217 0.001217 0.002433 0.003650 0.002433 0.000000 0.002433 0.002433 0.001217 0.001217 0.004866          
[110]  0.163017 0.128954 0.131387 0.000000 0.001217 0.000000 0.001217 0.002433 0.003650 0.001217 0.001217 0.000000 0.001217 0.002433 0.002433 0.000000 0.000000 0.000000 0.001217 0.001217 0.000000 0.001217 0.001217 0.000000 0.001217 0.000000 0.001217 0.001217 0.003650 0.003650 0.003650 0.001217 0.000000 0.001217 0.002433 0.000000 0.001217 0.001217 0.001217 0.001217 0.001217 0.000000 0.001217 0.001217 0.001217 0.002433 0.003650 0.001217 0.000000 0.001217 0.003650 0.001217 0.001217 0.000000 0.002433 0.001217 0.002433 0.001217 0.000000 0.001217 0.001217 0.001217 0.001217 0.000000 0.001217 0.002433 0.003650 0.001217 0.001217 0.001217 0.004866 0.000000 0.001217 0.001217 0.000000 0.001217 0.001217 0.002433 0.001217 0.001217 0.000000 0.003650 0.001217 0.000000 0.001217 0.003650 0.001217 0.001217 0.001217 0.001217 0.000000 0.001217 0.003650 0.000000 0.003654 0.001217 0.000000 0.000000 0.000000 0.001217 0.002433 0.001217 0.001217 0.001217 0.001217 0.000000 0.000000 0.003650 0.001217          
[111]  0.161800 0.131387 0.133820 0.003650 0.004866 0.003650 0.004866 0.006083 0.007299 0.004866 0.004866 0.003650 0.004866 0.006083 0.006083 0.003650 0.003650 0.003650 0.004866 0.004866 0.003650 0.004866 0.004866 0.003650 0.004866 0.003650 0.004866 0.004866 0.000000 0.000000 0.000000 0.004866 0.003650 0.004866 0.006083 0.003650 0.004866 0.004866 0.004866 0.004866 0.004866 0.003650 0.004866 0.004866 0.004866 0.006083 0.000000 0.004866 0.003650 0.004866 0.002433 0.004866 0.004866 0.003650 0.006083 0.004866 0.006083 0.004866 0.003650 0.004866 0.004866 0.004866 0.004866 0.003650 0.004866 0.006083 0.002433 0.004866 0.004866 0.004866 0.008516 0.003650 0.004866 0.004866 0.003650 0.004866 0.004866 0.006083 0.004866 0.004866 0.003650 0.000000 0.004866 0.003650 0.004866 0.000000 0.004866 0.004866 0.004866 0.004866 0.003650 0.004866 0.000000 0.003650 0.000000 0.004866 0.003650 0.003650 0.003650 0.004866 0.006083 0.004866 0.004866 0.004866 0.004866 0.003650 0.003650 0.000000 0.004866 0.003650          
[112]  0.161800 0.130170 0.132603 0.001217 0.002433 0.001217 0.000000 0.003650 0.004866 0.000000 0.002433 0.001217 0.002433 0.003650 0.001217 0.001217 0.001217 0.001217 0.000000 0.002433 0.001217 0.000000 0.002433 0.001217 0.000000 0.001217 0.002433 0.002433 0.004866 0.004866 0.004866 0.002433 0.001217 0.002433 0.003650 0.001217 0.002433 0.000000 0.000000 0.002433 0.002433 0.001217 0.000000 0.000000 0.000000 0.003650 0.004866 0.000000 0.001217 0.002433 0.004866 0.000000 0.000000 0.001217 0.003650 0.002433 0.003650 0.000000 0.001217 0.000000 0.002433 0.002433 0.000000 0.001217 0.000000 0.001217 0.004866 0.002433 0.000000 0.002433 0.006083 0.001217 0.000000 0.000000 0.001217 0.002433 0.000000 0.001217 0.002433 0.002433 0.001217 0.004866 0.002433 0.001217 0.000000 0.004866 0.000000 0.000000 0.002433 0.000000 0.001217 0.002433 0.004866 0.001217 0.004872 0.000000 0.001217 0.001217 0.001217 0.002433 0.003650 0.002433 0.002433 0.000000 0.002433 0.001217 0.001217 0.004866 0.002433 0.001217 0.004866          
[113]  0.161800 0.130170 0.132603 0.001217 0.002433 0.001217 0.000000 0.003650 0.004866 0.000000 0.002433 0.001217 0.002433 0.003650 0.001217 0.001217 0.001217 0.001217 0.000000 0.002433 0.001217 0.000000 0.002433 0.001217 0.000000 0.001217 0.002433 0.002433 0.004866 0.004866 0.004866 0.002433 0.001217 0.002433 0.003650 0.001217 0.002433 0.000000 0.000000 0.002433 0.002433 0.001217 0.000000 0.000000 0.000000 0.003650 0.004866 0.000000 0.001217 0.002433 0.004866 0.000000 0.000000 0.001217 0.003650 0.002433 0.003650 0.000000 0.001217 0.000000 0.002433 0.002433 0.000000 0.001217 0.000000 0.001217 0.004866 0.002433 0.000000 0.002433 0.006083 0.001217 0.000000 0.000000 0.001217 0.002433 0.000000 0.001217 0.002433 0.002433 0.001217 0.004866 0.002433 0.001217 0.000000 0.004866 0.000000 0.000000 0.002433 0.000000 0.001217 0.002433 0.004866 0.001217 0.004872 0.000000 0.001217 0.001217 0.001217 0.002433 0.003650 0.002433 0.002433 0.000000 0.002433 0.001217 0.001217 0.004866 0.002433 0.001217 0.004866 0.000000          
[114]  0.164234 0.130170 0.132603 0.001217 0.002433 0.001217 0.002433 0.001217 0.002433 0.002433 0.002433 0.001217 0.000000 0.003650 0.003650 0.001217 0.001217 0.001217 0.002433 0.002433 0.001217 0.002433 0.002433 0.001217 0.002433 0.001217 0.002433 0.000000 0.004866 0.004866 0.004866 0.002433 0.001217 0.000000 0.003650 0.001217 0.002433 0.002433 0.002433 0.002433 0.002433 0.001217 0.002433 0.002433 0.002433 0.003650 0.004866 0.002433 0.001217 0.002433 0.004866 0.002433 0.002433 0.001217 0.003650 0.002433 0.003650 0.002433 0.001217 0.002433 0.002433 0.000000 0.002433 0.001217 0.002433 0.003650 0.004866 0.002433 0.002433 0.002433 0.003650 0.001217 0.002433 0.002433 0.001217 0.002433 0.002433 0.003650 0.002433 0.002433 0.001217 0.004866 0.002433 0.001217 0.002433 0.004866 0.002433 0.002433 0.002433 0.002433 0.001217 0.002433 0.004866 0.001217 0.004872 0.002433 0.001217 0.001217 0.001217 0.002433 0.003650 0.002433 0.000000 0.002433 0.002433 0.001217 0.001217 0.004866 0.000000 0.001217 0.004866 0.002433 0.002433          
[115]  0.165450 0.130170 0.132603 0.002433 0.003650 0.002433 0.003650 0.002433 0.003650 0.003650 0.003650 0.002433 0.001217 0.004866 0.004866 0.002433 0.002433 0.002433 0.003650 0.003650 0.002433 0.003650 0.003650 0.002433 0.003650 0.002433 0.003650 0.001217 0.006083 0.006083 0.006083 0.003650 0.002433 0.001217 0.004866 0.002433 0.003650 0.003650 0.003650 0.003650 0.003650 0.002433 0.003650 0.003650 0.003650 0.004866 0.006083 0.003650 0.002433 0.003650 0.006083 0.003650 0.003650 0.002433 0.004866 0.003650 0.004866 0.003650 0.002433 0.003650 0.003650 0.001217 0.003650 0.002433 0.003650 0.004866 0.006083 0.003650 0.003650 0.003650 0.004866 0.002433 0.003650 0.003650 0.002433 0.003650 0.003650 0.004866 0.003650 0.003650 0.002433 0.006083 0.003650 0.002433 0.003650 0.006083 0.003650 0.003650 0.003650 0.003650 0.002433 0.003650 0.006083 0.002433 0.006090 0.003650 0.002433 0.002433 0.002433 0.003650 0.004866 0.003650 0.001217 0.003650 0.003650 0.002433 0.002433 0.006083 0.001217 0.002433 0.006083 0.003650 0.003650 0.001217          
[116]  0.163017 0.128954 0.131387 0.000000 0.001217 0.000000 0.001217 0.002433 0.003650 0.001217 0.001217 0.000000 0.001217 0.002433 0.002433 0.000000 0.000000 0.000000 0.001217 0.001217 0.000000 0.001217 0.001217 0.000000 0.001217 0.000000 0.001217 0.001217 0.003650 0.003650 0.003650 0.001217 0.000000 0.001217 0.002433 0.000000 0.001217 0.001217 0.001217 0.001217 0.001217 0.000000 0.001217 0.001217 0.001217 0.002433 0.003650 0.001217 0.000000 0.001217 0.003650 0.001217 0.001217 0.000000 0.002433 0.001217 0.002433 0.001217 0.000000 0.001217 0.001217 0.001217 0.001217 0.000000 0.001217 0.002433 0.003650 0.001217 0.001217 0.001217 0.004866 0.000000 0.001217 0.001217 0.000000 0.001217 0.001217 0.002433 0.001217 0.001217 0.000000 0.003650 0.001217 0.000000 0.001217 0.003650 0.001217 0.001217 0.001217 0.001217 0.000000 0.001217 0.003650 0.000000 0.003654 0.001217 0.000000 0.000000 0.000000 0.001217 0.002433 0.001217 0.001217 0.001217 0.001217 0.000000 0.000000 0.003650 0.001217 0.000000 0.003650 0.001217 0.001217 0.001217 0.002433          
[117]  0.163017 0.128954 0.131387 0.000000 0.001217 0.000000 0.001217 0.002433 0.003650 0.001217 0.001217 0.000000 0.001217 0.002433 0.002433 0.000000 0.000000 0.000000 0.001217 0.001217 0.000000 0.001217 0.001217 0.000000 0.001217 0.000000 0.001217 0.001217 0.003650 0.003650 0.003650 0.001217 0.000000 0.001217 0.002433 0.000000 0.001217 0.001217 0.001217 0.001217 0.001217 0.000000 0.001217 0.001217 0.001217 0.002433 0.003650 0.001217 0.000000 0.001217 0.003650 0.001217 0.001217 0.000000 0.002433 0.001217 0.002433 0.001217 0.000000 0.001217 0.001217 0.001217 0.001217 0.000000 0.001217 0.002433 0.003650 0.001217 0.001217 0.001217 0.004866 0.000000 0.001217 0.001217 0.000000 0.001217 0.001217 0.002433 0.001217 0.001217 0.000000 0.003650 0.001217 0.000000 0.001217 0.003650 0.001217 0.001217 0.001217 0.001217 0.000000 0.001217 0.003650 0.000000 0.003654 0.001217 0.000000 0.000000 0.000000 0.001217 0.002433 0.001217 0.001217 0.001217 0.001217 0.000000 0.000000 0.003650 0.001217 0.000000 0.003650 0.001217 0.001217 0.001217 0.002433 0.000000          
[118]  0.165450 0.139903 0.142336 0.087591 0.086375 0.087591 0.088808 0.086375 0.087591 0.088808 0.086375 0.087591 0.087591 0.085158 0.090024 0.087591 0.087591 0.087591 0.088808 0.088808 0.087591 0.088808 0.088808 0.087591 0.088808 0.087591 0.088808 0.087591 0.091241 0.091241 0.091241 0.086375 0.087591 0.087591 0.087591 0.087591 0.086375 0.088808 0.088808 0.086375 0.086375 0.087591 0.088808 0.088808 0.088808 0.087591 0.091241 0.088808 0.087591 0.086375 0.088808 0.088808 0.088808 0.087591 0.087591 0.088808 0.087591 0.088808 0.087591 0.088808 0.088808 0.087591 0.088808 0.087591 0.088808 0.090024 0.088808 0.086375 0.088808 0.086375 0.083942 0.087591 0.088808 0.088808 0.087591 0.086375 0.088808 0.090024 0.086375 0.088808 0.087591 0.091241 0.088808 0.087591 0.088808 0.091241 0.088808 0.088808 0.088808 0.088808 0.087591 0.086375 0.091241 0.087591 0.091352 0.088808 0.087591 0.087591 0.087591 0.086375 0.087591 0.086375 0.087591 0.088808 0.086375 0.087591 0.087591 0.091241 0.087591 0.087591 0.091241 0.088808 0.088808 0.087591 0.088808 0.087591 0.087591          
[119]  0.166667 0.141119 0.143552 0.088808 0.087591 0.088808 0.090024 0.087591 0.088808 0.090024 0.087591 0.088808 0.088808 0.086375 0.091241 0.088808 0.088808 0.088808 0.090024 0.090024 0.088808 0.090024 0.090024 0.088808 0.090024 0.088808 0.090024 0.088808 0.092457 0.092457 0.092457 0.087591 0.088808 0.088808 0.088808 0.088808 0.087591 0.090024 0.090024 0.087591 0.087591 0.088808 0.090024 0.090024 0.090024 0.088808 0.092457 0.090024 0.088808 0.087591 0.090024 0.090024 0.090024 0.088808 0.088808 0.090024 0.088808 0.090024 0.088808 0.090024 0.090024 0.088808 0.090024 0.088808 0.090024 0.091241 0.090024 0.087591 0.090024 0.087591 0.085158 0.088808 0.090024 0.090024 0.088808 0.087591 0.090024 0.091241 0.087591 0.090024 0.088808 0.092457 0.090024 0.088808 0.090024 0.092457 0.090024 0.090024 0.090024 0.090024 0.088808 0.087591 0.092457 0.088808 0.092570 0.090024 0.088808 0.088808 0.088808 0.087591 0.088808 0.087591 0.088808 0.090024 0.087591 0.088808 0.088808 0.092457 0.088808 0.088808 0.092457 0.090024 0.090024 0.088808 0.090024 0.088808 0.088808 0.001217          
[120]  0.161800 0.144769 0.144769 0.088808 0.087591 0.088808 0.090024 0.088808 0.090024 0.090024 0.087591 0.088808 0.090024 0.088808 0.091241 0.088808 0.088808 0.088808 0.090024 0.090024 0.088808 0.090024 0.090024 0.088808 0.090024 0.088808 0.090024 0.090024 0.090024 0.090024 0.090024 0.087591 0.088808 0.090024 0.088808 0.088808 0.087591 0.090024 0.090024 0.087591 0.090024 0.088808 0.090024 0.090024 0.090024 0.088808 0.090024 0.090024 0.088808 0.090024 0.090024 0.090024 0.090024 0.088808 0.088808 0.090024 0.088808 0.090024 0.088808 0.090024 0.090024 0.090024 0.090024 0.088808 0.090024 0.091241 0.090024 0.090024 0.090024 0.087591 0.088808 0.088808 0.090024 0.090024 0.088808 0.087591 0.090024 0.091241 0.087591 0.090024 0.088808 0.090024 0.090024 0.088808 0.090024 0.090024 0.090024 0.090024 0.090024 0.090024 0.088808 0.087591 0.090024 0.088808 0.090134 0.090024 0.088808 0.088808 0.088808 0.087591 0.091241 0.087591 0.090024 0.090024 0.087591 0.088808 0.088808 0.090024 0.090024 0.088808 0.090024 0.090024 0.090024 0.090024 0.091241 0.088808 0.088808 0.034063 0.035280          
[121]  0.165450 0.139903 0.142336 0.087591 0.086375 0.087591 0.088808 0.086375 0.087591 0.088808 0.086375 0.087591 0.087591 0.085158 0.090024 0.087591 0.087591 0.087591 0.088808 0.088808 0.087591 0.088808 0.088808 0.087591 0.088808 0.087591 0.088808 0.087591 0.091241 0.091241 0.091241 0.086375 0.087591 0.087591 0.087591 0.087591 0.086375 0.088808 0.088808 0.086375 0.086375 0.087591 0.088808 0.088808 0.088808 0.087591 0.091241 0.088808 0.087591 0.086375 0.088808 0.088808 0.088808 0.087591 0.087591 0.088808 0.087591 0.088808 0.087591 0.088808 0.088808 0.087591 0.088808 0.087591 0.088808 0.090024 0.088808 0.086375 0.088808 0.086375 0.083942 0.087591 0.088808 0.088808 0.087591 0.086375 0.088808 0.090024 0.086375 0.088808 0.087591 0.091241 0.088808 0.087591 0.088808 0.091241 0.088808 0.088808 0.088808 0.088808 0.087591 0.086375 0.091241 0.087591 0.091352 0.088808 0.087591 0.087591 0.087591 0.086375 0.087591 0.086375 0.087591 0.088808 0.086375 0.087591 0.087591 0.091241 0.087591 0.087591 0.091241 0.088808 0.088808 0.087591 0.088808 0.087591 0.087591 0.000000 0.001217 0.034063          
[122]  0.163017 0.142336 0.142336 0.088808 0.087591 0.088808 0.090024 0.086375 0.087591 0.090024 0.087591 0.088808 0.087591 0.086375 0.091241 0.088808 0.088808 0.088808 0.090024 0.090024 0.088808 0.090024 0.090024 0.088808 0.090024 0.088808 0.090024 0.087591 0.090024 0.090024 0.090024 0.087591 0.088808 0.087591 0.088808 0.088808 0.087591 0.090024 0.090024 0.087591 0.090024 0.088808 0.090024 0.090024 0.090024 0.088808 0.090024 0.090024 0.088808 0.090024 0.090024 0.090024 0.090024 0.088808 0.088808 0.090024 0.088808 0.090024 0.088808 0.090024 0.090024 0.087591 0.090024 0.088808 0.090024 0.091241 0.090024 0.090024 0.090024 0.087591 0.083942 0.088808 0.090024 0.090024 0.088808 0.087591 0.090024 0.091241 0.087591 0.090024 0.088808 0.090024 0.090024 0.088808 0.090024 0.090024 0.090024 0.090024 0.090024 0.090024 0.088808 0.087591 0.090024 0.088808 0.090134 0.090024 0.088808 0.088808 0.088808 0.087591 0.091241 0.087591 0.087591 0.090024 0.087591 0.088808 0.088808 0.090024 0.087591 0.088808 0.090024 0.090024 0.090024 0.087591 0.088808 0.088808 0.088808 0.030414 0.031630 0.024331 0.030414          
[123]  0.165450 0.139903 0.142336 0.087591 0.086375 0.087591 0.088808 0.086375 0.087591 0.088808 0.086375 0.087591 0.087591 0.085158 0.090024 0.087591 0.087591 0.087591 0.088808 0.088808 0.087591 0.088808 0.088808 0.087591 0.088808 0.087591 0.088808 0.087591 0.091241 0.091241 0.091241 0.086375 0.087591 0.087591 0.087591 0.087591 0.086375 0.088808 0.088808 0.086375 0.086375 0.087591 0.088808 0.088808 0.088808 0.087591 0.091241 0.088808 0.087591 0.086375 0.088808 0.088808 0.088808 0.087591 0.087591 0.088808 0.087591 0.088808 0.087591 0.088808 0.088808 0.087591 0.088808 0.087591 0.088808 0.090024 0.088808 0.086375 0.088808 0.086375 0.083942 0.087591 0.088808 0.088808 0.087591 0.086375 0.088808 0.090024 0.086375 0.088808 0.087591 0.091241 0.088808 0.087591 0.088808 0.091241 0.088808 0.088808 0.088808 0.088808 0.087591 0.086375 0.091241 0.087591 0.091352 0.088808 0.087591 0.087591 0.087591 0.086375 0.087591 0.086375 0.087591 0.088808 0.086375 0.087591 0.087591 0.091241 0.087591 0.087591 0.091241 0.088808 0.088808 0.087591 0.088808 0.087591 0.087591 0.000000 0.001217 0.034063 0.000000 0.030414          
[124]  0.163017 0.141119 0.141119 0.090024 0.088808 0.090024 0.091241 0.090024 0.091241 0.091241 0.088808 0.090024 0.091241 0.087591 0.092457 0.090024 0.090024 0.090024 0.091241 0.091241 0.090024 0.091241 0.091241 0.090024 0.091241 0.090024 0.091241 0.091241 0.091241 0.091241 0.091241 0.088808 0.090024 0.091241 0.090024 0.090024 0.088808 0.091241 0.091241 0.088808 0.088808 0.090024 0.091241 0.091241 0.091241 0.090024 0.091241 0.091241 0.090024 0.088808 0.091241 0.091241 0.091241 0.090024 0.090024 0.091241 0.090024 0.091241 0.090024 0.091241 0.091241 0.091241 0.091241 0.090024 0.091241 0.092457 0.091241 0.088808 0.091241 0.088808 0.087591 0.090024 0.091241 0.091241 0.090024 0.088808 0.091241 0.092457 0.088808 0.091241 0.090024 0.091241 0.091241 0.090024 0.091241 0.091241 0.091241 0.091241 0.091241 0.091241 0.090024 0.088808 0.091241 0.090024 0.091352 0.091241 0.090024 0.090024 0.090024 0.088808 0.092457 0.088808 0.091241 0.091241 0.088808 0.090024 0.090024 0.091241 0.091241 0.090024 0.091241 0.091241 0.091241 0.091241 0.092457 0.090024 0.090024 0.023114 0.024331 0.023114 0.023114 0.023114 0.023114          
[125]  0.166667 0.141119 0.143552 0.088808 0.087591 0.088808 0.090024 0.087591 0.088808 0.090024 0.087591 0.088808 0.088808 0.086375 0.091241 0.088808 0.088808 0.088808 0.090024 0.090024 0.088808 0.090024 0.090024 0.088808 0.090024 0.088808 0.090024 0.088808 0.092457 0.092457 0.092457 0.087591 0.088808 0.088808 0.088808 0.088808 0.087591 0.090024 0.090024 0.087591 0.087591 0.088808 0.090024 0.090024 0.090024 0.088808 0.092457 0.090024 0.088808 0.087591 0.090024 0.090024 0.090024 0.088808 0.088808 0.090024 0.088808 0.090024 0.088808 0.090024 0.090024 0.088808 0.090024 0.088808 0.090024 0.091241 0.090024 0.087591 0.090024 0.087591 0.085158 0.088808 0.090024 0.090024 0.088808 0.087591 0.090024 0.091241 0.087591 0.090024 0.088808 0.092457 0.090024 0.088808 0.090024 0.092457 0.090024 0.090024 0.090024 0.090024 0.088808 0.087591 0.092457 0.088808 0.092570 0.090024 0.088808 0.088808 0.088808 0.087591 0.088808 0.087591 0.088808 0.090024 0.087591 0.088808 0.088808 0.092457 0.088808 0.088808 0.092457 0.090024 0.090024 0.088808 0.090024 0.088808 0.088808 0.001217 0.002433 0.035280 0.001217 0.031630 0.001217 0.024331          
[126]  0.163017 0.141119 0.141119 0.090024 0.088808 0.090024 0.091241 0.090024 0.091241 0.091241 0.088808 0.090024 0.091241 0.087591 0.092457 0.090024 0.090024 0.090024 0.091241 0.091241 0.090024 0.091241 0.091241 0.090024 0.091241 0.090024 0.091241 0.091241 0.091241 0.091241 0.091241 0.088808 0.090024 0.091241 0.090024 0.090024 0.088808 0.091241 0.091241 0.088808 0.088808 0.090024 0.091241 0.091241 0.091241 0.090024 0.091241 0.091241 0.090024 0.088808 0.091241 0.091241 0.091241 0.090024 0.090024 0.091241 0.090024 0.091241 0.090024 0.091241 0.091241 0.091241 0.091241 0.090024 0.091241 0.092457 0.091241 0.088808 0.091241 0.088808 0.087591 0.090024 0.091241 0.091241 0.090024 0.088808 0.091241 0.092457 0.088808 0.091241 0.090024 0.091241 0.091241 0.090024 0.091241 0.091241 0.091241 0.091241 0.091241 0.091241 0.090024 0.088808 0.091241 0.090024 0.091352 0.091241 0.090024 0.090024 0.090024 0.088808 0.092457 0.088808 0.091241 0.091241 0.088808 0.090024 0.090024 0.091241 0.091241 0.090024 0.091241 0.091241 0.091241 0.091241 0.092457 0.090024 0.090024 0.023114 0.024331 0.023114 0.023114 0.023114 0.023114 0.000000 0.024331          
[127]  0.165450 0.143552 0.143552 0.090024 0.088808 0.090024 0.091241 0.090024 0.091241 0.091241 0.088808 0.090024 0.091241 0.090024 0.092457 0.090024 0.090024 0.090024 0.091241 0.091241 0.090024 0.091241 0.091241 0.090024 0.091241 0.090024 0.091241 0.091241 0.091241 0.091241 0.091241 0.088808 0.090024 0.091241 0.090024 0.090024 0.088808 0.091241 0.091241 0.088808 0.091241 0.090024 0.091241 0.091241 0.091241 0.090024 0.091241 0.091241 0.090024 0.091241 0.091241 0.091241 0.091241 0.090024 0.090024 0.091241 0.090024 0.091241 0.090024 0.091241 0.091241 0.091241 0.091241 0.090024 0.091241 0.092457 0.091241 0.091241 0.091241 0.088808 0.087591 0.090024 0.091241 0.091241 0.090024 0.088808 0.091241 0.092457 0.088808 0.091241 0.090024 0.091241 0.091241 0.090024 0.091241 0.091241 0.091241 0.091241 0.091241 0.091241 0.090024 0.088808 0.091241 0.090024 0.091352 0.091241 0.090024 0.090024 0.090024 0.088808 0.092457 0.088808 0.091241 0.091241 0.088808 0.090024 0.090024 0.091241 0.091241 0.090024 0.091241 0.091241 0.091241 0.091241 0.092457 0.090024 0.090024 0.032847 0.034063 0.003650 0.032847 0.023114 0.032847 0.021898 0.034063 0.021898          
[128]  0.165450 0.142336 0.142336 0.096107 0.094891 0.096107 0.097324 0.096107 0.097324 0.097324 0.094891 0.096107 0.097324 0.093674 0.098540 0.096107 0.096107 0.096107 0.097324 0.097324 0.096107 0.097324 0.097324 0.096107 0.097324 0.096107 0.097324 0.097324 0.097324 0.097324 0.097324 0.094891 0.096107 0.097324 0.096107 0.096107 0.094891 0.097324 0.097324 0.094891 0.094891 0.096107 0.097324 0.097324 0.097324 0.096107 0.097324 0.097324 0.096107 0.094891 0.097324 0.097324 0.097324 0.096107 0.096107 0.097324 0.096107 0.097324 0.096107 0.097324 0.097324 0.097324 0.097324 0.096107 0.097324 0.098540 0.097324 0.094891 0.097324 0.094891 0.093674 0.096107 0.097324 0.097324 0.096107 0.094891 0.097324 0.098540 0.094891 0.097324 0.096107 0.097324 0.097324 0.096107 0.097324 0.097324 0.097324 0.097324 0.097324 0.097324 0.096107 0.094891 0.097324 0.096107 0.097442 0.097324 0.096107 0.096107 0.096107 0.094891 0.098540 0.094891 0.097324 0.097324 0.094891 0.096107 0.096107 0.097324 0.097324 0.096107 0.097324 0.097324 0.097324 0.097324 0.098540 0.096107 0.096107 0.029197 0.030414 0.024331 0.029197 0.012165 0.029197 0.020681 0.030414 0.020681 0.023114          
[129]  0.167883 0.143552 0.143552 0.092457 0.091241 0.092457 0.093674 0.092457 0.093674 0.093674 0.091241 0.092457 0.093674 0.092457 0.094891 0.092457 0.092457 0.092457 0.093674 0.093674 0.092457 0.093674 0.093674 0.092457 0.093674 0.092457 0.093674 0.093674 0.093674 0.093674 0.093674 0.091241 0.092457 0.093674 0.092457 0.092457 0.091241 0.093674 0.093674 0.091241 0.093674 0.092457 0.093674 0.093674 0.093674 0.092457 0.093674 0.093674 0.092457 0.093674 0.093674 0.093674 0.093674 0.092457 0.092457 0.093674 0.092457 0.093674 0.092457 0.093674 0.093674 0.093674 0.093674 0.092457 0.093674 0.094891 0.093674 0.093674 0.093674 0.091241 0.090024 0.092457 0.093674 0.093674 0.092457 0.091241 0.093674 0.094891 0.091241 0.093674 0.092457 0.093674 0.093674 0.092457 0.093674 0.093674 0.093674 0.093674 0.093674 0.093674 0.092457 0.091241 0.093674 0.092457 0.093788 0.093674 0.092457 0.092457 0.092457 0.091241 0.094891 0.091241 0.093674 0.093674 0.091241 0.092457 0.092457 0.093674 0.093674 0.092457 0.093674 0.093674 0.093674 0.093674 0.094891 0.092457 0.092457 0.035280 0.036496 0.006083 0.035280 0.025547 0.035280 0.024331 0.036496 0.024331 0.002433 0.025547          
[130]  0.163017 0.141119 0.141119 0.090024 0.088808 0.090024 0.091241 0.090024 0.091241 0.091241 0.088808 0.090024 0.091241 0.087591 0.092457 0.090024 0.090024 0.090024 0.091241 0.091241 0.090024 0.091241 0.091241 0.090024 0.091241 0.090024 0.091241 0.091241 0.091241 0.091241 0.091241 0.088808 0.090024 0.091241 0.090024 0.090024 0.088808 0.091241 0.091241 0.088808 0.088808 0.090024 0.091241 0.091241 0.091241 0.090024 0.091241 0.091241 0.090024 0.088808 0.091241 0.091241 0.091241 0.090024 0.090024 0.091241 0.090024 0.091241 0.090024 0.091241 0.091241 0.091241 0.091241 0.090024 0.091241 0.092457 0.091241 0.088808 0.091241 0.088808 0.087591 0.090024 0.091241 0.091241 0.090024 0.088808 0.091241 0.092457 0.088808 0.091241 0.090024 0.091241 0.091241 0.090024 0.091241 0.091241 0.091241 0.091241 0.091241 0.091241 0.090024 0.088808 0.091241 0.090024 0.091352 0.091241 0.090024 0.090024 0.090024 0.088808 0.092457 0.088808 0.091241 0.091241 0.088808 0.090024 0.090024 0.091241 0.091241 0.090024 0.091241 0.091241 0.091241 0.091241 0.092457 0.090024 0.090024 0.023114 0.024331 0.023114 0.023114 0.023114 0.023114 0.000000 0.024331 0.000000 0.021898 0.020681 0.024331          
[131]  0.164234 0.141119 0.143552 0.087591 0.086375 0.087591 0.088808 0.085158 0.086375 0.088808 0.086375 0.087591 0.086375 0.085158 0.090024 0.087591 0.087591 0.087591 0.088808 0.088808 0.087591 0.088808 0.088808 0.087591 0.088808 0.087591 0.088808 0.086375 0.088808 0.088808 0.088808 0.086375 0.087591 0.086375 0.087591 0.087591 0.086375 0.088808 0.088808 0.086375 0.088808 0.087591 0.088808 0.088808 0.088808 0.087591 0.088808 0.088808 0.087591 0.088808 0.088808 0.088808 0.088808 0.087591 0.087591 0.088808 0.087591 0.088808 0.087591 0.088808 0.088808 0.086375 0.088808 0.087591 0.088808 0.090024 0.088808 0.088808 0.088808 0.086375 0.082725 0.087591 0.088808 0.088808 0.087591 0.086375 0.088808 0.090024 0.086375 0.088808 0.087591 0.088808 0.088808 0.087591 0.088808 0.088808 0.088808 0.088808 0.088808 0.088808 0.087591 0.086375 0.088808 0.087591 0.088916 0.088808 0.087591 0.087591 0.087591 0.086375 0.090024 0.086375 0.086375 0.088808 0.086375 0.087591 0.087591 0.088808 0.086375 0.087591 0.088808 0.088808 0.088808 0.086375 0.087591 0.087591 0.087591 0.029197 0.030414 0.025547 0.029197 0.001217 0.029197 0.024331 0.030414 0.024331 0.024331 0.013382 0.026764 0.024331          
[132]  0.163017 0.141119 0.141119 0.090024 0.088808 0.090024 0.091241 0.090024 0.091241 0.091241 0.088808 0.090024 0.091241 0.087591 0.092457 0.090024 0.090024 0.090024 0.091241 0.091241 0.090024 0.091241 0.091241 0.090024 0.091241 0.090024 0.091241 0.091241 0.091241 0.091241 0.091241 0.088808 0.090024 0.091241 0.090024 0.090024 0.088808 0.091241 0.091241 0.088808 0.088808 0.090024 0.091241 0.091241 0.091241 0.090024 0.091241 0.091241 0.090024 0.088808 0.091241 0.091241 0.091241 0.090024 0.090024 0.091241 0.090024 0.091241 0.090024 0.091241 0.091241 0.091241 0.091241 0.090024 0.091241 0.092457 0.091241 0.088808 0.091241 0.088808 0.087591 0.090024 0.091241 0.091241 0.090024 0.088808 0.091241 0.092457 0.088808 0.091241 0.090024 0.091241 0.091241 0.090024 0.091241 0.091241 0.091241 0.091241 0.091241 0.091241 0.090024 0.088808 0.091241 0.090024 0.091352 0.091241 0.090024 0.090024 0.090024 0.088808 0.092457 0.088808 0.091241 0.091241 0.088808 0.090024 0.090024 0.091241 0.091241 0.090024 0.091241 0.091241 0.091241 0.091241 0.092457 0.090024 0.090024 0.023114 0.024331 0.023114 0.023114 0.023114 0.023114 0.000000 0.024331 0.000000 0.021898 0.020681 0.024331 0.000000 0.024331          
[133]  0.163017 0.141119 0.141119 0.090024 0.088808 0.090024 0.091241 0.090024 0.091241 0.091241 0.088808 0.090024 0.091241 0.087591 0.092457 0.090024 0.090024 0.090024 0.091241 0.091241 0.090024 0.091241 0.091241 0.090024 0.091241 0.090024 0.091241 0.091241 0.091241 0.091241 0.091241 0.088808 0.090024 0.091241 0.090024 0.090024 0.088808 0.091241 0.091241 0.088808 0.088808 0.090024 0.091241 0.091241 0.091241 0.090024 0.091241 0.091241 0.090024 0.088808 0.091241 0.091241 0.091241 0.090024 0.090024 0.091241 0.090024 0.091241 0.090024 0.091241 0.091241 0.091241 0.091241 0.090024 0.091241 0.092457 0.091241 0.088808 0.091241 0.088808 0.087591 0.090024 0.091241 0.091241 0.090024 0.088808 0.091241 0.092457 0.088808 0.091241 0.090024 0.091241 0.091241 0.090024 0.091241 0.091241 0.091241 0.091241 0.091241 0.091241 0.090024 0.088808 0.091241 0.090024 0.091352 0.091241 0.090024 0.090024 0.090024 0.088808 0.092457 0.088808 0.091241 0.091241 0.088808 0.090024 0.090024 0.091241 0.091241 0.090024 0.091241 0.091241 0.091241 0.091241 0.092457 0.090024 0.090024 0.023114 0.024331 0.023114 0.023114 0.023114 0.023114 0.000000 0.024331 0.000000 0.021898 0.020681 0.024331 0.000000 0.024331 0.000000          
[134]  0.160584 0.143552 0.143552 0.090024 0.088808 0.090024 0.091241 0.090024 0.091241 0.091241 0.088808 0.090024 0.091241 0.090024 0.092457 0.090024 0.090024 0.090024 0.091241 0.091241 0.090024 0.091241 0.091241 0.090024 0.091241 0.090024 0.091241 0.091241 0.091241 0.091241 0.091241 0.088808 0.090024 0.091241 0.090024 0.090024 0.088808 0.091241 0.091241 0.088808 0.091241 0.090024 0.091241 0.091241 0.091241 0.087591 0.091241 0.091241 0.090024 0.091241 0.091241 0.091241 0.091241 0.090024 0.090024 0.091241 0.090024 0.091241 0.090024 0.091241 0.091241 0.091241 0.091241 0.090024 0.091241 0.092457 0.091241 0.091241 0.091241 0.088808 0.090024 0.090024 0.091241 0.091241 0.090024 0.088808 0.091241 0.092457 0.088808 0.091241 0.090024 0.091241 0.091241 0.090024 0.091241 0.091241 0.091241 0.091241 0.091241 0.091241 0.090024 0.088808 0.091241 0.090024 0.091352 0.091241 0.090024 0.090024 0.090024 0.088808 0.092457 0.088808 0.091241 0.091241 0.088808 0.090024 0.090024 0.091241 0.091241 0.090024 0.091241 0.091241 0.091241 0.091241 0.092457 0.090024 0.090024 0.035280 0.036496 0.001217 0.035280 0.025547 0.035280 0.024331 0.036496 0.024331 0.004866 0.025547 0.007299 0.024331 0.026764 0.024331 0.024331          
[135]  0.165450 0.142336 0.142336 0.096107 0.094891 0.096107 0.097324 0.096107 0.097324 0.097324 0.094891 0.096107 0.097324 0.093674 0.098540 0.096107 0.096107 0.096107 0.097324 0.097324 0.096107 0.097324 0.097324 0.096107 0.097324 0.096107 0.097324 0.097324 0.097324 0.097324 0.097324 0.094891 0.096107 0.097324 0.096107 0.096107 0.094891 0.097324 0.097324 0.094891 0.094891 0.096107 0.097324 0.097324 0.097324 0.096107 0.097324 0.097324 0.096107 0.094891 0.097324 0.097324 0.097324 0.096107 0.096107 0.097324 0.096107 0.097324 0.096107 0.097324 0.097324 0.097324 0.097324 0.096107 0.097324 0.098540 0.097324 0.094891 0.097324 0.094891 0.093674 0.096107 0.097324 0.097324 0.096107 0.094891 0.097324 0.098540 0.094891 0.097324 0.096107 0.097324 0.097324 0.096107 0.097324 0.097324 0.097324 0.097324 0.097324 0.097324 0.096107 0.094891 0.097324 0.096107 0.097442 0.097324 0.096107 0.096107 0.096107 0.094891 0.098540 0.094891 0.097324 0.097324 0.094891 0.096107 0.096107 0.097324 0.097324 0.096107 0.097324 0.097324 0.097324 0.097324 0.098540 0.096107 0.096107 0.029197 0.030414 0.024331 0.029197 0.012165 0.029197 0.020681 0.030414 0.020681 0.023114 0.000000 0.025547 0.020681 0.013382 0.020681 0.020681 0.025547          
[136]  0.165450 0.139903 0.142336 0.087591 0.086375 0.087591 0.088808 0.086375 0.087591 0.088808 0.086375 0.087591 0.087591 0.085158 0.090024 0.087591 0.087591 0.087591 0.088808 0.088808 0.087591 0.088808 0.088808 0.087591 0.088808 0.087591 0.088808 0.087591 0.091241 0.091241 0.091241 0.086375 0.087591 0.087591 0.087591 0.087591 0.086375 0.088808 0.088808 0.086375 0.086375 0.087591 0.088808 0.088808 0.088808 0.087591 0.091241 0.088808 0.087591 0.086375 0.088808 0.088808 0.088808 0.087591 0.087591 0.088808 0.087591 0.088808 0.087591 0.088808 0.088808 0.087591 0.088808 0.087591 0.088808 0.090024 0.088808 0.086375 0.088808 0.086375 0.083942 0.087591 0.088808 0.088808 0.087591 0.086375 0.088808 0.090024 0.086375 0.088808 0.087591 0.091241 0.088808 0.087591 0.088808 0.091241 0.088808 0.088808 0.088808 0.088808 0.087591 0.086375 0.091241 0.087591 0.091352 0.088808 0.087591 0.087591 0.087591 0.086375 0.087591 0.086375 0.087591 0.088808 0.086375 0.087591 0.087591 0.091241 0.087591 0.087591 0.091241 0.088808 0.088808 0.087591 0.088808 0.087591 0.087591 0.000000 0.001217 0.034063 0.000000 0.030414 0.000000 0.023114 0.001217 0.023114 0.032847 0.029197 0.035280 0.023114 0.029197 0.023114 0.023114 0.035280 0.029197          
[137]  0.163017 0.141119 0.141119 0.090024 0.088808 0.090024 0.091241 0.090024 0.091241 0.091241 0.088808 0.090024 0.091241 0.087591 0.092457 0.090024 0.090024 0.090024 0.091241 0.091241 0.090024 0.091241 0.091241 0.090024 0.091241 0.090024 0.091241 0.091241 0.091241 0.091241 0.091241 0.088808 0.090024 0.091241 0.090024 0.090024 0.088808 0.091241 0.091241 0.088808 0.088808 0.090024 0.091241 0.091241 0.091241 0.090024 0.091241 0.091241 0.090024 0.088808 0.091241 0.091241 0.091241 0.090024 0.090024 0.091241 0.090024 0.091241 0.090024 0.091241 0.091241 0.091241 0.091241 0.090024 0.091241 0.092457 0.091241 0.088808 0.091241 0.088808 0.087591 0.090024 0.091241 0.091241 0.090024 0.088808 0.091241 0.092457 0.088808 0.091241 0.090024 0.091241 0.091241 0.090024 0.091241 0.091241 0.091241 0.091241 0.091241 0.091241 0.090024 0.088808 0.091241 0.090024 0.091352 0.091241 0.090024 0.090024 0.090024 0.088808 0.092457 0.088808 0.091241 0.091241 0.088808 0.090024 0.090024 0.091241 0.091241 0.090024 0.091241 0.091241 0.091241 0.091241 0.092457 0.090024 0.090024 0.023114 0.024331 0.023114 0.023114 0.023114 0.023114 0.000000 0.024331 0.000000 0.021898 0.020681 0.024331 0.000000 0.024331 0.000000 0.000000 0.024331 0.020681 0.023114          
[138]  0.163017 0.141119 0.141119 0.090024 0.088808 0.090024 0.091241 0.090024 0.091241 0.091241 0.088808 0.090024 0.091241 0.087591 0.092457 0.090024 0.090024 0.090024 0.091241 0.091241 0.090024 0.091241 0.091241 0.090024 0.091241 0.090024 0.091241 0.091241 0.091241 0.091241 0.091241 0.088808 0.090024 0.091241 0.090024 0.090024 0.088808 0.091241 0.091241 0.088808 0.088808 0.090024 0.091241 0.091241 0.091241 0.090024 0.091241 0.091241 0.090024 0.088808 0.091241 0.091241 0.091241 0.090024 0.090024 0.091241 0.090024 0.091241 0.090024 0.091241 0.091241 0.091241 0.091241 0.090024 0.091241 0.092457 0.091241 0.088808 0.091241 0.088808 0.087591 0.090024 0.091241 0.091241 0.090024 0.088808 0.091241 0.092457 0.088808 0.091241 0.090024 0.091241 0.091241 0.090024 0.091241 0.091241 0.091241 0.091241 0.091241 0.091241 0.090024 0.088808 0.091241 0.090024 0.091352 0.091241 0.090024 0.090024 0.090024 0.088808 0.092457 0.088808 0.091241 0.091241 0.088808 0.090024 0.090024 0.091241 0.091241 0.090024 0.091241 0.091241 0.091241 0.091241 0.092457 0.090024 0.090024 0.023114 0.024331 0.023114 0.023114 0.023114 0.023114 0.000000 0.024331 0.000000 0.021898 0.020681 0.024331 0.000000 0.024331 0.000000 0.000000 0.024331 0.020681 0.023114 0.000000          
[139]  0.165450 0.139903 0.142336 0.087591 0.086375 0.087591 0.088808 0.086375 0.087591 0.088808 0.086375 0.087591 0.087591 0.085158 0.090024 0.087591 0.087591 0.087591 0.088808 0.088808 0.087591 0.088808 0.088808 0.087591 0.088808 0.087591 0.088808 0.087591 0.091241 0.091241 0.091241 0.086375 0.087591 0.087591 0.087591 0.087591 0.086375 0.088808 0.088808 0.086375 0.086375 0.087591 0.088808 0.088808 0.088808 0.087591 0.091241 0.088808 0.087591 0.086375 0.088808 0.088808 0.088808 0.087591 0.087591 0.088808 0.087591 0.088808 0.087591 0.088808 0.088808 0.087591 0.088808 0.087591 0.088808 0.090024 0.088808 0.086375 0.088808 0.086375 0.083942 0.087591 0.088808 0.088808 0.087591 0.086375 0.088808 0.090024 0.086375 0.088808 0.087591 0.091241 0.088808 0.087591 0.088808 0.091241 0.088808 0.088808 0.088808 0.088808 0.087591 0.086375 0.091241 0.087591 0.091352 0.088808 0.087591 0.087591 0.087591 0.086375 0.087591 0.086375 0.087591 0.088808 0.086375 0.087591 0.087591 0.091241 0.087591 0.087591 0.091241 0.088808 0.088808 0.087591 0.088808 0.087591 0.087591 0.000000 0.001217 0.034063 0.000000 0.030414 0.000000 0.023114 0.001217 0.023114 0.032847 0.029197 0.035280 0.023114 0.029197 0.023114 0.023114 0.035280 0.029197 0.000000 0.023114 0.023114          
[140]  0.165450 0.139903 0.142336 0.087591 0.086375 0.087591 0.088808 0.086375 0.087591 0.088808 0.086375 0.087591 0.087591 0.085158 0.090024 0.087591 0.087591 0.087591 0.088808 0.088808 0.087591 0.088808 0.088808 0.087591 0.088808 0.087591 0.088808 0.087591 0.091241 0.091241 0.091241 0.086375 0.087591 0.087591 0.087591 0.087591 0.086375 0.088808 0.088808 0.086375 0.086375 0.087591 0.088808 0.088808 0.088808 0.087591 0.091241 0.088808 0.087591 0.086375 0.088808 0.088808 0.088808 0.087591 0.087591 0.088808 0.087591 0.088808 0.087591 0.088808 0.088808 0.087591 0.088808 0.087591 0.088808 0.090024 0.088808 0.086375 0.088808 0.086375 0.083942 0.087591 0.088808 0.088808 0.087591 0.086375 0.088808 0.090024 0.086375 0.088808 0.087591 0.091241 0.088808 0.087591 0.088808 0.091241 0.088808 0.088808 0.088808 0.088808 0.087591 0.086375 0.091241 0.087591 0.091352 0.088808 0.087591 0.087591 0.087591 0.086375 0.087591 0.086375 0.087591 0.088808 0.086375 0.087591 0.087591 0.091241 0.087591 0.087591 0.091241 0.088808 0.088808 0.087591 0.088808 0.087591 0.087591 0.000000 0.001217 0.034063 0.000000 0.030414 0.000000 0.023114 0.001217 0.023114 0.032847 0.029197 0.035280 0.023114 0.029197 0.023114 0.023114 0.035280 0.029197 0.000000 0.023114 0.023114 0.000000          
[141]  0.163017 0.141119 0.141119 0.090024 0.088808 0.090024 0.091241 0.090024 0.091241 0.091241 0.088808 0.090024 0.091241 0.087591 0.092457 0.090024 0.090024 0.090024 0.091241 0.091241 0.090024 0.091241 0.091241 0.090024 0.091241 0.090024 0.091241 0.091241 0.091241 0.091241 0.091241 0.088808 0.090024 0.091241 0.090024 0.090024 0.088808 0.091241 0.091241 0.088808 0.088808 0.090024 0.091241 0.091241 0.091241 0.090024 0.091241 0.091241 0.090024 0.088808 0.091241 0.091241 0.091241 0.090024 0.090024 0.091241 0.090024 0.091241 0.090024 0.091241 0.091241 0.091241 0.091241 0.090024 0.091241 0.092457 0.091241 0.088808 0.091241 0.088808 0.087591 0.090024 0.091241 0.091241 0.090024 0.088808 0.091241 0.092457 0.088808 0.091241 0.090024 0.091241 0.091241 0.090024 0.091241 0.091241 0.091241 0.091241 0.091241 0.091241 0.090024 0.088808 0.091241 0.090024 0.091352 0.091241 0.090024 0.090024 0.090024 0.088808 0.092457 0.088808 0.091241 0.091241 0.088808 0.090024 0.090024 0.091241 0.091241 0.090024 0.091241 0.091241 0.091241 0.091241 0.092457 0.090024 0.090024 0.023114 0.024331 0.023114 0.023114 0.023114 0.023114 0.000000 0.024331 0.000000 0.021898 0.020681 0.024331 0.000000 0.024331 0.000000 0.000000 0.024331 0.020681 0.023114 0.000000 0.000000 0.023114 0.023114          
[142]  0.163017 0.141119 0.141119 0.090024 0.088808 0.090024 0.091241 0.090024 0.091241 0.091241 0.088808 0.090024 0.091241 0.087591 0.092457 0.090024 0.090024 0.090024 0.091241 0.091241 0.090024 0.091241 0.091241 0.090024 0.091241 0.090024 0.091241 0.091241 0.091241 0.091241 0.091241 0.088808 0.090024 0.091241 0.090024 0.090024 0.088808 0.091241 0.091241 0.088808 0.088808 0.090024 0.091241 0.091241 0.091241 0.090024 0.091241 0.091241 0.090024 0.088808 0.091241 0.091241 0.091241 0.090024 0.090024 0.091241 0.090024 0.091241 0.090024 0.091241 0.091241 0.091241 0.091241 0.090024 0.091241 0.092457 0.091241 0.088808 0.091241 0.088808 0.087591 0.090024 0.091241 0.091241 0.090024 0.088808 0.091241 0.092457 0.088808 0.091241 0.090024 0.091241 0.091241 0.090024 0.091241 0.091241 0.091241 0.091241 0.091241 0.091241 0.090024 0.088808 0.091241 0.090024 0.091352 0.091241 0.090024 0.090024 0.090024 0.088808 0.092457 0.088808 0.091241 0.091241 0.088808 0.090024 0.090024 0.091241 0.091241 0.090024 0.091241 0.091241 0.091241 0.091241 0.092457 0.090024 0.090024 0.023114 0.024331 0.023114 0.023114 0.023114 0.023114 0.000000 0.024331 0.000000 0.021898 0.020681 0.024331 0.000000 0.024331 0.000000 0.000000 0.024331 0.020681 0.023114 0.000000 0.000000 0.023114 0.023114 0.000000          
[143]  0.164234 0.138686 0.141119 0.088808 0.087591 0.088808 0.090024 0.087591 0.088808 0.090024 0.087591 0.088808 0.088808 0.086375 0.091241 0.088808 0.088808 0.088808 0.090024 0.090024 0.088808 0.090024 0.090024 0.088808 0.090024 0.088808 0.090024 0.088808 0.092457 0.092457 0.092457 0.087591 0.088808 0.088808 0.088808 0.088808 0.087591 0.090024 0.090024 0.087591 0.087591 0.088808 0.090024 0.090024 0.090024 0.088808 0.092457 0.090024 0.088808 0.087591 0.090024 0.090024 0.090024 0.088808 0.088808 0.090024 0.088808 0.090024 0.088808 0.090024 0.090024 0.088808 0.090024 0.088808 0.090024 0.091241 0.090024 0.087591 0.090024 0.087591 0.085158 0.088808 0.090024 0.090024 0.088808 0.087591 0.090024 0.091241 0.087591 0.090024 0.088808 0.092457 0.090024 0.088808 0.090024 0.092457 0.090024 0.090024 0.090024 0.090024 0.088808 0.087591 0.092457 0.088808 0.092570 0.090024 0.088808 0.088808 0.088808 0.087591 0.088808 0.087591 0.088808 0.090024 0.087591 0.088808 0.088808 0.092457 0.088808 0.088808 0.092457 0.090024 0.090024 0.088808 0.090024 0.088808 0.088808 0.001217 0.002433 0.035280 0.001217 0.031630 0.001217 0.024331 0.002433 0.024331 0.034063 0.030414 0.036496 0.024331 0.030414 0.024331 0.024331 0.036496 0.030414 0.001217 0.024331 0.024331 0.001217 0.001217 0.024331 0.024331          
[144]  0.164234 0.141119 0.141119 0.094891 0.093674 0.094891 0.096107 0.094891 0.096107 0.096107 0.093674 0.094891 0.096107 0.092457 0.097324 0.094891 0.094891 0.094891 0.096107 0.096107 0.094891 0.096107 0.096107 0.094891 0.096107 0.094891 0.096107 0.096107 0.096107 0.096107 0.096107 0.093674 0.094891 0.096107 0.094891 0.094891 0.093674 0.096107 0.096107 0.093674 0.093674 0.094891 0.096107 0.096107 0.096107 0.094891 0.096107 0.096107 0.094891 0.093674 0.096107 0.096107 0.096107 0.094891 0.094891 0.096107 0.094891 0.096107 0.094891 0.096107 0.096107 0.096107 0.096107 0.094891 0.096107 0.097324 0.096107 0.093674 0.096107 0.093674 0.092457 0.094891 0.096107 0.096107 0.094891 0.093674 0.096107 0.097324 0.093674 0.096107 0.094891 0.096107 0.096107 0.094891 0.096107 0.096107 0.096107 0.096107 0.096107 0.096107 0.094891 0.093674 0.096107 0.094891 0.096224 0.096107 0.094891 0.094891 0.094891 0.093674 0.097324 0.093674 0.096107 0.096107 0.093674 0.094891 0.094891 0.096107 0.096107 0.094891 0.096107 0.096107 0.096107 0.096107 0.097324 0.094891 0.094891 0.027981 0.029197 0.023114 0.027981 0.013382 0.027981 0.019465 0.029197 0.019465 0.021898 0.001217 0.024331 0.019465 0.014599 0.019465 0.019465 0.024331 0.001217 0.027981 0.019465 0.019465 0.027981 0.027981 0.019465 0.019465 0.029197          
[145]  0.161800 0.139903 0.139903 0.090024 0.088808 0.090024 0.091241 0.090024 0.091241 0.091241 0.088808 0.090024 0.091241 0.087591 0.092457 0.090024 0.090024 0.090024 0.091241 0.091241 0.090024 0.091241 0.091241 0.090024 0.091241 0.090024 0.091241 0.091241 0.091241 0.091241 0.091241 0.088808 0.090024 0.091241 0.090024 0.090024 0.088808 0.091241 0.091241 0.088808 0.088808 0.090024 0.091241 0.091241 0.091241 0.090024 0.091241 0.091241 0.090024 0.088808 0.091241 0.091241 0.091241 0.090024 0.090024 0.091241 0.090024 0.091241 0.090024 0.091241 0.091241 0.091241 0.091241 0.090024 0.091241 0.092457 0.091241 0.088808 0.091241 0.088808 0.087591 0.090024 0.091241 0.091241 0.090024 0.088808 0.091241 0.092457 0.088808 0.091241 0.090024 0.091241 0.091241 0.090024 0.091241 0.091241 0.091241 0.091241 0.091241 0.091241 0.090024 0.088808 0.091241 0.090024 0.091352 0.091241 0.090024 0.090024 0.090024 0.088808 0.092457 0.088808 0.091241 0.091241 0.088808 0.090024 0.090024 0.091241 0.091241 0.090024 0.091241 0.091241 0.091241 0.091241 0.092457 0.090024 0.090024 0.023114 0.024331 0.023114 0.023114 0.023114 0.023114 0.002433 0.024331 0.002433 0.021898 0.020681 0.024331 0.002433 0.024331 0.002433 0.002433 0.024331 0.020681 0.023114 0.002433 0.002433 0.023114 0.023114 0.002433 0.002433 0.024331 0.019465          
[146]  0.163017 0.141119 0.141119 0.090024 0.088808 0.090024 0.091241 0.090024 0.091241 0.091241 0.088808 0.090024 0.091241 0.087591 0.092457 0.090024 0.090024 0.090024 0.091241 0.091241 0.090024 0.091241 0.091241 0.090024 0.091241 0.090024 0.091241 0.091241 0.091241 0.091241 0.091241 0.088808 0.090024 0.091241 0.090024 0.090024 0.088808 0.091241 0.091241 0.088808 0.088808 0.090024 0.091241 0.091241 0.091241 0.090024 0.091241 0.091241 0.090024 0.088808 0.091241 0.091241 0.091241 0.090024 0.090024 0.091241 0.090024 0.091241 0.090024 0.091241 0.091241 0.091241 0.091241 0.090024 0.091241 0.092457 0.091241 0.088808 0.091241 0.088808 0.087591 0.090024 0.091241 0.091241 0.090024 0.088808 0.091241 0.092457 0.088808 0.091241 0.090024 0.091241 0.091241 0.090024 0.091241 0.091241 0.091241 0.091241 0.091241 0.091241 0.090024 0.088808 0.091241 0.090024 0.091352 0.091241 0.090024 0.090024 0.090024 0.088808 0.092457 0.088808 0.091241 0.091241 0.088808 0.090024 0.090024 0.091241 0.091241 0.090024 0.091241 0.091241 0.091241 0.091241 0.092457 0.090024 0.090024 0.023114 0.024331 0.023114 0.023114 0.023114 0.023114 0.000000 0.024331 0.000000 0.021898 0.020681 0.024331 0.000000 0.024331 0.000000 0.000000 0.024331 0.020681 0.023114 0.000000 0.000000 0.023114 0.023114 0.000000 0.000000 0.024331 0.019465 0.002433          
[147]  0.159367 0.137470 0.137470 0.083942 0.082725 0.083942 0.085158 0.083942 0.085158 0.085158 0.082725 0.083942 0.085158 0.081509 0.086375 0.083942 0.083942 0.083942 0.085158 0.085158 0.083942 0.085158 0.085158 0.083942 0.085158 0.083942 0.085158 0.085158 0.085158 0.085158 0.085158 0.082725 0.083942 0.085158 0.083942 0.083942 0.082725 0.085158 0.085158 0.082725 0.082725 0.083942 0.085158 0.085158 0.085158 0.086375 0.085158 0.085158 0.083942 0.082725 0.085158 0.085158 0.085158 0.083942 0.083942 0.085158 0.083942 0.085158 0.083942 0.085158 0.085158 0.085158 0.085158 0.083942 0.085158 0.086375 0.085158 0.082725 0.085158 0.082725 0.081509 0.083942 0.085158 0.085158 0.083942 0.082725 0.085158 0.086375 0.082725 0.085158 0.083942 0.085158 0.085158 0.083942 0.085158 0.085158 0.085158 0.085158 0.085158 0.085158 0.083942 0.082725 0.085158 0.083942 0.085262 0.085158 0.083942 0.083942 0.083942 0.082725 0.086375 0.082725 0.085158 0.085158 0.082725 0.083942 0.083942 0.085158 0.085158 0.083942 0.085158 0.085158 0.085158 0.085158 0.086375 0.083942 0.083942 0.030414 0.031630 0.027981 0.030414 0.023114 0.030414 0.026764 0.031630 0.026764 0.026764 0.025547 0.029197 0.026764 0.024331 0.026764 0.026764 0.029197 0.025547 0.030414 0.026764 0.026764 0.030414 0.030414 0.026764 0.026764 0.031630 0.024331 0.024331 0.026764          
[148]  0.163017 0.141119 0.141119 0.090024 0.088808 0.090024 0.091241 0.090024 0.091241 0.091241 0.088808 0.090024 0.091241 0.087591 0.092457 0.090024 0.090024 0.090024 0.091241 0.091241 0.090024 0.091241 0.091241 0.090024 0.091241 0.090024 0.091241 0.091241 0.091241 0.091241 0.091241 0.088808 0.090024 0.091241 0.090024 0.090024 0.088808 0.091241 0.091241 0.088808 0.088808 0.090024 0.091241 0.091241 0.091241 0.090024 0.091241 0.091241 0.090024 0.088808 0.091241 0.091241 0.091241 0.090024 0.090024 0.091241 0.090024 0.091241 0.090024 0.091241 0.091241 0.091241 0.091241 0.090024 0.091241 0.092457 0.091241 0.088808 0.091241 0.088808 0.087591 0.090024 0.091241 0.091241 0.090024 0.088808 0.091241 0.092457 0.088808 0.091241 0.090024 0.091241 0.091241 0.090024 0.091241 0.091241 0.091241 0.091241 0.091241 0.091241 0.090024 0.088808 0.091241 0.090024 0.091352 0.091241 0.090024 0.090024 0.090024 0.088808 0.092457 0.088808 0.091241 0.091241 0.088808 0.090024 0.090024 0.091241 0.091241 0.090024 0.091241 0.091241 0.091241 0.091241 0.092457 0.090024 0.090024 0.023114 0.024331 0.023114 0.023114 0.023114 0.023114 0.000000 0.024331 0.000000 0.021898 0.020681 0.024331 0.000000 0.024331 0.000000 0.000000 0.024331 0.020681 0.023114 0.000000 0.000000 0.023114 0.023114 0.000000 0.000000 0.024331 0.019465 0.002433 0.000000 0.026764          
[149]  0.165450 0.139903 0.142336 0.087591 0.086375 0.087591 0.088808 0.086375 0.087591 0.088808 0.086375 0.087591 0.087591 0.085158 0.090024 0.087591 0.087591 0.087591 0.088808 0.088808 0.087591 0.088808 0.088808 0.087591 0.088808 0.087591 0.088808 0.087591 0.091241 0.091241 0.091241 0.086375 0.087591 0.087591 0.087591 0.087591 0.086375 0.088808 0.088808 0.086375 0.086375 0.087591 0.088808 0.088808 0.088808 0.087591 0.091241 0.088808 0.087591 0.086375 0.088808 0.088808 0.088808 0.087591 0.087591 0.088808 0.087591 0.088808 0.087591 0.088808 0.088808 0.087591 0.088808 0.087591 0.088808 0.090024 0.088808 0.086375 0.088808 0.086375 0.083942 0.087591 0.088808 0.088808 0.087591 0.086375 0.088808 0.090024 0.086375 0.088808 0.087591 0.091241 0.088808 0.087591 0.088808 0.091241 0.088808 0.088808 0.088808 0.088808 0.087591 0.086375 0.091241 0.087591 0.091352 0.088808 0.087591 0.087591 0.087591 0.086375 0.087591 0.086375 0.087591 0.088808 0.086375 0.087591 0.087591 0.091241 0.087591 0.087591 0.091241 0.088808 0.088808 0.087591 0.088808 0.087591 0.087591 0.000000 0.001217 0.034063 0.000000 0.030414 0.000000 0.023114 0.001217 0.023114 0.032847 0.029197 0.035280 0.023114 0.029197 0.023114 0.023114 0.035280 0.029197 0.000000 0.023114 0.023114 0.000000 0.000000 0.023114 0.023114 0.001217 0.027981 0.023114 0.023114 0.030414 0.023114          
[150]  0.166667 0.141119 0.143552 0.088808 0.087591 0.088808 0.090024 0.087591 0.088808 0.090024 0.087591 0.088808 0.088808 0.086375 0.091241 0.088808 0.088808 0.088808 0.090024 0.090024 0.088808 0.090024 0.090024 0.088808 0.090024 0.088808 0.090024 0.088808 0.092457 0.092457 0.092457 0.087591 0.088808 0.088808 0.088808 0.088808 0.087591 0.090024 0.090024 0.087591 0.087591 0.088808 0.090024 0.090024 0.090024 0.088808 0.092457 0.090024 0.088808 0.087591 0.090024 0.090024 0.090024 0.088808 0.088808 0.090024 0.088808 0.090024 0.088808 0.090024 0.090024 0.088808 0.090024 0.088808 0.090024 0.091241 0.090024 0.087591 0.090024 0.087591 0.085158 0.088808 0.090024 0.090024 0.088808 0.087591 0.090024 0.091241 0.087591 0.090024 0.088808 0.092457 0.090024 0.088808 0.090024 0.092457 0.090024 0.090024 0.090024 0.090024 0.088808 0.087591 0.092457 0.088808 0.092570 0.090024 0.088808 0.088808 0.088808 0.087591 0.088808 0.087591 0.088808 0.090024 0.087591 0.088808 0.088808 0.092457 0.088808 0.088808 0.092457 0.090024 0.090024 0.088808 0.090024 0.088808 0.088808 0.001217 0.002433 0.035280 0.001217 0.031630 0.001217 0.024331 0.002433 0.024331 0.034063 0.030414 0.036496 0.024331 0.030414 0.024331 0.024331 0.036496 0.030414 0.001217 0.024331 0.024331 0.001217 0.001217 0.024331 0.024331 0.002433 0.029197 0.024331 0.024331 0.031630 0.024331 0.001217          
[151]  0.165450 0.139903 0.142336 0.087591 0.086375 0.087591 0.088808 0.086375 0.087591 0.088808 0.086375 0.087591 0.087591 0.085158 0.090024 0.087591 0.087591 0.087591 0.088808 0.088808 0.087591 0.088808 0.088808 0.087591 0.088808 0.087591 0.088808 0.087591 0.091241 0.091241 0.091241 0.086375 0.087591 0.087591 0.087591 0.087591 0.086375 0.088808 0.088808 0.086375 0.086375 0.087591 0.088808 0.088808 0.088808 0.087591 0.091241 0.088808 0.087591 0.086375 0.088808 0.088808 0.088808 0.087591 0.087591 0.088808 0.087591 0.088808 0.087591 0.088808 0.088808 0.087591 0.088808 0.087591 0.088808 0.090024 0.088808 0.086375 0.088808 0.086375 0.083942 0.087591 0.088808 0.088808 0.087591 0.086375 0.088808 0.090024 0.086375 0.088808 0.087591 0.091241 0.088808 0.087591 0.088808 0.091241 0.088808 0.088808 0.088808 0.088808 0.087591 0.086375 0.091241 0.087591 0.091352 0.088808 0.087591 0.087591 0.087591 0.086375 0.087591 0.086375 0.087591 0.088808 0.086375 0.087591 0.087591 0.091241 0.087591 0.087591 0.091241 0.088808 0.088808 0.087591 0.088808 0.087591 0.087591 0.000000 0.001217 0.034063 0.000000 0.030414 0.000000 0.023114 0.001217 0.023114 0.032847 0.029197 0.035280 0.023114 0.029197 0.023114 0.023114 0.035280 0.029197 0.000000 0.023114 0.023114 0.000000 0.000000 0.023114 0.023114 0.001217 0.027981 0.023114 0.023114 0.030414 0.023114 0.000000 0.001217          
[152]  0.163017 0.141119 0.141119 0.090024 0.088808 0.090024 0.091241 0.090024 0.091241 0.091241 0.088808 0.090024 0.091241 0.087591 0.092457 0.090024 0.090024 0.090024 0.091241 0.091241 0.090024 0.091241 0.091241 0.090024 0.091241 0.090024 0.091241 0.091241 0.091241 0.091241 0.091241 0.088808 0.090024 0.091241 0.090024 0.090024 0.088808 0.091241 0.091241 0.088808 0.088808 0.090024 0.091241 0.091241 0.091241 0.090024 0.091241 0.091241 0.090024 0.088808 0.091241 0.091241 0.091241 0.090024 0.090024 0.091241 0.090024 0.091241 0.090024 0.091241 0.091241 0.091241 0.091241 0.090024 0.091241 0.092457 0.091241 0.088808 0.091241 0.088808 0.087591 0.090024 0.091241 0.091241 0.090024 0.088808 0.091241 0.092457 0.088808 0.091241 0.090024 0.091241 0.091241 0.090024 0.091241 0.091241 0.091241 0.091241 0.091241 0.091241 0.090024 0.088808 0.091241 0.090024 0.091352 0.091241 0.090024 0.090024 0.090024 0.088808 0.092457 0.088808 0.091241 0.091241 0.088808 0.090024 0.090024 0.091241 0.091241 0.090024 0.091241 0.091241 0.091241 0.091241 0.092457 0.090024 0.090024 0.023114 0.024331 0.023114 0.023114 0.023114 0.023114 0.000000 0.024331 0.000000 0.021898 0.020681 0.024331 0.000000 0.024331 0.000000 0.000000 0.024331 0.020681 0.023114 0.000000 0.000000 0.023114 0.023114 0.000000 0.000000 0.024331 0.019465 0.002433 0.000000 0.026764 0.000000 0.023114 0.024331 0.023114          
[153]  0.165450 0.139903 0.142336 0.087591 0.086375 0.087591 0.088808 0.086375 0.087591 0.088808 0.086375 0.087591 0.087591 0.085158 0.090024 0.087591 0.087591 0.087591 0.088808 0.088808 0.087591 0.088808 0.088808 0.087591 0.088808 0.087591 0.088808 0.087591 0.091241 0.091241 0.091241 0.086375 0.087591 0.087591 0.087591 0.087591 0.086375 0.088808 0.088808 0.086375 0.086375 0.087591 0.088808 0.088808 0.088808 0.087591 0.091241 0.088808 0.087591 0.086375 0.088808 0.088808 0.088808 0.087591 0.087591 0.088808 0.087591 0.088808 0.087591 0.088808 0.088808 0.087591 0.088808 0.087591 0.088808 0.090024 0.088808 0.086375 0.088808 0.086375 0.083942 0.087591 0.088808 0.088808 0.087591 0.086375 0.088808 0.090024 0.086375 0.088808 0.087591 0.091241 0.088808 0.087591 0.088808 0.091241 0.088808 0.088808 0.088808 0.088808 0.087591 0.086375 0.091241 0.087591 0.091352 0.088808 0.087591 0.087591 0.087591 0.086375 0.087591 0.086375 0.087591 0.088808 0.086375 0.087591 0.087591 0.091241 0.087591 0.087591 0.091241 0.088808 0.088808 0.087591 0.088808 0.087591 0.087591 0.000000 0.001217 0.034063 0.000000 0.030414 0.000000 0.023114 0.001217 0.023114 0.032847 0.029197 0.035280 0.023114 0.029197 0.023114 0.023114 0.035280 0.029197 0.000000 0.023114 0.023114 0.000000 0.000000 0.023114 0.023114 0.001217 0.027981 0.023114 0.023114 0.030414 0.023114 0.000000 0.001217 0.000000 0.023114          
[154]  0.159367 0.137470 0.137470 0.083942 0.082725 0.083942 0.085158 0.083942 0.085158 0.085158 0.082725 0.083942 0.085158 0.081509 0.086375 0.083942 0.083942 0.083942 0.085158 0.085158 0.083942 0.085158 0.085158 0.083942 0.085158 0.083942 0.085158 0.085158 0.085158 0.085158 0.085158 0.082725 0.083942 0.085158 0.083942 0.083942 0.082725 0.085158 0.085158 0.082725 0.082725 0.083942 0.085158 0.085158 0.085158 0.086375 0.085158 0.085158 0.083942 0.082725 0.085158 0.085158 0.085158 0.083942 0.083942 0.085158 0.083942 0.085158 0.083942 0.085158 0.085158 0.085158 0.085158 0.083942 0.085158 0.086375 0.085158 0.082725 0.085158 0.082725 0.081509 0.083942 0.085158 0.085158 0.083942 0.082725 0.085158 0.086375 0.082725 0.085158 0.083942 0.085158 0.085158 0.083942 0.085158 0.085158 0.085158 0.085158 0.085158 0.085158 0.083942 0.082725 0.085158 0.083942 0.085262 0.085158 0.083942 0.083942 0.083942 0.082725 0.086375 0.082725 0.085158 0.085158 0.082725 0.083942 0.083942 0.085158 0.085158 0.083942 0.085158 0.085158 0.085158 0.085158 0.086375 0.083942 0.083942 0.030414 0.031630 0.027981 0.030414 0.023114 0.030414 0.026764 0.031630 0.026764 0.026764 0.025547 0.029197 0.026764 0.024331 0.026764 0.026764 0.029197 0.025547 0.030414 0.026764 0.026764 0.030414 0.030414 0.026764 0.026764 0.031630 0.024331 0.024331 0.026764 0.000000 0.026764 0.030414 0.031630 0.030414 0.026764 0.030414          
[155]  0.163017 0.141119 0.141119 0.090024 0.088808 0.090024 0.091241 0.090024 0.091241 0.091241 0.088808 0.090024 0.091241 0.087591 0.092457 0.090024 0.090024 0.090024 0.091241 0.091241 0.090024 0.091241 0.091241 0.090024 0.091241 0.090024 0.091241 0.091241 0.091241 0.091241 0.091241 0.088808 0.090024 0.091241 0.090024 0.090024 0.088808 0.091241 0.091241 0.088808 0.088808 0.090024 0.091241 0.091241 0.091241 0.090024 0.091241 0.091241 0.090024 0.088808 0.091241 0.091241 0.091241 0.090024 0.090024 0.091241 0.090024 0.091241 0.090024 0.091241 0.091241 0.091241 0.091241 0.090024 0.091241 0.092457 0.091241 0.088808 0.091241 0.088808 0.087591 0.090024 0.091241 0.091241 0.090024 0.088808 0.091241 0.092457 0.088808 0.091241 0.090024 0.091241 0.091241 0.090024 0.091241 0.091241 0.091241 0.091241 0.091241 0.091241 0.090024 0.088808 0.091241 0.090024 0.091352 0.091241 0.090024 0.090024 0.090024 0.088808 0.092457 0.088808 0.091241 0.091241 0.088808 0.090024 0.090024 0.091241 0.091241 0.090024 0.091241 0.091241 0.091241 0.091241 0.092457 0.090024 0.090024 0.023114 0.024331 0.023114 0.023114 0.023114 0.023114 0.000000 0.024331 0.000000 0.021898 0.020681 0.024331 0.000000 0.024331 0.000000 0.000000 0.024331 0.020681 0.023114 0.000000 0.000000 0.023114 0.023114 0.000000 0.000000 0.024331 0.019465 0.002433 0.000000 0.026764 0.000000 0.023114 0.024331 0.023114 0.000000 0.023114 0.026764          
[156]  0.165450 0.139903 0.142336 0.087591 0.086375 0.087591 0.088808 0.086375 0.087591 0.088808 0.086375 0.087591 0.087591 0.085158 0.090024 0.087591 0.087591 0.087591 0.088808 0.088808 0.087591 0.088808 0.088808 0.087591 0.088808 0.087591 0.088808 0.087591 0.091241 0.091241 0.091241 0.086375 0.087591 0.087591 0.087591 0.087591 0.086375 0.088808 0.088808 0.086375 0.086375 0.087591 0.088808 0.088808 0.088808 0.087591 0.091241 0.088808 0.087591 0.086375 0.088808 0.088808 0.088808 0.087591 0.087591 0.088808 0.087591 0.088808 0.087591 0.088808 0.088808 0.087591 0.088808 0.087591 0.088808 0.090024 0.088808 0.086375 0.088808 0.086375 0.083942 0.087591 0.088808 0.088808 0.087591 0.086375 0.088808 0.090024 0.086375 0.088808 0.087591 0.091241 0.088808 0.087591 0.088808 0.091241 0.088808 0.088808 0.088808 0.088808 0.087591 0.086375 0.091241 0.087591 0.091352 0.088808 0.087591 0.087591 0.087591 0.086375 0.087591 0.086375 0.087591 0.088808 0.086375 0.087591 0.087591 0.091241 0.087591 0.087591 0.091241 0.088808 0.088808 0.087591 0.088808 0.087591 0.087591 0.000000 0.001217 0.034063 0.000000 0.030414 0.000000 0.023114 0.001217 0.023114 0.032847 0.029197 0.035280 0.023114 0.029197 0.023114 0.023114 0.035280 0.029197 0.000000 0.023114 0.023114 0.000000 0.000000 0.023114 0.023114 0.001217 0.027981 0.023114 0.023114 0.030414 0.023114 0.000000 0.001217 0.000000 0.023114 0.000000 0.030414 0.023114          
[157]  0.161800 0.144769 0.144769 0.088808 0.087591 0.088808 0.090024 0.088808 0.090024 0.090024 0.087591 0.088808 0.090024 0.088808 0.091241 0.088808 0.088808 0.088808 0.090024 0.090024 0.088808 0.090024 0.090024 0.088808 0.090024 0.088808 0.090024 0.090024 0.090024 0.090024 0.090024 0.087591 0.088808 0.090024 0.088808 0.088808 0.087591 0.090024 0.090024 0.087591 0.090024 0.088808 0.090024 0.090024 0.090024 0.088808 0.090024 0.090024 0.088808 0.090024 0.090024 0.090024 0.090024 0.088808 0.088808 0.090024 0.088808 0.090024 0.088808 0.090024 0.090024 0.090024 0.090024 0.088808 0.090024 0.091241 0.090024 0.090024 0.090024 0.087591 0.088808 0.088808 0.090024 0.090024 0.088808 0.087591 0.090024 0.091241 0.087591 0.090024 0.088808 0.090024 0.090024 0.088808 0.090024 0.090024 0.090024 0.090024 0.090024 0.090024 0.088808 0.087591 0.090024 0.088808 0.090134 0.090024 0.088808 0.088808 0.088808 0.087591 0.091241 0.087591 0.090024 0.090024 0.087591 0.088808 0.088808 0.090024 0.090024 0.088808 0.090024 0.090024 0.090024 0.090024 0.091241 0.088808 0.088808 0.034063 0.035280 0.000000 0.034063 0.024331 0.034063 0.023114 0.035280 0.023114 0.003650 0.024331 0.006083 0.023114 0.025547 0.023114 0.023114 0.001217 0.024331 0.034063 0.023114 0.023114 0.034063 0.034063 0.023114 0.023114 0.035280 0.023114 0.023114 0.023114 0.027981 0.023114 0.034063 0.035280 0.034063 0.023114 0.034063 0.027981 0.023114 0.034063          
[158]  0.165450 0.139903 0.142336 0.087591 0.086375 0.087591 0.088808 0.086375 0.087591 0.088808 0.086375 0.087591 0.087591 0.085158 0.090024 0.087591 0.087591 0.087591 0.088808 0.088808 0.087591 0.088808 0.088808 0.087591 0.088808 0.087591 0.088808 0.087591 0.091241 0.091241 0.091241 0.086375 0.087591 0.087591 0.087591 0.087591 0.086375 0.088808 0.088808 0.086375 0.086375 0.087591 0.088808 0.088808 0.088808 0.087591 0.091241 0.088808 0.087591 0.086375 0.088808 0.088808 0.088808 0.087591 0.087591 0.088808 0.087591 0.088808 0.087591 0.088808 0.088808 0.087591 0.088808 0.087591 0.088808 0.090024 0.088808 0.086375 0.088808 0.086375 0.083942 0.087591 0.088808 0.088808 0.087591 0.086375 0.088808 0.090024 0.086375 0.088808 0.087591 0.091241 0.088808 0.087591 0.088808 0.091241 0.088808 0.088808 0.088808 0.088808 0.087591 0.086375 0.091241 0.087591 0.091352 0.088808 0.087591 0.087591 0.087591 0.086375 0.087591 0.086375 0.087591 0.088808 0.086375 0.087591 0.087591 0.091241 0.087591 0.087591 0.091241 0.088808 0.088808 0.087591 0.088808 0.087591 0.087591 0.000000 0.001217 0.034063 0.000000 0.030414 0.000000 0.023114 0.001217 0.023114 0.032847 0.029197 0.035280 0.023114 0.029197 0.023114 0.023114 0.035280 0.029197 0.000000 0.023114 0.023114 0.000000 0.000000 0.023114 0.023114 0.001217 0.027981 0.023114 0.023114 0.030414 0.023114 0.000000 0.001217 0.000000 0.023114 0.000000 0.030414 0.023114 0.000000 0.034063          
[159]  0.159367 0.155718 0.155718 0.155718 0.154501 0.155718 0.154501 0.155718 0.156934 0.154501 0.154501 0.155718 0.156934 0.154501 0.155718 0.155718 0.155718 0.155718 0.154501 0.156934 0.155718 0.154501 0.156934 0.155718 0.154501 0.155718 0.156934 0.156934 0.156934 0.156934 0.156934 0.156934 0.155718 0.156934 0.156934 0.155718 0.154501 0.154501 0.154501 0.154501 0.155718 0.155718 0.154501 0.154501 0.154501 0.153285 0.156934 0.154501 0.155718 0.155718 0.156934 0.154501 0.154501 0.155718 0.155718 0.156934 0.158151 0.154501 0.155718 0.154501 0.156934 0.156934 0.154501 0.155718 0.154501 0.153285 0.156934 0.155718 0.154501 0.154501 0.155718 0.155718 0.154501 0.154501 0.155718 0.155718 0.154501 0.155718 0.154501 0.156934 0.155718 0.156934 0.154501 0.155718 0.154501 0.156934 0.154501 0.154501 0.156934 0.154501 0.155718 0.154501 0.156934 0.155718 0.157125 0.154501 0.155718 0.155718 0.155718 0.154501 0.155718 0.156934 0.156934 0.154501 0.154501 0.155718 0.155718 0.156934 0.156934 0.155718 0.156934 0.154501 0.154501 0.156934 0.158151 0.155718 0.155718 0.166667 0.167883 0.169100 0.166667 0.170316 0.166667 0.164234 0.167883 0.164234 0.170316 0.172749 0.172749 0.164234 0.171533 0.164234 0.164234 0.167883 0.172749 0.166667 0.164234 0.164234 0.166667 0.166667 0.164234 0.164234 0.167883 0.171533 0.163017 0.164234 0.166667 0.164234 0.166667 0.167883 0.166667 0.164234 0.166667 0.166667 0.164234 0.166667 0.169100 0.166667          
[160]  0.169100 0.160584 0.165450 0.155718 0.154501 0.155718 0.154501 0.155718 0.154501 0.154501 0.154501 0.155718 0.156934 0.154501 0.155718 0.155718 0.155718 0.155718 0.154501 0.156934 0.155718 0.154501 0.154501 0.155718 0.154501 0.155718 0.154501 0.156934 0.154501 0.154501 0.154501 0.156934 0.155718 0.156934 0.154501 0.155718 0.154501 0.154501 0.154501 0.154501 0.155718 0.155718 0.154501 0.154501 0.154501 0.153285 0.154501 0.154501 0.155718 0.155718 0.154501 0.154501 0.154501 0.155718 0.155718 0.156934 0.158151 0.154501 0.155718 0.154501 0.156934 0.156934 0.154501 0.155718 0.154501 0.155718 0.154501 0.155718 0.154501 0.154501 0.155718 0.155718 0.154501 0.154501 0.155718 0.155718 0.154501 0.155718 0.154501 0.156934 0.155718 0.154501 0.154501 0.155718 0.154501 0.154501 0.154501 0.154501 0.156934 0.154501 0.155718 0.154501 0.154501 0.155718 0.154689 0.154501 0.155718 0.155718 0.155718 0.154501 0.155718 0.156934 0.156934 0.154501 0.154501 0.155718 0.155718 0.154501 0.156934 0.155718 0.154501 0.154501 0.154501 0.156934 0.158151 0.155718 0.155718 0.161800 0.163017 0.164234 0.161800 0.169100 0.161800 0.166667 0.163017 0.166667 0.165450 0.172749 0.165450 0.166667 0.167883 0.166667 0.166667 0.163017 0.172749 0.161800 0.166667 0.166667 0.161800 0.161800 0.166667 0.166667 0.163017 0.171533 0.165450 0.166667 0.166667 0.166667 0.161800 0.163017 0.161800 0.166667 0.161800 0.166667 0.166667 0.161800 0.164234 0.161800 0.090024          
[161]  0.159367 0.155718 0.155718 0.155718 0.154501 0.155718 0.154501 0.155718 0.156934 0.154501 0.154501 0.155718 0.156934 0.154501 0.155718 0.155718 0.155718 0.155718 0.154501 0.156934 0.155718 0.154501 0.156934 0.155718 0.154501 0.155718 0.156934 0.156934 0.156934 0.156934 0.156934 0.156934 0.155718 0.156934 0.156934 0.155718 0.154501 0.154501 0.154501 0.154501 0.155718 0.155718 0.154501 0.154501 0.154501 0.153285 0.156934 0.154501 0.155718 0.155718 0.156934 0.154501 0.154501 0.155718 0.155718 0.156934 0.158151 0.154501 0.155718 0.154501 0.156934 0.156934 0.154501 0.155718 0.154501 0.153285 0.156934 0.155718 0.154501 0.154501 0.155718 0.155718 0.154501 0.154501 0.155718 0.155718 0.154501 0.155718 0.154501 0.156934 0.155718 0.156934 0.154501 0.155718 0.154501 0.156934 0.154501 0.154501 0.156934 0.154501 0.155718 0.154501 0.156934 0.155718 0.157125 0.154501 0.155718 0.155718 0.155718 0.154501 0.155718 0.156934 0.156934 0.154501 0.154501 0.155718 0.155718 0.156934 0.156934 0.155718 0.156934 0.154501 0.154501 0.156934 0.158151 0.155718 0.155718 0.166667 0.167883 0.169100 0.166667 0.170316 0.166667 0.164234 0.167883 0.164234 0.170316 0.172749 0.172749 0.164234 0.171533 0.164234 0.164234 0.167883 0.172749 0.166667 0.164234 0.164234 0.166667 0.166667 0.164234 0.164234 0.167883 0.171533 0.163017 0.164234 0.166667 0.164234 0.166667 0.167883 0.166667 0.164234 0.166667 0.166667 0.164234 0.166667 0.169100 0.166667 0.000000 0.090024          
[162]  0.169100 0.160584 0.165450 0.155718 0.154501 0.155718 0.154501 0.155718 0.154501 0.154501 0.154501 0.155718 0.156934 0.154501 0.155718 0.155718 0.155718 0.155718 0.154501 0.156934 0.155718 0.154501 0.154501 0.155718 0.154501 0.155718 0.154501 0.156934 0.154501 0.154501 0.154501 0.156934 0.155718 0.156934 0.154501 0.155718 0.154501 0.154501 0.154501 0.154501 0.155718 0.155718 0.154501 0.154501 0.154501 0.153285 0.154501 0.154501 0.155718 0.155718 0.154501 0.154501 0.154501 0.155718 0.155718 0.156934 0.158151 0.154501 0.155718 0.154501 0.156934 0.156934 0.154501 0.155718 0.154501 0.155718 0.154501 0.155718 0.154501 0.154501 0.155718 0.155718 0.154501 0.154501 0.155718 0.155718 0.154501 0.155718 0.154501 0.156934 0.155718 0.154501 0.154501 0.155718 0.154501 0.154501 0.154501 0.154501 0.156934 0.154501 0.155718 0.154501 0.154501 0.155718 0.154689 0.154501 0.155718 0.155718 0.155718 0.154501 0.155718 0.156934 0.156934 0.154501 0.154501 0.155718 0.155718 0.154501 0.156934 0.155718 0.154501 0.154501 0.154501 0.156934 0.158151 0.155718 0.155718 0.161800 0.163017 0.164234 0.161800 0.169100 0.161800 0.166667 0.163017 0.166667 0.165450 0.172749 0.165450 0.166667 0.167883 0.166667 0.166667 0.163017 0.172749 0.161800 0.166667 0.166667 0.161800 0.161800 0.166667 0.166667 0.163017 0.171533 0.165450 0.166667 0.166667 0.166667 0.161800 0.163017 0.161800 0.166667 0.161800 0.166667 0.166667 0.161800 0.164234 0.161800 0.090024 0.000000 0.090024          
[163]  0.167883 0.159367 0.161800 0.165450 0.164234 0.165450 0.164234 0.165450 0.166667 0.164234 0.164234 0.165450 0.166667 0.164234 0.165450 0.165450 0.165450 0.165450 0.164234 0.166667 0.165450 0.164234 0.164234 0.165450 0.164234 0.165450 0.164234 0.166667 0.165450 0.165450 0.165450 0.166667 0.165450 0.166667 0.164234 0.165450 0.164234 0.164234 0.164234 0.164234 0.165450 0.165450 0.164234 0.164234 0.164234 0.163017 0.165450 0.164234 0.165450 0.165450 0.165450 0.164234 0.164234 0.165450 0.165450 0.166667 0.167883 0.164234 0.165450 0.164234 0.166667 0.166667 0.164234 0.165450 0.164234 0.163017 0.165450 0.165450 0.164234 0.164234 0.163017 0.165450 0.164234 0.164234 0.165450 0.165450 0.164234 0.165450 0.164234 0.166667 0.165450 0.165450 0.164234 0.165450 0.164234 0.165450 0.164234 0.164234 0.166667 0.164234 0.165450 0.164234 0.165450 0.165450 0.165652 0.164234 0.165450 0.165450 0.165450 0.164234 0.165450 0.166667 0.166667 0.164234 0.164234 0.165450 0.165450 0.165450 0.166667 0.165450 0.165450 0.164234 0.164234 0.166667 0.167883 0.165450 0.165450 0.160584 0.161800 0.173966 0.160584 0.166667 0.160584 0.165450 0.161800 0.165450 0.172749 0.169100 0.175182 0.165450 0.165450 0.165450 0.165450 0.172749 0.169100 0.160584 0.165450 0.165450 0.160584 0.160584 0.165450 0.165450 0.161800 0.167883 0.164234 0.165450 0.170316 0.165450 0.160584 0.161800 0.160584 0.165450 0.160584 0.170316 0.165450 0.160584 0.173966 0.160584 0.060827 0.088808 0.060827 0.088808          
[164]  0.170316 0.161800 0.166667 0.156934 0.155718 0.156934 0.155718 0.156934 0.155718 0.155718 0.155718 0.156934 0.158151 0.155718 0.156934 0.156934 0.156934 0.156934 0.155718 0.158151 0.156934 0.155718 0.155718 0.156934 0.155718 0.156934 0.155718 0.158151 0.155718 0.155718 0.155718 0.158151 0.156934 0.158151 0.155718 0.156934 0.155718 0.155718 0.155718 0.155718 0.156934 0.156934 0.155718 0.155718 0.155718 0.154501 0.155718 0.155718 0.156934 0.156934 0.155718 0.155718 0.155718 0.156934 0.156934 0.158151 0.159367 0.155718 0.156934 0.155718 0.158151 0.158151 0.155718 0.156934 0.155718 0.156934 0.155718 0.156934 0.155718 0.155718 0.156934 0.156934 0.155718 0.155718 0.156934 0.156934 0.155718 0.156934 0.155718 0.158151 0.156934 0.155718 0.155718 0.156934 0.155718 0.155718 0.155718 0.155718 0.158151 0.155718 0.156934 0.155718 0.155718 0.156934 0.155907 0.155718 0.156934 0.156934 0.156934 0.155718 0.156934 0.158151 0.158151 0.155718 0.155718 0.156934 0.156934 0.155718 0.158151 0.156934 0.155718 0.155718 0.155718 0.158151 0.159367 0.156934 0.156934 0.163017 0.164234 0.165450 0.163017 0.170316 0.163017 0.167883 0.164234 0.167883 0.166667 0.173966 0.166667 0.167883 0.169100 0.167883 0.167883 0.164234 0.173966 0.163017 0.167883 0.167883 0.163017 0.163017 0.167883 0.167883 0.164234 0.172749 0.166667 0.167883 0.167883 0.167883 0.163017 0.164234 0.163017 0.167883 0.163017 0.167883 0.167883 0.163017 0.165450 0.163017 0.091241 0.001217 0.091241 0.001217 0.090024          
[165]  0.160584 0.155718 0.155718 0.155718 0.154501 0.155718 0.154501 0.155718 0.156934 0.154501 0.154501 0.155718 0.156934 0.154501 0.155718 0.155718 0.155718 0.155718 0.154501 0.156934 0.155718 0.154501 0.156934 0.155718 0.154501 0.155718 0.156934 0.156934 0.156934 0.156934 0.156934 0.156934 0.155718 0.156934 0.156934 0.155718 0.154501 0.154501 0.154501 0.154501 0.155718 0.155718 0.154501 0.154501 0.154501 0.153285 0.156934 0.154501 0.155718 0.155718 0.156934 0.154501 0.154501 0.155718 0.155718 0.156934 0.158151 0.154501 0.155718 0.154501 0.156934 0.156934 0.154501 0.155718 0.154501 0.153285 0.156934 0.155718 0.154501 0.154501 0.155718 0.155718 0.154501 0.154501 0.155718 0.155718 0.154501 0.155718 0.154501 0.156934 0.155718 0.156934 0.154501 0.155718 0.154501 0.156934 0.154501 0.154501 0.156934 0.154501 0.155718 0.154501 0.156934 0.155718 0.157125 0.154501 0.155718 0.155718 0.155718 0.154501 0.158151 0.156934 0.156934 0.154501 0.154501 0.155718 0.155718 0.156934 0.156934 0.155718 0.156934 0.154501 0.154501 0.156934 0.158151 0.155718 0.155718 0.169100 0.170316 0.169100 0.169100 0.170316 0.169100 0.164234 0.170316 0.164234 0.170316 0.172749 0.172749 0.164234 0.171533 0.164234 0.164234 0.167883 0.172749 0.169100 0.164234 0.164234 0.169100 0.169100 0.164234 0.164234 0.170316 0.171533 0.163017 0.164234 0.164234 0.164234 0.169100 0.170316 0.169100 0.164234 0.169100 0.164234 0.164234 0.169100 0.169100 0.169100 0.007299 0.094891 0.007299 0.094891 0.063260 0.096107          
[166]  0.164234 0.155718 0.158151 0.161800 0.160584 0.161800 0.160584 0.161800 0.163017 0.160584 0.160584 0.161800 0.163017 0.160584 0.161800 0.161800 0.161800 0.161800 0.160584 0.163017 0.161800 0.160584 0.160584 0.161800 0.160584 0.161800 0.160584 0.163017 0.161800 0.161800 0.161800 0.163017 0.161800 0.163017 0.160584 0.161800 0.160584 0.160584 0.160584 0.160584 0.161800 0.161800 0.160584 0.160584 0.160584 0.159367 0.161800 0.160584 0.161800 0.161800 0.161800 0.160584 0.160584 0.161800 0.161800 0.163017 0.164234 0.160584 0.161800 0.160584 0.163017 0.163017 0.160584 0.161800 0.160584 0.159367 0.161800 0.161800 0.160584 0.160584 0.159367 0.161800 0.160584 0.160584 0.161800 0.161800 0.160584 0.161800 0.160584 0.163017 0.161800 0.161800 0.160584 0.161800 0.160584 0.161800 0.160584 0.160584 0.163017 0.160584 0.161800 0.160584 0.161800 0.161800 0.161998 0.160584 0.161800 0.161800 0.161800 0.160584 0.161800 0.163017 0.163017 0.160584 0.160584 0.161800 0.161800 0.161800 0.163017 0.161800 0.161800 0.160584 0.160584 0.163017 0.164234 0.161800 0.161800 0.159367 0.160584 0.170316 0.159367 0.163017 0.159367 0.161800 0.160584 0.161800 0.169100 0.165450 0.171533 0.161800 0.161800 0.161800 0.161800 0.169100 0.165450 0.159367 0.161800 0.161800 0.159367 0.159367 0.161800 0.161800 0.160584 0.164234 0.160584 0.161800 0.166667 0.161800 0.159367 0.160584 0.159367 0.161800 0.159367 0.166667 0.161800 0.159367 0.170316 0.159367 0.057178 0.087591 0.057178 0.087591 0.003650 0.088808 0.059611          
[167]  0.164234 0.155718 0.158151 0.161800 0.160584 0.161800 0.160584 0.161800 0.163017 0.160584 0.160584 0.161800 0.163017 0.160584 0.161800 0.161800 0.161800 0.161800 0.160584 0.163017 0.161800 0.160584 0.160584 0.161800 0.160584 0.161800 0.160584 0.163017 0.161800 0.161800 0.161800 0.163017 0.161800 0.163017 0.160584 0.161800 0.160584 0.160584 0.160584 0.160584 0.161800 0.161800 0.160584 0.160584 0.160584 0.159367 0.161800 0.160584 0.161800 0.161800 0.161800 0.160584 0.160584 0.161800 0.161800 0.163017 0.164234 0.160584 0.161800 0.160584 0.163017 0.163017 0.160584 0.161800 0.160584 0.159367 0.161800 0.161800 0.160584 0.160584 0.159367 0.161800 0.160584 0.160584 0.161800 0.161800 0.160584 0.161800 0.160584 0.163017 0.161800 0.161800 0.160584 0.161800 0.160584 0.161800 0.160584 0.160584 0.163017 0.160584 0.161800 0.160584 0.161800 0.161800 0.161998 0.160584 0.161800 0.161800 0.161800 0.160584 0.161800 0.163017 0.163017 0.160584 0.160584 0.161800 0.161800 0.161800 0.163017 0.161800 0.161800 0.160584 0.160584 0.163017 0.164234 0.161800 0.161800 0.159367 0.160584 0.170316 0.159367 0.163017 0.159367 0.161800 0.160584 0.161800 0.169100 0.165450 0.171533 0.161800 0.161800 0.161800 0.161800 0.169100 0.165450 0.159367 0.161800 0.161800 0.159367 0.159367 0.161800 0.161800 0.160584 0.164234 0.160584 0.161800 0.166667 0.161800 0.159367 0.160584 0.159367 0.161800 0.159367 0.166667 0.161800 0.159367 0.170316 0.159367 0.057178 0.087591 0.057178 0.087591 0.003650 0.088808 0.059611 0.000000          
[168]  0.158151 0.154501 0.154501 0.156934 0.155718 0.156934 0.155718 0.156934 0.158151 0.155718 0.155718 0.156934 0.158151 0.155718 0.156934 0.156934 0.156934 0.156934 0.155718 0.158151 0.156934 0.155718 0.158151 0.156934 0.155718 0.156934 0.158151 0.158151 0.158151 0.158151 0.158151 0.158151 0.156934 0.158151 0.158151 0.156934 0.155718 0.155718 0.155718 0.155718 0.156934 0.156934 0.155718 0.155718 0.155718 0.154501 0.158151 0.155718 0.156934 0.156934 0.158151 0.155718 0.155718 0.156934 0.156934 0.158151 0.159367 0.155718 0.156934 0.155718 0.158151 0.158151 0.155718 0.156934 0.155718 0.154501 0.158151 0.156934 0.155718 0.155718 0.156934 0.156934 0.155718 0.155718 0.156934 0.156934 0.155718 0.156934 0.155718 0.158151 0.156934 0.158151 0.155718 0.156934 0.155718 0.158151 0.155718 0.155718 0.158151 0.155718 0.156934 0.155718 0.158151 0.156934 0.158343 0.155718 0.156934 0.156934 0.156934 0.155718 0.156934 0.158151 0.158151 0.155718 0.155718 0.156934 0.156934 0.158151 0.158151 0.156934 0.158151 0.155718 0.155718 0.158151 0.159367 0.156934 0.156934 0.167883 0.169100 0.170316 0.167883 0.171533 0.167883 0.165450 0.169100 0.165450 0.171533 0.173966 0.173966 0.165450 0.172749 0.165450 0.165450 0.169100 0.173966 0.167883 0.165450 0.165450 0.167883 0.167883 0.165450 0.165450 0.169100 0.172749 0.164234 0.165450 0.167883 0.165450 0.167883 0.169100 0.167883 0.165450 0.167883 0.167883 0.165450 0.167883 0.170316 0.167883 0.001217 0.091241 0.001217 0.091241 0.062044 0.092457 0.008516 0.058394 0.058394          
[169]  0.169100 0.160584 0.165450 0.155718 0.154501 0.155718 0.154501 0.155718 0.154501 0.154501 0.154501 0.155718 0.156934 0.154501 0.155718 0.155718 0.155718 0.155718 0.154501 0.156934 0.155718 0.154501 0.154501 0.155718 0.154501 0.155718 0.154501 0.156934 0.154501 0.154501 0.154501 0.156934 0.155718 0.156934 0.154501 0.155718 0.154501 0.154501 0.154501 0.154501 0.155718 0.155718 0.154501 0.154501 0.154501 0.153285 0.154501 0.154501 0.155718 0.155718 0.154501 0.154501 0.154501 0.155718 0.155718 0.156934 0.158151 0.154501 0.155718 0.154501 0.156934 0.156934 0.154501 0.155718 0.154501 0.155718 0.154501 0.155718 0.154501 0.154501 0.155718 0.155718 0.154501 0.154501 0.155718 0.155718 0.154501 0.155718 0.154501 0.156934 0.155718 0.154501 0.154501 0.155718 0.154501 0.154501 0.154501 0.154501 0.156934 0.154501 0.155718 0.154501 0.154501 0.155718 0.154689 0.154501 0.155718 0.155718 0.155718 0.154501 0.155718 0.156934 0.156934 0.154501 0.154501 0.155718 0.155718 0.154501 0.156934 0.155718 0.154501 0.154501 0.154501 0.156934 0.158151 0.155718 0.155718 0.161800 0.163017 0.164234 0.161800 0.169100 0.161800 0.166667 0.163017 0.166667 0.165450 0.172749 0.165450 0.166667 0.167883 0.166667 0.166667 0.163017 0.172749 0.161800 0.166667 0.166667 0.161800 0.161800 0.166667 0.166667 0.163017 0.171533 0.165450 0.166667 0.166667 0.166667 0.161800 0.163017 0.161800 0.166667 0.161800 0.166667 0.166667 0.161800 0.164234 0.161800 0.090024 0.000000 0.090024 0.000000 0.088808 0.001217 0.094891 0.087591 0.087591 0.091241          
[170]  0.167883 0.161800 0.166667 0.156934 0.155718 0.156934 0.155718 0.156934 0.155718 0.155718 0.155718 0.156934 0.158151 0.155718 0.156934 0.156934 0.156934 0.156934 0.155718 0.158151 0.156934 0.155718 0.155718 0.156934 0.155718 0.156934 0.155718 0.158151 0.155718 0.155718 0.155718 0.158151 0.156934 0.158151 0.155718 0.156934 0.155718 0.155718 0.155718 0.155718 0.156934 0.156934 0.155718 0.155718 0.155718 0.154501 0.155718 0.155718 0.156934 0.156934 0.155718 0.155718 0.155718 0.156934 0.156934 0.158151 0.159367 0.155718 0.156934 0.155718 0.158151 0.158151 0.155718 0.156934 0.155718 0.156934 0.155718 0.156934 0.155718 0.155718 0.156934 0.156934 0.155718 0.155718 0.156934 0.156934 0.155718 0.156934 0.155718 0.158151 0.156934 0.155718 0.155718 0.156934 0.155718 0.155718 0.155718 0.155718 0.158151 0.155718 0.156934 0.155718 0.155718 0.156934 0.155907 0.155718 0.156934 0.156934 0.156934 0.155718 0.156934 0.158151 0.158151 0.155718 0.155718 0.156934 0.156934 0.155718 0.158151 0.156934 0.155718 0.155718 0.155718 0.158151 0.159367 0.156934 0.156934 0.163017 0.164234 0.165450 0.163017 0.170316 0.163017 0.167883 0.164234 0.167883 0.166667 0.173966 0.166667 0.167883 0.169100 0.167883 0.167883 0.164234 0.173966 0.163017 0.167883 0.167883 0.163017 0.163017 0.167883 0.167883 0.164234 0.172749 0.166667 0.167883 0.167883 0.167883 0.163017 0.164234 0.163017 0.167883 0.163017 0.167883 0.167883 0.163017 0.165450 0.163017 0.091241 0.001217 0.091241 0.001217 0.090024 0.002433 0.096107 0.088808 0.088808 0.092457 0.001217          
[171]  0.172749 0.143552 0.143552 0.091241 0.090024 0.091241 0.092457 0.091241 0.092457 0.092457 0.090024 0.091241 0.092457 0.091241 0.093674 0.091241 0.091241 0.091241 0.092457 0.092457 0.091241 0.092457 0.092457 0.091241 0.092457 0.091241 0.092457 0.092457 0.093674 0.093674 0.093674 0.092457 0.091241 0.092457 0.091241 0.091241 0.090024 0.092457 0.092457 0.090024 0.092457 0.091241 0.092457 0.092457 0.092457 0.091241 0.093674 0.092457 0.091241 0.092457 0.092457 0.092457 0.092457 0.091241 0.091241 0.092457 0.093674 0.092457 0.091241 0.092457 0.092457 0.092457 0.092457 0.091241 0.092457 0.093674 0.092457 0.092457 0.092457 0.090024 0.088808 0.091241 0.092457 0.092457 0.091241 0.090024 0.092457 0.093674 0.090024 0.092457 0.091241 0.093674 0.092457 0.091241 0.092457 0.093674 0.092457 0.092457 0.092457 0.092457 0.091241 0.090024 0.093674 0.091241 0.093788 0.092457 0.091241 0.091241 0.091241 0.090024 0.093674 0.092457 0.092457 0.092457 0.090024 0.091241 0.091241 0.093674 0.092457 0.091241 0.093674 0.092457 0.092457 0.092457 0.093674 0.091241 0.091241 0.049878 0.051095 0.047445 0.049878 0.042579 0.049878 0.046229 0.051095 0.046229 0.046229 0.045012 0.048662 0.046229 0.043796 0.046229 0.046229 0.048662 0.045012 0.049878 0.046229 0.046229 0.049878 0.049878 0.046229 0.046229 0.051095 0.043796 0.046229 0.046229 0.046229 0.046229 0.049878 0.051095 0.049878 0.046229 0.049878 0.046229 0.046229 0.049878 0.047445 0.049878 0.173966 0.171533 0.173966 0.171533 0.169100 0.172749 0.173966 0.165450 0.165450 0.175182 0.171533 0.172749          
[172]  0.172749 0.154501 0.154501 0.107056 0.105839 0.107056 0.108273 0.107056 0.108273 0.108273 0.105839 0.107056 0.108273 0.107056 0.109489 0.107056 0.107056 0.107056 0.108273 0.108273 0.107056 0.108273 0.108273 0.107056 0.108273 0.107056 0.108273 0.108273 0.108273 0.108273 0.108273 0.108273 0.107056 0.108273 0.107056 0.107056 0.105839 0.108273 0.108273 0.105839 0.108273 0.107056 0.108273 0.108273 0.108273 0.107056 0.108273 0.108273 0.107056 0.108273 0.108273 0.108273 0.108273 0.107056 0.107056 0.108273 0.109489 0.108273 0.107056 0.108273 0.108273 0.108273 0.108273 0.107056 0.108273 0.109489 0.108273 0.108273 0.108273 0.105839 0.104623 0.107056 0.108273 0.108273 0.107056 0.105839 0.108273 0.109489 0.105839 0.108273 0.107056 0.108273 0.108273 0.107056 0.108273 0.108273 0.108273 0.108273 0.108273 0.108273 0.107056 0.105839 0.108273 0.107056 0.108404 0.108273 0.107056 0.107056 0.107056 0.105839 0.109489 0.108273 0.108273 0.108273 0.105839 0.107056 0.107056 0.108273 0.108273 0.107056 0.108273 0.108273 0.108273 0.108273 0.109489 0.107056 0.107056 0.060827 0.062044 0.051095 0.060827 0.049878 0.060827 0.054745 0.062044 0.054745 0.049878 0.055961 0.052311 0.054745 0.051095 0.054745 0.054745 0.052311 0.055961 0.060827 0.054745 0.054745 0.060827 0.060827 0.054745 0.054745 0.059611 0.054745 0.052311 0.054745 0.051095 0.054745 0.060827 0.062044 0.060827 0.054745 0.060827 0.051095 0.054745 0.060827 0.051095 0.060827 0.171533 0.173966 0.171533 0.173966 0.176399 0.175182 0.171533 0.175182 0.175182 0.172749 0.173966 0.175182 0.042579          
[173]  0.172749 0.141119 0.141119 0.093674 0.092457 0.093674 0.094891 0.093674 0.094891 0.094891 0.092457 0.093674 0.094891 0.093674 0.096107 0.093674 0.093674 0.093674 0.094891 0.094891 0.093674 0.094891 0.094891 0.093674 0.094891 0.093674 0.094891 0.094891 0.096107 0.096107 0.096107 0.094891 0.093674 0.094891 0.093674 0.093674 0.092457 0.094891 0.094891 0.092457 0.094891 0.093674 0.094891 0.094891 0.094891 0.093674 0.096107 0.094891 0.093674 0.094891 0.094891 0.094891 0.094891 0.093674 0.093674 0.094891 0.096107 0.094891 0.093674 0.094891 0.094891 0.094891 0.094891 0.093674 0.094891 0.096107 0.094891 0.094891 0.094891 0.092457 0.091241 0.093674 0.094891 0.094891 0.093674 0.092457 0.094891 0.096107 0.092457 0.094891 0.093674 0.096107 0.094891 0.093674 0.094891 0.096107 0.094891 0.094891 0.094891 0.094891 0.093674 0.092457 0.096107 0.093674 0.096224 0.094891 0.093674 0.093674 0.093674 0.092457 0.096107 0.094891 0.094891 0.094891 0.092457 0.093674 0.093674 0.096107 0.094891 0.093674 0.096107 0.094891 0.094891 0.094891 0.096107 0.093674 0.093674 0.045012 0.046229 0.045012 0.045012 0.040146 0.045012 0.043796 0.046229 0.043796 0.043796 0.042579 0.046229 0.043796 0.041363 0.043796 0.043796 0.046229 0.042579 0.045012 0.043796 0.043796 0.045012 0.045012 0.043796 0.043796 0.046229 0.041363 0.043796 0.043796 0.043796 0.043796 0.045012 0.046229 0.045012 0.043796 0.045012 0.043796 0.043796 0.045012 0.045012 0.045012 0.172749 0.170316 0.172749 0.170316 0.165450 0.171533 0.172749 0.164234 0.164234 0.173966 0.170316 0.171533 0.007299 0.037713          
[174]  0.170316 0.141119 0.141119 0.091241 0.090024 0.091241 0.092457 0.091241 0.092457 0.092457 0.090024 0.091241 0.092457 0.091241 0.093674 0.091241 0.091241 0.091241 0.092457 0.092457 0.091241 0.092457 0.092457 0.091241 0.092457 0.091241 0.092457 0.092457 0.093674 0.093674 0.093674 0.092457 0.091241 0.092457 0.091241 0.091241 0.090024 0.092457 0.092457 0.090024 0.092457 0.091241 0.092457 0.092457 0.092457 0.091241 0.093674 0.092457 0.091241 0.092457 0.092457 0.092457 0.092457 0.091241 0.091241 0.092457 0.093674 0.092457 0.091241 0.092457 0.092457 0.092457 0.092457 0.091241 0.092457 0.093674 0.092457 0.092457 0.092457 0.090024 0.088808 0.091241 0.092457 0.092457 0.091241 0.090024 0.092457 0.093674 0.090024 0.092457 0.091241 0.093674 0.092457 0.091241 0.092457 0.093674 0.092457 0.092457 0.092457 0.092457 0.091241 0.090024 0.093674 0.091241 0.093788 0.092457 0.091241 0.091241 0.091241 0.090024 0.093674 0.092457 0.092457 0.092457 0.090024 0.091241 0.091241 0.093674 0.092457 0.091241 0.093674 0.092457 0.092457 0.092457 0.093674 0.091241 0.091241 0.047445 0.048662 0.047445 0.047445 0.042579 0.047445 0.046229 0.048662 0.046229 0.046229 0.045012 0.048662 0.046229 0.043796 0.046229 0.046229 0.048662 0.045012 0.047445 0.046229 0.046229 0.047445 0.047445 0.046229 0.046229 0.048662 0.043796 0.046229 0.046229 0.046229 0.046229 0.047445 0.048662 0.047445 0.046229 0.047445 0.046229 0.046229 0.047445 0.047445 0.047445 0.170316 0.172749 0.170316 0.172749 0.167883 0.173966 0.170316 0.166667 0.166667 0.171533 0.172749 0.173966 0.009732 0.037713 0.002433          
[175]  0.169100 0.139903 0.139903 0.087591 0.086375 0.087591 0.088808 0.087591 0.088808 0.088808 0.086375 0.087591 0.088808 0.087591 0.090024 0.087591 0.087591 0.087591 0.088808 0.088808 0.087591 0.088808 0.088808 0.087591 0.088808 0.087591 0.088808 0.088808 0.090024 0.090024 0.090024 0.088808 0.087591 0.088808 0.087591 0.087591 0.086375 0.088808 0.088808 0.086375 0.088808 0.087591 0.088808 0.088808 0.088808 0.087591 0.090024 0.088808 0.087591 0.088808 0.088808 0.088808 0.088808 0.087591 0.087591 0.088808 0.090024 0.088808 0.087591 0.088808 0.088808 0.088808 0.088808 0.087591 0.088808 0.090024 0.088808 0.088808 0.088808 0.086375 0.085158 0.087591 0.088808 0.088808 0.087591 0.086375 0.088808 0.090024 0.086375 0.088808 0.087591 0.090024 0.088808 0.087591 0.088808 0.090024 0.088808 0.088808 0.088808 0.088808 0.087591 0.086375 0.090024 0.087591 0.090134 0.088808 0.087591 0.087591 0.087591 0.086375 0.090024 0.088808 0.088808 0.088808 0.086375 0.087591 0.087591 0.090024 0.088808 0.087591 0.090024 0.088808 0.088808 0.088808 0.090024 0.087591 0.087591 0.046229 0.047445 0.043796 0.046229 0.038929 0.046229 0.042579 0.047445 0.042579 0.042579 0.043796 0.045012 0.042579 0.040146 0.042579 0.042579 0.045012 0.043796 0.046229 0.042579 0.042579 0.046229 0.046229 0.042579 0.042579 0.047445 0.042579 0.042579 0.042579 0.045012 0.042579 0.046229 0.047445 0.046229 0.042579 0.046229 0.045012 0.042579 0.046229 0.043796 0.046229 0.170316 0.167883 0.170316 0.167883 0.165450 0.169100 0.170316 0.161800 0.161800 0.171533 0.167883 0.169100 0.003650 0.041363 0.006083 0.008516          
[176]  0.170316 0.141119 0.141119 0.087591 0.086375 0.087591 0.088808 0.087591 0.088808 0.088808 0.086375 0.087591 0.088808 0.087591 0.090024 0.087591 0.087591 0.087591 0.088808 0.088808 0.087591 0.088808 0.088808 0.087591 0.088808 0.087591 0.088808 0.088808 0.090024 0.090024 0.090024 0.088808 0.087591 0.088808 0.087591 0.087591 0.086375 0.088808 0.088808 0.086375 0.088808 0.087591 0.088808 0.088808 0.088808 0.087591 0.090024 0.088808 0.087591 0.088808 0.091241 0.088808 0.088808 0.087591 0.087591 0.088808 0.090024 0.088808 0.087591 0.088808 0.088808 0.088808 0.088808 0.087591 0.088808 0.090024 0.091241 0.088808 0.088808 0.088808 0.085158 0.087591 0.088808 0.088808 0.087591 0.086375 0.088808 0.090024 0.086375 0.088808 0.087591 0.090024 0.088808 0.087591 0.088808 0.090024 0.088808 0.088808 0.088808 0.088808 0.087591 0.086375 0.090024 0.087591 0.090134 0.088808 0.087591 0.087591 0.087591 0.086375 0.090024 0.088808 0.088808 0.088808 0.086375 0.087591 0.087591 0.090024 0.088808 0.087591 0.090024 0.088808 0.088808 0.088808 0.090024 0.087591 0.087591 0.049878 0.051095 0.046229 0.049878 0.041363 0.049878 0.045012 0.051095 0.045012 0.045012 0.046229 0.047445 0.045012 0.042579 0.045012 0.045012 0.047445 0.046229 0.049878 0.045012 0.045012 0.049878 0.049878 0.045012 0.045012 0.051095 0.045012 0.045012 0.045012 0.045012 0.045012 0.049878 0.051095 0.049878 0.045012 0.049878 0.045012 0.045012 0.049878 0.046229 0.049878 0.172749 0.170316 0.172749 0.170316 0.167883 0.171533 0.172749 0.164234 0.164234 0.173966 0.170316 0.171533 0.004866 0.041363 0.007299 0.009732 0.003650          
[177]  0.171533 0.142336 0.142336 0.091241 0.090024 0.091241 0.092457 0.091241 0.092457 0.092457 0.090024 0.091241 0.092457 0.091241 0.093674 0.091241 0.091241 0.091241 0.092457 0.092457 0.091241 0.092457 0.092457 0.091241 0.092457 0.091241 0.092457 0.092457 0.093674 0.093674 0.093674 0.092457 0.091241 0.092457 0.091241 0.091241 0.090024 0.092457 0.092457 0.090024 0.092457 0.091241 0.092457 0.092457 0.092457 0.091241 0.093674 0.092457 0.091241 0.092457 0.092457 0.092457 0.092457 0.091241 0.091241 0.092457 0.093674 0.092457 0.091241 0.092457 0.092457 0.092457 0.092457 0.091241 0.092457 0.093674 0.092457 0.092457 0.092457 0.090024 0.088808 0.091241 0.092457 0.092457 0.091241 0.090024 0.092457 0.093674 0.090024 0.092457 0.091241 0.093674 0.092457 0.091241 0.092457 0.093674 0.092457 0.092457 0.092457 0.092457 0.091241 0.090024 0.093674 0.091241 0.093788 0.092457 0.091241 0.091241 0.091241 0.090024 0.093674 0.092457 0.092457 0.092457 0.090024 0.091241 0.091241 0.093674 0.092457 0.091241 0.093674 0.092457 0.092457 0.092457 0.093674 0.091241 0.091241 0.047445 0.048662 0.045012 0.047445 0.037713 0.047445 0.043796 0.048662 0.043796 0.043796 0.045012 0.046229 0.043796 0.038929 0.043796 0.043796 0.046229 0.045012 0.047445 0.043796 0.043796 0.047445 0.047445 0.043796 0.043796 0.048662 0.043796 0.043796 0.043796 0.043796 0.043796 0.047445 0.048662 0.047445 0.043796 0.047445 0.043796 0.043796 0.047445 0.045012 0.047445 0.171533 0.170316 0.171533 0.170316 0.167883 0.171533 0.171533 0.164234 0.164234 0.172749 0.170316 0.171533 0.009732 0.037713 0.007299 0.009732 0.008516 0.009732          
[178]  0.167883 0.143552 0.143552 0.086375 0.085158 0.086375 0.087591 0.086375 0.087591 0.087591 0.085158 0.086375 0.087591 0.086375 0.088808 0.086375 0.086375 0.086375 0.087591 0.087591 0.086375 0.087591 0.087591 0.086375 0.087591 0.086375 0.087591 0.087591 0.088808 0.088808 0.088808 0.087591 0.086375 0.087591 0.086375 0.086375 0.085158 0.087591 0.087591 0.085158 0.087591 0.086375 0.087591 0.087591 0.087591 0.086375 0.088808 0.087591 0.086375 0.087591 0.087591 0.087591 0.087591 0.086375 0.086375 0.087591 0.088808 0.087591 0.086375 0.087591 0.087591 0.087591 0.087591 0.086375 0.087591 0.088808 0.087591 0.087591 0.087591 0.085158 0.086375 0.086375 0.087591 0.087591 0.086375 0.085158 0.087591 0.088808 0.085158 0.087591 0.086375 0.088808 0.087591 0.086375 0.087591 0.088808 0.087591 0.087591 0.087591 0.087591 0.086375 0.085158 0.088808 0.086375 0.088916 0.087591 0.086375 0.086375 0.086375 0.085158 0.088808 0.087591 0.087591 0.087591 0.085158 0.086375 0.086375 0.088808 0.087591 0.086375 0.088808 0.087591 0.087591 0.087591 0.088808 0.086375 0.086375 0.047445 0.048662 0.040146 0.047445 0.035280 0.047445 0.043796 0.048662 0.043796 0.041363 0.042579 0.043796 0.043796 0.036496 0.043796 0.043796 0.041363 0.042579 0.047445 0.043796 0.043796 0.047445 0.047445 0.043796 0.043796 0.048662 0.041363 0.043796 0.043796 0.041363 0.043796 0.047445 0.048662 0.047445 0.043796 0.047445 0.041363 0.043796 0.047445 0.040146 0.047445 0.170316 0.166667 0.170316 0.166667 0.169100 0.167883 0.170316 0.165450 0.165450 0.171533 0.166667 0.167883 0.009732 0.040146 0.009732 0.012165 0.008516 0.009732 0.009732          
[179]  0.170316 0.141119 0.141119 0.088808 0.087591 0.088808 0.090024 0.088808 0.090024 0.090024 0.087591 0.088808 0.090024 0.088808 0.091241 0.088808 0.088808 0.088808 0.090024 0.090024 0.088808 0.090024 0.090024 0.088808 0.090024 0.088808 0.090024 0.090024 0.091241 0.091241 0.091241 0.090024 0.088808 0.090024 0.088808 0.088808 0.087591 0.090024 0.090024 0.087591 0.090024 0.088808 0.090024 0.090024 0.090024 0.088808 0.091241 0.090024 0.088808 0.090024 0.090024 0.090024 0.090024 0.088808 0.088808 0.090024 0.091241 0.090024 0.088808 0.090024 0.090024 0.090024 0.090024 0.088808 0.090024 0.091241 0.090024 0.090024 0.090024 0.087591 0.086375 0.088808 0.090024 0.090024 0.088808 0.087591 0.090024 0.091241 0.087591 0.090024 0.088808 0.091241 0.090024 0.088808 0.090024 0.091241 0.090024 0.090024 0.090024 0.090024 0.088808 0.087591 0.091241 0.088808 0.091352 0.090024 0.088808 0.088808 0.088808 0.087591 0.091241 0.090024 0.090024 0.090024 0.087591 0.088808 0.088808 0.091241 0.090024 0.088808 0.091241 0.090024 0.090024 0.090024 0.091241 0.088808 0.088808 0.047445 0.048662 0.045012 0.047445 0.040146 0.047445 0.043796 0.048662 0.043796 0.043796 0.045012 0.046229 0.043796 0.041363 0.043796 0.043796 0.046229 0.045012 0.047445 0.043796 0.043796 0.047445 0.047445 0.043796 0.043796 0.048662 0.043796 0.043796 0.043796 0.043796 0.043796 0.047445 0.048662 0.047445 0.043796 0.047445 0.043796 0.043796 0.047445 0.045012 0.047445 0.171533 0.169100 0.171533 0.169100 0.166667 0.170316 0.171533 0.163017 0.163017 0.172749 0.169100 0.170316 0.002433 0.040146 0.004866 0.007299 0.001217 0.002433 0.007299 0.007299          
[180]  0.169100 0.139903 0.139903 0.087591 0.086375 0.087591 0.088808 0.087591 0.088808 0.088808 0.086375 0.087591 0.088808 0.087591 0.090024 0.087591 0.087591 0.087591 0.088808 0.088808 0.087591 0.088808 0.088808 0.087591 0.088808 0.087591 0.088808 0.088808 0.090024 0.090024 0.090024 0.088808 0.087591 0.088808 0.087591 0.087591 0.086375 0.088808 0.088808 0.086375 0.088808 0.087591 0.088808 0.088808 0.088808 0.087591 0.090024 0.088808 0.087591 0.088808 0.088808 0.088808 0.088808 0.087591 0.087591 0.088808 0.090024 0.088808 0.087591 0.088808 0.088808 0.088808 0.088808 0.087591 0.088808 0.090024 0.088808 0.088808 0.088808 0.086375 0.085158 0.087591 0.088808 0.088808 0.087591 0.086375 0.088808 0.090024 0.086375 0.088808 0.087591 0.090024 0.088808 0.087591 0.088808 0.090024 0.088808 0.088808 0.088808 0.088808 0.087591 0.086375 0.090024 0.087591 0.090134 0.088808 0.087591 0.087591 0.087591 0.086375 0.090024 0.088808 0.088808 0.088808 0.086375 0.087591 0.087591 0.090024 0.088808 0.087591 0.090024 0.088808 0.088808 0.088808 0.090024 0.087591 0.087591 0.046229 0.047445 0.043796 0.046229 0.038929 0.046229 0.042579 0.047445 0.042579 0.042579 0.043796 0.045012 0.042579 0.040146 0.042579 0.042579 0.045012 0.043796 0.046229 0.042579 0.042579 0.046229 0.046229 0.042579 0.042579 0.047445 0.042579 0.042579 0.042579 0.042579 0.042579 0.046229 0.047445 0.046229 0.042579 0.046229 0.042579 0.042579 0.046229 0.043796 0.046229 0.170316 0.167883 0.170316 0.167883 0.165450 0.169100 0.170316 0.161800 0.161800 0.171533 0.167883 0.169100 0.003650 0.041363 0.006083 0.008516 0.002433 0.003650 0.008516 0.008516 0.001217          
[181]  0.169100 0.139903 0.139903 0.088808 0.087591 0.088808 0.090024 0.088808 0.090024 0.090024 0.087591 0.088808 0.090024 0.088808 0.091241 0.088808 0.088808 0.088808 0.090024 0.090024 0.088808 0.090024 0.090024 0.088808 0.090024 0.088808 0.090024 0.090024 0.091241 0.091241 0.091241 0.090024 0.088808 0.090024 0.088808 0.088808 0.087591 0.090024 0.090024 0.087591 0.090024 0.088808 0.090024 0.090024 0.090024 0.088808 0.091241 0.090024 0.088808 0.090024 0.090024 0.090024 0.090024 0.088808 0.088808 0.090024 0.091241 0.090024 0.088808 0.090024 0.090024 0.090024 0.090024 0.088808 0.090024 0.091241 0.090024 0.090024 0.090024 0.087591 0.086375 0.088808 0.090024 0.090024 0.088808 0.087591 0.090024 0.091241 0.087591 0.090024 0.088808 0.091241 0.090024 0.088808 0.090024 0.091241 0.090024 0.090024 0.090024 0.090024 0.088808 0.087591 0.091241 0.088808 0.091352 0.090024 0.088808 0.088808 0.088808 0.087591 0.091241 0.090024 0.090024 0.090024 0.087591 0.088808 0.088808 0.091241 0.090024 0.088808 0.091241 0.090024 0.090024 0.090024 0.091241 0.088808 0.088808 0.048662 0.049878 0.045012 0.048662 0.040146 0.048662 0.043796 0.049878 0.043796 0.043796 0.045012 0.046229 0.043796 0.041363 0.043796 0.043796 0.046229 0.045012 0.048662 0.043796 0.043796 0.048662 0.048662 0.043796 0.043796 0.049878 0.043796 0.043796 0.043796 0.043796 0.043796 0.048662 0.049878 0.048662 0.043796 0.048662 0.043796 0.043796 0.048662 0.045012 0.048662 0.171533 0.169100 0.171533 0.169100 0.166667 0.170316 0.171533 0.163017 0.163017 0.172749 0.169100 0.170316 0.003650 0.040146 0.006083 0.008516 0.002433 0.001217 0.008516 0.008516 0.001217 0.002433          
[182]  0.166667 0.145985 0.145985 0.097324 0.096107 0.097324 0.098540 0.097324 0.098540 0.098540 0.096107 0.097324 0.098540 0.097324 0.099757 0.097324 0.097324 0.097324 0.098540 0.098540 0.097324 0.098540 0.098540 0.097324 0.098540 0.097324 0.098540 0.098540 0.098540 0.098540 0.098540 0.098540 0.097324 0.098540 0.097324 0.097324 0.096107 0.098540 0.098540 0.096107 0.096107 0.097324 0.098540 0.098540 0.098540 0.097324 0.098540 0.098540 0.097324 0.096107 0.098540 0.098540 0.098540 0.097324 0.097324 0.098540 0.099757 0.098540 0.097324 0.098540 0.098540 0.098540 0.098540 0.097324 0.098540 0.099757 0.098540 0.096107 0.098540 0.096107 0.094891 0.097324 0.098540 0.098540 0.097324 0.096107 0.098540 0.099757 0.096107 0.098540 0.097324 0.098540 0.098540 0.097324 0.098540 0.098540 0.098540 0.098540 0.098540 0.098540 0.097324 0.096107 0.098540 0.097324 0.098660 0.098540 0.097324 0.097324 0.097324 0.096107 0.097324 0.098540 0.098540 0.098540 0.096107 0.097324 0.097324 0.098540 0.098540 0.097324 0.098540 0.098540 0.098540 0.098540 0.099757 0.097324 0.097324 0.049878 0.051095 0.041363 0.049878 0.037713 0.049878 0.042579 0.051095 0.042579 0.040146 0.041363 0.042579 0.042579 0.038929 0.042579 0.042579 0.042579 0.041363 0.049878 0.042579 0.042579 0.049878 0.049878 0.042579 0.042579 0.051095 0.040146 0.040146 0.042579 0.041363 0.042579 0.049878 0.051095 0.049878 0.042579 0.049878 0.041363 0.042579 0.049878 0.041363 0.049878 0.170316 0.167883 0.170316 0.167883 0.175182 0.169100 0.170316 0.171533 0.171533 0.171533 0.167883 0.169100 0.031630 0.019465 0.029197 0.029197 0.027981 0.030414 0.026764 0.029197 0.029197 0.030414 0.029197          
[183]  0.170316 0.141119 0.141119 0.088808 0.087591 0.088808 0.090024 0.088808 0.090024 0.090024 0.087591 0.088808 0.090024 0.088808 0.091241 0.088808 0.088808 0.088808 0.090024 0.090024 0.088808 0.090024 0.090024 0.088808 0.090024 0.088808 0.090024 0.090024 0.091241 0.091241 0.091241 0.090024 0.088808 0.090024 0.088808 0.088808 0.087591 0.090024 0.090024 0.087591 0.090024 0.088808 0.090024 0.090024 0.090024 0.088808 0.091241 0.090024 0.088808 0.090024 0.090024 0.090024 0.090024 0.088808 0.088808 0.090024 0.091241 0.090024 0.088808 0.090024 0.090024 0.090024 0.090024 0.088808 0.090024 0.091241 0.090024 0.090024 0.090024 0.087591 0.086375 0.088808 0.090024 0.090024 0.088808 0.087591 0.090024 0.091241 0.087591 0.090024 0.088808 0.091241 0.090024 0.088808 0.090024 0.091241 0.090024 0.090024 0.090024 0.090024 0.088808 0.087591 0.091241 0.088808 0.091352 0.090024 0.088808 0.088808 0.088808 0.087591 0.091241 0.090024 0.090024 0.090024 0.087591 0.088808 0.088808 0.091241 0.090024 0.088808 0.091241 0.090024 0.090024 0.090024 0.091241 0.088808 0.088808 0.047445 0.048662 0.045012 0.047445 0.040146 0.047445 0.043796 0.048662 0.043796 0.043796 0.045012 0.046229 0.043796 0.041363 0.043796 0.043796 0.046229 0.045012 0.047445 0.043796 0.043796 0.047445 0.047445 0.043796 0.043796 0.048662 0.043796 0.043796 0.043796 0.043796 0.043796 0.047445 0.048662 0.047445 0.043796 0.047445 0.043796 0.043796 0.047445 0.045012 0.047445 0.171533 0.169100 0.171533 0.169100 0.166667 0.170316 0.171533 0.163017 0.163017 0.172749 0.169100 0.170316 0.002433 0.040146 0.004866 0.007299 0.001217 0.002433 0.007299 0.007299 0.000000 0.001217 0.001217 0.029197          
[184]  0.172749 0.154501 0.154501 0.107056 0.105839 0.107056 0.108273 0.107056 0.108273 0.108273 0.105839 0.107056 0.108273 0.107056 0.109489 0.107056 0.107056 0.107056 0.108273 0.108273 0.107056 0.108273 0.108273 0.107056 0.108273 0.107056 0.108273 0.108273 0.108273 0.108273 0.108273 0.108273 0.107056 0.108273 0.107056 0.107056 0.105839 0.108273 0.108273 0.105839 0.108273 0.107056 0.108273 0.108273 0.108273 0.107056 0.108273 0.108273 0.107056 0.108273 0.108273 0.108273 0.108273 0.107056 0.107056 0.108273 0.109489 0.108273 0.107056 0.108273 0.108273 0.108273 0.108273 0.107056 0.108273 0.109489 0.108273 0.108273 0.108273 0.105839 0.104623 0.107056 0.108273 0.108273 0.107056 0.105839 0.108273 0.109489 0.105839 0.108273 0.107056 0.108273 0.108273 0.107056 0.108273 0.108273 0.108273 0.108273 0.108273 0.108273 0.107056 0.105839 0.108273 0.107056 0.108404 0.108273 0.107056 0.107056 0.107056 0.105839 0.109489 0.108273 0.108273 0.108273 0.105839 0.107056 0.107056 0.108273 0.108273 0.107056 0.108273 0.108273 0.108273 0.108273 0.109489 0.107056 0.107056 0.060827 0.062044 0.051095 0.060827 0.049878 0.060827 0.054745 0.062044 0.054745 0.049878 0.055961 0.052311 0.054745 0.051095 0.054745 0.054745 0.052311 0.055961 0.060827 0.054745 0.054745 0.060827 0.060827 0.054745 0.054745 0.059611 0.054745 0.052311 0.054745 0.051095 0.054745 0.060827 0.062044 0.060827 0.054745 0.060827 0.051095 0.054745 0.060827 0.051095 0.060827 0.171533 0.173966 0.171533 0.173966 0.176399 0.175182 0.171533 0.175182 0.175182 0.172749 0.173966 0.175182 0.042579 0.000000 0.037713 0.037713 0.041363 0.041363 0.037713 0.040146 0.040146 0.041363 0.040146 0.019465 0.040146          
[185]  0.170316 0.141119 0.141119 0.088808 0.087591 0.088808 0.090024 0.088808 0.090024 0.090024 0.087591 0.088808 0.090024 0.088808 0.091241 0.088808 0.088808 0.088808 0.090024 0.090024 0.088808 0.090024 0.090024 0.088808 0.090024 0.088808 0.090024 0.090024 0.091241 0.091241 0.091241 0.090024 0.088808 0.090024 0.088808 0.088808 0.087591 0.090024 0.090024 0.087591 0.090024 0.088808 0.090024 0.090024 0.090024 0.088808 0.091241 0.090024 0.088808 0.090024 0.090024 0.090024 0.090024 0.088808 0.088808 0.090024 0.091241 0.090024 0.088808 0.090024 0.090024 0.090024 0.090024 0.088808 0.090024 0.091241 0.090024 0.090024 0.090024 0.087591 0.086375 0.088808 0.090024 0.090024 0.088808 0.087591 0.090024 0.091241 0.087591 0.090024 0.088808 0.091241 0.090024 0.088808 0.090024 0.091241 0.090024 0.090024 0.090024 0.090024 0.088808 0.087591 0.091241 0.088808 0.091352 0.090024 0.088808 0.088808 0.088808 0.087591 0.091241 0.090024 0.090024 0.090024 0.087591 0.088808 0.088808 0.091241 0.090024 0.088808 0.091241 0.090024 0.090024 0.090024 0.091241 0.088808 0.088808 0.047445 0.048662 0.045012 0.047445 0.040146 0.047445 0.043796 0.048662 0.043796 0.043796 0.045012 0.046229 0.043796 0.041363 0.043796 0.043796 0.046229 0.045012 0.047445 0.043796 0.043796 0.047445 0.047445 0.043796 0.043796 0.048662 0.043796 0.043796 0.043796 0.043796 0.043796 0.047445 0.048662 0.047445 0.043796 0.047445 0.043796 0.043796 0.047445 0.045012 0.047445 0.171533 0.169100 0.171533 0.169100 0.166667 0.170316 0.171533 0.163017 0.163017 0.172749 0.169100 0.170316 0.002433 0.040146 0.004866 0.007299 0.001217 0.002433 0.007299 0.007299 0.000000 0.001217 0.001217 0.029197 0.000000 0.040146          
[186]  0.169100 0.142336 0.142336 0.092457 0.091241 0.092457 0.093674 0.092457 0.093674 0.093674 0.091241 0.092457 0.093674 0.092457 0.094891 0.092457 0.092457 0.092457 0.093674 0.093674 0.092457 0.093674 0.093674 0.092457 0.093674 0.092457 0.093674 0.093674 0.094891 0.094891 0.094891 0.093674 0.092457 0.093674 0.092457 0.092457 0.091241 0.093674 0.093674 0.091241 0.093674 0.092457 0.093674 0.093674 0.093674 0.092457 0.094891 0.093674 0.092457 0.093674 0.093674 0.093674 0.093674 0.092457 0.092457 0.093674 0.094891 0.093674 0.092457 0.093674 0.093674 0.093674 0.093674 0.092457 0.093674 0.094891 0.093674 0.093674 0.093674 0.091241 0.090024 0.092457 0.093674 0.093674 0.092457 0.091241 0.093674 0.094891 0.091241 0.093674 0.092457 0.094891 0.093674 0.092457 0.093674 0.094891 0.093674 0.093674 0.093674 0.093674 0.092457 0.091241 0.094891 0.092457 0.095006 0.093674 0.092457 0.092457 0.092457 0.091241 0.094891 0.093674 0.093674 0.093674 0.091241 0.092457 0.092457 0.094891 0.093674 0.092457 0.094891 0.093674 0.093674 0.093674 0.094891 0.092457 0.092457 0.046229 0.047445 0.043796 0.046229 0.038929 0.046229 0.042579 0.047445 0.042579 0.042579 0.043796 0.045012 0.042579 0.040146 0.042579 0.042579 0.045012 0.043796 0.046229 0.042579 0.042579 0.046229 0.046229 0.042579 0.042579 0.047445 0.042579 0.042579 0.042579 0.042579 0.042579 0.046229 0.047445 0.046229 0.042579 0.046229 0.042579 0.042579 0.046229 0.043796 0.046229 0.171533 0.169100 0.171533 0.169100 0.166667 0.170316 0.171533 0.163017 0.163017 0.172749 0.169100 0.170316 0.006083 0.038929 0.006083 0.008516 0.004866 0.006083 0.008516 0.008516 0.003650 0.004866 0.004866 0.027981 0.003650 0.038929 0.003650          
[187]  0.172749 0.154501 0.154501 0.107056 0.105839 0.107056 0.108273 0.107056 0.108273 0.108273 0.105839 0.107056 0.108273 0.107056 0.109489 0.107056 0.107056 0.107056 0.108273 0.108273 0.107056 0.108273 0.108273 0.107056 0.108273 0.107056 0.108273 0.108273 0.108273 0.108273 0.108273 0.108273 0.107056 0.108273 0.107056 0.107056 0.105839 0.108273 0.108273 0.105839 0.108273 0.107056 0.108273 0.108273 0.108273 0.107056 0.108273 0.108273 0.107056 0.108273 0.108273 0.108273 0.108273 0.107056 0.107056 0.108273 0.109489 0.108273 0.107056 0.108273 0.108273 0.108273 0.108273 0.107056 0.108273 0.109489 0.108273 0.108273 0.108273 0.105839 0.104623 0.107056 0.108273 0.108273 0.107056 0.105839 0.108273 0.109489 0.105839 0.108273 0.107056 0.108273 0.108273 0.107056 0.108273 0.108273 0.108273 0.108273 0.108273 0.108273 0.107056 0.105839 0.108273 0.107056 0.108404 0.108273 0.107056 0.107056 0.107056 0.105839 0.109489 0.108273 0.108273 0.108273 0.105839 0.107056 0.107056 0.108273 0.108273 0.107056 0.108273 0.108273 0.108273 0.108273 0.109489 0.107056 0.107056 0.060827 0.062044 0.051095 0.060827 0.049878 0.060827 0.054745 0.062044 0.054745 0.049878 0.055961 0.052311 0.054745 0.051095 0.054745 0.054745 0.052311 0.055961 0.060827 0.054745 0.054745 0.060827 0.060827 0.054745 0.054745 0.059611 0.054745 0.052311 0.054745 0.051095 0.054745 0.060827 0.062044 0.060827 0.054745 0.060827 0.051095 0.054745 0.060827 0.051095 0.060827 0.171533 0.173966 0.171533 0.173966 0.176399 0.175182 0.171533 0.175182 0.175182 0.172749 0.173966 0.175182 0.042579 0.000000 0.037713 0.037713 0.041363 0.041363 0.037713 0.040146 0.040146 0.041363 0.040146 0.019465 0.040146 0.000000 0.040146 0.038929          
[188]  0.170316 0.141119 0.141119 0.088808 0.087591 0.088808 0.090024 0.088808 0.090024 0.090024 0.087591 0.088808 0.090024 0.088808 0.091241 0.088808 0.088808 0.088808 0.090024 0.090024 0.088808 0.090024 0.090024 0.088808 0.090024 0.088808 0.090024 0.090024 0.091241 0.091241 0.091241 0.090024 0.088808 0.090024 0.088808 0.088808 0.087591 0.090024 0.090024 0.087591 0.090024 0.088808 0.090024 0.090024 0.090024 0.088808 0.091241 0.090024 0.088808 0.090024 0.090024 0.090024 0.090024 0.088808 0.088808 0.090024 0.091241 0.090024 0.088808 0.090024 0.090024 0.090024 0.090024 0.088808 0.090024 0.091241 0.090024 0.090024 0.090024 0.087591 0.086375 0.088808 0.090024 0.090024 0.088808 0.087591 0.090024 0.091241 0.087591 0.090024 0.088808 0.091241 0.090024 0.088808 0.090024 0.091241 0.090024 0.090024 0.090024 0.090024 0.088808 0.087591 0.091241 0.088808 0.091352 0.090024 0.088808 0.088808 0.088808 0.087591 0.091241 0.090024 0.090024 0.090024 0.087591 0.088808 0.088808 0.091241 0.090024 0.088808 0.091241 0.090024 0.090024 0.090024 0.091241 0.088808 0.088808 0.047445 0.048662 0.045012 0.047445 0.040146 0.047445 0.043796 0.048662 0.043796 0.043796 0.045012 0.046229 0.043796 0.041363 0.043796 0.043796 0.046229 0.045012 0.047445 0.043796 0.043796 0.047445 0.047445 0.043796 0.043796 0.048662 0.043796 0.043796 0.043796 0.043796 0.043796 0.047445 0.048662 0.047445 0.043796 0.047445 0.043796 0.043796 0.047445 0.045012 0.047445 0.171533 0.169100 0.171533 0.169100 0.166667 0.170316 0.171533 0.163017 0.163017 0.172749 0.169100 0.170316 0.002433 0.040146 0.004866 0.007299 0.001217 0.002433 0.007299 0.007299 0.000000 0.001217 0.001217 0.029197 0.000000 0.040146 0.000000 0.003650 0.040146          
[189]  0.170316 0.141119 0.141119 0.091241 0.090024 0.091241 0.092457 0.091241 0.092457 0.092457 0.090024 0.091241 0.092457 0.091241 0.093674 0.091241 0.091241 0.091241 0.092457 0.092457 0.091241 0.092457 0.092457 0.091241 0.092457 0.091241 0.092457 0.092457 0.093674 0.093674 0.093674 0.092457 0.091241 0.092457 0.091241 0.091241 0.090024 0.092457 0.092457 0.090024 0.092457 0.091241 0.092457 0.092457 0.092457 0.091241 0.093674 0.092457 0.091241 0.092457 0.092457 0.092457 0.092457 0.091241 0.091241 0.092457 0.093674 0.092457 0.091241 0.092457 0.092457 0.092457 0.092457 0.091241 0.092457 0.093674 0.092457 0.092457 0.092457 0.090024 0.088808 0.091241 0.092457 0.092457 0.091241 0.090024 0.092457 0.093674 0.090024 0.092457 0.091241 0.093674 0.092457 0.091241 0.092457 0.093674 0.092457 0.092457 0.092457 0.092457 0.091241 0.090024 0.093674 0.091241 0.093788 0.092457 0.091241 0.091241 0.091241 0.090024 0.093674 0.092457 0.092457 0.092457 0.090024 0.091241 0.091241 0.093674 0.092457 0.091241 0.093674 0.092457 0.092457 0.092457 0.093674 0.091241 0.091241 0.047445 0.048662 0.047445 0.047445 0.042579 0.047445 0.046229 0.048662 0.046229 0.046229 0.045012 0.048662 0.046229 0.043796 0.046229 0.046229 0.048662 0.045012 0.047445 0.046229 0.046229 0.047445 0.047445 0.046229 0.046229 0.048662 0.043796 0.046229 0.046229 0.046229 0.046229 0.047445 0.048662 0.047445 0.046229 0.047445 0.046229 0.046229 0.047445 0.047445 0.047445 0.170316 0.172749 0.170316 0.172749 0.167883 0.173966 0.170316 0.166667 0.166667 0.171533 0.172749 0.173966 0.009732 0.037713 0.002433 0.000000 0.008516 0.009732 0.009732 0.012165 0.007299 0.008516 0.008516 0.029197 0.007299 0.037713 0.007299 0.008516 0.037713 0.007299          
[190]  0.170316 0.141119 0.141119 0.088808 0.087591 0.088808 0.090024 0.088808 0.090024 0.090024 0.087591 0.088808 0.090024 0.088808 0.091241 0.088808 0.088808 0.088808 0.090024 0.090024 0.088808 0.090024 0.090024 0.088808 0.090024 0.088808 0.090024 0.090024 0.091241 0.091241 0.091241 0.090024 0.088808 0.090024 0.088808 0.088808 0.087591 0.090024 0.090024 0.087591 0.090024 0.088808 0.090024 0.090024 0.090024 0.088808 0.091241 0.090024 0.088808 0.090024 0.090024 0.090024 0.090024 0.088808 0.088808 0.090024 0.091241 0.090024 0.088808 0.090024 0.090024 0.090024 0.090024 0.088808 0.090024 0.091241 0.090024 0.090024 0.090024 0.087591 0.086375 0.088808 0.090024 0.090024 0.088808 0.087591 0.090024 0.091241 0.087591 0.090024 0.088808 0.091241 0.090024 0.088808 0.090024 0.091241 0.090024 0.090024 0.090024 0.090024 0.088808 0.087591 0.091241 0.088808 0.091352 0.090024 0.088808 0.088808 0.088808 0.087591 0.091241 0.090024 0.090024 0.090024 0.087591 0.088808 0.088808 0.091241 0.090024 0.088808 0.091241 0.090024 0.090024 0.090024 0.091241 0.088808 0.088808 0.047445 0.048662 0.045012 0.047445 0.040146 0.047445 0.043796 0.048662 0.043796 0.043796 0.045012 0.046229 0.043796 0.041363 0.043796 0.043796 0.046229 0.045012 0.047445 0.043796 0.043796 0.047445 0.047445 0.043796 0.043796 0.048662 0.043796 0.043796 0.043796 0.043796 0.043796 0.047445 0.048662 0.047445 0.043796 0.047445 0.043796 0.043796 0.047445 0.045012 0.047445 0.171533 0.169100 0.171533 0.169100 0.166667 0.170316 0.171533 0.163017 0.163017 0.172749 0.169100 0.170316 0.002433 0.040146 0.004866 0.007299 0.001217 0.002433 0.007299 0.007299 0.000000 0.001217 0.001217 0.029197 0.000000 0.040146 0.000000 0.003650 0.040146 0.000000 0.007299          
[191]  0.172749 0.143552 0.143552 0.091241 0.090024 0.091241 0.092457 0.091241 0.092457 0.092457 0.090024 0.091241 0.092457 0.091241 0.093674 0.091241 0.091241 0.091241 0.092457 0.092457 0.091241 0.092457 0.092457 0.091241 0.092457 0.091241 0.092457 0.092457 0.093674 0.093674 0.093674 0.092457 0.091241 0.092457 0.091241 0.091241 0.090024 0.092457 0.092457 0.090024 0.092457 0.091241 0.092457 0.092457 0.092457 0.091241 0.093674 0.092457 0.091241 0.092457 0.092457 0.092457 0.092457 0.091241 0.091241 0.092457 0.093674 0.092457 0.091241 0.092457 0.092457 0.092457 0.092457 0.091241 0.092457 0.093674 0.092457 0.092457 0.092457 0.090024 0.088808 0.091241 0.092457 0.092457 0.091241 0.090024 0.092457 0.093674 0.090024 0.092457 0.091241 0.093674 0.092457 0.091241 0.092457 0.093674 0.092457 0.092457 0.092457 0.092457 0.091241 0.090024 0.093674 0.091241 0.093788 0.092457 0.091241 0.091241 0.091241 0.090024 0.093674 0.092457 0.092457 0.092457 0.090024 0.091241 0.091241 0.093674 0.092457 0.091241 0.093674 0.092457 0.092457 0.092457 0.093674 0.091241 0.091241 0.049878 0.051095 0.047445 0.049878 0.042579 0.049878 0.046229 0.051095 0.046229 0.046229 0.047445 0.048662 0.046229 0.043796 0.046229 0.046229 0.048662 0.047445 0.049878 0.046229 0.046229 0.049878 0.049878 0.046229 0.046229 0.051095 0.046229 0.046229 0.046229 0.046229 0.046229 0.049878 0.051095 0.049878 0.046229 0.049878 0.046229 0.046229 0.049878 0.047445 0.049878 0.173966 0.171533 0.173966 0.171533 0.169100 0.172749 0.173966 0.165450 0.165450 0.175182 0.171533 0.172749 0.004866 0.040146 0.007299 0.009732 0.003650 0.004866 0.007299 0.009732 0.002433 0.003650 0.003650 0.029197 0.002433 0.040146 0.002433 0.006083 0.040146 0.002433 0.009732 0.002433          
[192]  0.169100 0.139903 0.139903 0.088808 0.087591 0.088808 0.090024 0.088808 0.090024 0.090024 0.087591 0.088808 0.090024 0.088808 0.091241 0.088808 0.088808 0.088808 0.090024 0.090024 0.088808 0.090024 0.090024 0.088808 0.090024 0.088808 0.090024 0.090024 0.091241 0.091241 0.091241 0.090024 0.088808 0.090024 0.088808 0.088808 0.087591 0.090024 0.090024 0.087591 0.090024 0.088808 0.090024 0.090024 0.090024 0.088808 0.091241 0.090024 0.088808 0.090024 0.090024 0.090024 0.090024 0.088808 0.088808 0.090024 0.091241 0.090024 0.088808 0.090024 0.090024 0.090024 0.090024 0.088808 0.090024 0.091241 0.090024 0.090024 0.090024 0.087591 0.086375 0.088808 0.090024 0.090024 0.088808 0.087591 0.090024 0.091241 0.087591 0.090024 0.088808 0.091241 0.090024 0.088808 0.090024 0.091241 0.090024 0.090024 0.090024 0.090024 0.088808 0.087591 0.091241 0.088808 0.091352 0.090024 0.088808 0.088808 0.088808 0.087591 0.091241 0.090024 0.090024 0.090024 0.087591 0.088808 0.088808 0.091241 0.090024 0.088808 0.091241 0.090024 0.090024 0.090024 0.091241 0.088808 0.088808 0.048662 0.049878 0.045012 0.048662 0.040146 0.048662 0.043796 0.049878 0.043796 0.043796 0.045012 0.046229 0.043796 0.041363 0.043796 0.043796 0.046229 0.045012 0.048662 0.043796 0.043796 0.048662 0.048662 0.043796 0.043796 0.049878 0.043796 0.043796 0.043796 0.043796 0.043796 0.048662 0.049878 0.048662 0.043796 0.048662 0.043796 0.043796 0.048662 0.045012 0.048662 0.171533 0.169100 0.171533 0.169100 0.166667 0.170316 0.171533 0.163017 0.163017 0.172749 0.169100 0.170316 0.003650 0.040146 0.006083 0.008516 0.002433 0.001217 0.008516 0.008516 0.001217 0.002433 0.000000 0.029197 0.001217 0.040146 0.001217 0.004866 0.040146 0.001217 0.008516 0.001217 0.003650          
[193]  0.170316 0.141119 0.141119 0.088808 0.087591 0.088808 0.090024 0.088808 0.090024 0.090024 0.087591 0.088808 0.090024 0.088808 0.091241 0.088808 0.088808 0.088808 0.090024 0.090024 0.088808 0.090024 0.090024 0.088808 0.090024 0.088808 0.090024 0.090024 0.091241 0.091241 0.091241 0.090024 0.088808 0.090024 0.088808 0.088808 0.087591 0.090024 0.090024 0.087591 0.090024 0.088808 0.090024 0.090024 0.090024 0.088808 0.091241 0.090024 0.088808 0.090024 0.090024 0.090024 0.090024 0.088808 0.088808 0.090024 0.091241 0.090024 0.088808 0.090024 0.090024 0.090024 0.090024 0.088808 0.090024 0.091241 0.090024 0.090024 0.090024 0.087591 0.086375 0.088808 0.090024 0.090024 0.088808 0.087591 0.090024 0.091241 0.087591 0.090024 0.088808 0.091241 0.090024 0.088808 0.090024 0.091241 0.090024 0.090024 0.090024 0.090024 0.088808 0.087591 0.091241 0.088808 0.091352 0.090024 0.088808 0.088808 0.088808 0.087591 0.091241 0.090024 0.090024 0.090024 0.087591 0.088808 0.088808 0.091241 0.090024 0.088808 0.091241 0.090024 0.090024 0.090024 0.091241 0.088808 0.088808 0.047445 0.048662 0.045012 0.047445 0.040146 0.047445 0.043796 0.048662 0.043796 0.043796 0.045012 0.046229 0.043796 0.041363 0.043796 0.043796 0.046229 0.045012 0.047445 0.043796 0.043796 0.047445 0.047445 0.043796 0.043796 0.048662 0.043796 0.043796 0.043796 0.043796 0.043796 0.047445 0.048662 0.047445 0.043796 0.047445 0.043796 0.043796 0.047445 0.045012 0.047445 0.171533 0.169100 0.171533 0.169100 0.166667 0.170316 0.171533 0.163017 0.163017 0.172749 0.169100 0.170316 0.002433 0.040146 0.004866 0.007299 0.001217 0.002433 0.007299 0.007299 0.000000 0.001217 0.001217 0.029197 0.000000 0.040146 0.000000 0.003650 0.040146 0.000000 0.007299 0.000000 0.002433 0.001217          
[194]  0.170316 0.141119 0.141119 0.088808 0.087591 0.088808 0.090024 0.088808 0.090024 0.090024 0.087591 0.088808 0.090024 0.088808 0.091241 0.088808 0.088808 0.088808 0.090024 0.090024 0.088808 0.090024 0.090024 0.088808 0.090024 0.088808 0.090024 0.090024 0.091241 0.091241 0.091241 0.090024 0.088808 0.090024 0.088808 0.088808 0.087591 0.090024 0.090024 0.087591 0.090024 0.088808 0.090024 0.090024 0.090024 0.088808 0.091241 0.090024 0.088808 0.090024 0.090024 0.090024 0.090024 0.088808 0.088808 0.090024 0.091241 0.090024 0.088808 0.090024 0.090024 0.090024 0.090024 0.088808 0.090024 0.091241 0.090024 0.090024 0.090024 0.087591 0.086375 0.088808 0.090024 0.090024 0.088808 0.087591 0.090024 0.091241 0.087591 0.090024 0.088808 0.091241 0.090024 0.088808 0.090024 0.091241 0.090024 0.090024 0.090024 0.090024 0.088808 0.087591 0.091241 0.088808 0.091352 0.090024 0.088808 0.088808 0.088808 0.087591 0.091241 0.090024 0.090024 0.090024 0.087591 0.088808 0.088808 0.091241 0.090024 0.088808 0.091241 0.090024 0.090024 0.090024 0.091241 0.088808 0.088808 0.047445 0.048662 0.045012 0.047445 0.040146 0.047445 0.043796 0.048662 0.043796 0.043796 0.045012 0.046229 0.043796 0.041363 0.043796 0.043796 0.046229 0.045012 0.047445 0.043796 0.043796 0.047445 0.047445 0.043796 0.043796 0.048662 0.043796 0.043796 0.043796 0.043796 0.043796 0.047445 0.048662 0.047445 0.043796 0.047445 0.043796 0.043796 0.047445 0.045012 0.047445 0.171533 0.169100 0.171533 0.169100 0.166667 0.170316 0.171533 0.163017 0.163017 0.172749 0.169100 0.170316 0.002433 0.040146 0.004866 0.007299 0.001217 0.002433 0.007299 0.007299 0.000000 0.001217 0.001217 0.029197 0.000000 0.040146 0.000000 0.003650 0.040146 0.000000 0.007299 0.000000 0.002433 0.001217 0.000000          
[195]  0.171533 0.144769 0.144769 0.092457 0.091241 0.092457 0.093674 0.092457 0.093674 0.093674 0.091241 0.092457 0.093674 0.092457 0.094891 0.092457 0.092457 0.092457 0.093674 0.093674 0.092457 0.093674 0.093674 0.092457 0.093674 0.092457 0.093674 0.093674 0.094891 0.094891 0.094891 0.093674 0.092457 0.093674 0.092457 0.092457 0.091241 0.093674 0.093674 0.091241 0.093674 0.092457 0.093674 0.093674 0.093674 0.092457 0.094891 0.093674 0.092457 0.093674 0.093674 0.093674 0.093674 0.092457 0.092457 0.092457 0.094891 0.093674 0.092457 0.093674 0.093674 0.093674 0.093674 0.092457 0.093674 0.094891 0.093674 0.093674 0.093674 0.091241 0.090024 0.092457 0.093674 0.093674 0.092457 0.091241 0.093674 0.094891 0.091241 0.093674 0.092457 0.094891 0.093674 0.092457 0.093674 0.094891 0.093674 0.093674 0.093674 0.093674 0.092457 0.091241 0.094891 0.092457 0.095006 0.093674 0.092457 0.092457 0.092457 0.091241 0.094891 0.093674 0.093674 0.093674 0.091241 0.092457 0.092457 0.094891 0.093674 0.092457 0.094891 0.093674 0.093674 0.093674 0.094891 0.092457 0.092457 0.052311 0.053528 0.047445 0.052311 0.042579 0.052311 0.046229 0.053528 0.046229 0.046229 0.047445 0.048662 0.046229 0.043796 0.046229 0.046229 0.048662 0.047445 0.052311 0.046229 0.046229 0.052311 0.052311 0.046229 0.046229 0.053528 0.046229 0.046229 0.046229 0.046229 0.046229 0.052311 0.053528 0.052311 0.046229 0.052311 0.046229 0.046229 0.052311 0.047445 0.052311 0.175182 0.172749 0.175182 0.172749 0.170316 0.173966 0.175182 0.166667 0.166667 0.176399 0.172749 0.173966 0.007299 0.043796 0.009732 0.012165 0.006083 0.006083 0.012165 0.012165 0.004866 0.006083 0.004866 0.031630 0.004866 0.043796 0.004866 0.008516 0.043796 0.004866 0.012165 0.004866 0.007299 0.004866 0.004866 0.004866          
[196]  0.172749 0.152068 0.152068 0.102190 0.100973 0.102190 0.103406 0.102190 0.103406 0.103406 0.100973 0.102190 0.103406 0.102190 0.104623 0.102190 0.102190 0.102190 0.103406 0.103406 0.102190 0.103406 0.103406 0.102190 0.103406 0.102190 0.103406 0.103406 0.103406 0.103406 0.103406 0.103406 0.102190 0.103406 0.102190 0.102190 0.100973 0.103406 0.103406 0.100973 0.103406 0.102190 0.103406 0.103406 0.103406 0.102190 0.103406 0.103406 0.102190 0.103406 0.103406 0.103406 0.103406 0.102190 0.102190 0.103406 0.104623 0.103406 0.102190 0.103406 0.103406 0.103406 0.103406 0.102190 0.103406 0.104623 0.103406 0.103406 0.103406 0.100973 0.099757 0.102190 0.103406 0.103406 0.102190 0.100973 0.103406 0.104623 0.100973 0.103406 0.102190 0.103406 0.103406 0.102190 0.103406 0.103406 0.103406 0.103406 0.103406 0.103406 0.102190 0.100973 0.103406 0.102190 0.103532 0.103406 0.102190 0.102190 0.102190 0.100973 0.104623 0.103406 0.103406 0.103406 0.100973 0.102190 0.102190 0.103406 0.103406 0.102190 0.103406 0.103406 0.103406 0.103406 0.104623 0.102190 0.102190 0.055961 0.057178 0.046229 0.055961 0.045012 0.055961 0.049878 0.057178 0.049878 0.045012 0.051095 0.047445 0.049878 0.046229 0.049878 0.049878 0.047445 0.051095 0.055961 0.049878 0.049878 0.055961 0.055961 0.049878 0.049878 0.057178 0.049878 0.047445 0.049878 0.046229 0.049878 0.055961 0.057178 0.055961 0.049878 0.055961 0.046229 0.049878 0.055961 0.046229 0.055961 0.167883 0.172749 0.167883 0.172749 0.172749 0.173966 0.167883 0.171533 0.171533 0.169100 0.172749 0.173966 0.037713 0.004866 0.032847 0.032847 0.036496 0.036496 0.032847 0.035280 0.035280 0.036496 0.035280 0.014599 0.035280 0.004866 0.035280 0.034063 0.004866 0.035280 0.032847 0.035280 0.035280 0.035280 0.035280 0.035280 0.038929          
[197]  0.170316 0.141119 0.141119 0.090024 0.088808 0.090024 0.091241 0.090024 0.091241 0.091241 0.088808 0.090024 0.091241 0.090024 0.092457 0.090024 0.090024 0.090024 0.091241 0.091241 0.090024 0.091241 0.091241 0.090024 0.091241 0.090024 0.091241 0.091241 0.092457 0.092457 0.092457 0.091241 0.090024 0.091241 0.090024 0.090024 0.088808 0.091241 0.091241 0.088808 0.091241 0.090024 0.091241 0.091241 0.091241 0.090024 0.092457 0.091241 0.090024 0.091241 0.091241 0.091241 0.091241 0.090024 0.090024 0.091241 0.092457 0.091241 0.090024 0.091241 0.091241 0.091241 0.091241 0.090024 0.091241 0.092457 0.091241 0.091241 0.091241 0.088808 0.087591 0.090024 0.091241 0.091241 0.090024 0.088808 0.091241 0.092457 0.088808 0.091241 0.090024 0.092457 0.091241 0.090024 0.091241 0.092457 0.091241 0.091241 0.091241 0.091241 0.090024 0.088808 0.092457 0.090024 0.092570 0.091241 0.090024 0.090024 0.090024 0.088808 0.092457 0.091241 0.091241 0.091241 0.088808 0.090024 0.090024 0.092457 0.091241 0.090024 0.092457 0.091241 0.091241 0.091241 0.092457 0.090024 0.090024 0.049878 0.051095 0.046229 0.049878 0.041363 0.049878 0.045012 0.051095 0.045012 0.045012 0.043796 0.047445 0.045012 0.042579 0.045012 0.045012 0.047445 0.043796 0.049878 0.045012 0.045012 0.049878 0.049878 0.045012 0.045012 0.051095 0.042579 0.045012 0.045012 0.045012 0.045012 0.049878 0.051095 0.049878 0.045012 0.049878 0.045012 0.045012 0.049878 0.046229 0.049878 0.172749 0.170316 0.172749 0.170316 0.167883 0.171533 0.172749 0.164234 0.164234 0.173966 0.170316 0.171533 0.002433 0.041363 0.007299 0.009732 0.003650 0.002433 0.009732 0.009732 0.002433 0.003650 0.001217 0.030414 0.002433 0.041363 0.002433 0.006083 0.041363 0.002433 0.009732 0.002433 0.004866 0.001217 0.002433 0.002433 0.006083 0.036496          
[198]  0.170316 0.138686 0.138686 0.088808 0.087591 0.088808 0.090024 0.088808 0.090024 0.090024 0.087591 0.088808 0.090024 0.088808 0.091241 0.088808 0.088808 0.088808 0.090024 0.090024 0.088808 0.090024 0.090024 0.088808 0.090024 0.088808 0.090024 0.090024 0.091241 0.091241 0.091241 0.090024 0.088808 0.090024 0.088808 0.088808 0.087591 0.090024 0.090024 0.087591 0.090024 0.088808 0.090024 0.090024 0.090024 0.088808 0.091241 0.090024 0.088808 0.090024 0.090024 0.090024 0.090024 0.088808 0.088808 0.090024 0.091241 0.090024 0.088808 0.090024 0.090024 0.090024 0.090024 0.088808 0.090024 0.091241 0.090024 0.090024 0.090024 0.087591 0.086375 0.088808 0.090024 0.090024 0.088808 0.087591 0.090024 0.091241 0.087591 0.090024 0.088808 0.091241 0.090024 0.088808 0.090024 0.091241 0.090024 0.090024 0.090024 0.090024 0.088808 0.087591 0.091241 0.088808 0.091352 0.090024 0.088808 0.088808 0.088808 0.087591 0.091241 0.090024 0.090024 0.090024 0.087591 0.088808 0.088808 0.091241 0.090024 0.088808 0.091241 0.090024 0.090024 0.090024 0.091241 0.088808 0.088808 0.049878 0.051095 0.047445 0.049878 0.042579 0.049878 0.046229 0.051095 0.046229 0.046229 0.047445 0.048662 0.046229 0.043796 0.046229 0.046229 0.048662 0.047445 0.049878 0.046229 0.046229 0.049878 0.049878 0.046229 0.046229 0.051095 0.046229 0.046229 0.046229 0.046229 0.046229 0.049878 0.051095 0.049878 0.046229 0.049878 0.046229 0.046229 0.049878 0.047445 0.049878 0.171533 0.169100 0.171533 0.169100 0.166667 0.170316 0.171533 0.163017 0.163017 0.172749 0.169100 0.170316 0.004866 0.042579 0.007299 0.009732 0.003650 0.004866 0.009732 0.009732 0.002433 0.003650 0.003650 0.031630 0.002433 0.042579 0.002433 0.006083 0.042579 0.002433 0.009732 0.002433 0.004866 0.003650 0.002433 0.002433 0.007299 0.037713 0.004866          
[199]  0.165450 0.144769 0.144769 0.096107 0.094891 0.096107 0.097324 0.096107 0.097324 0.097324 0.094891 0.096107 0.097324 0.096107 0.098540 0.096107 0.096107 0.096107 0.097324 0.097324 0.096107 0.097324 0.097324 0.096107 0.097324 0.096107 0.097324 0.097324 0.097324 0.097324 0.097324 0.097324 0.096107 0.097324 0.096107 0.096107 0.094891 0.097324 0.097324 0.094891 0.094891 0.096107 0.097324 0.097324 0.097324 0.096107 0.097324 0.097324 0.096107 0.094891 0.097324 0.097324 0.097324 0.096107 0.096107 0.097324 0.098540 0.097324 0.096107 0.097324 0.097324 0.097324 0.097324 0.096107 0.097324 0.098540 0.097324 0.094891 0.097324 0.094891 0.093674 0.096107 0.097324 0.097324 0.096107 0.094891 0.097324 0.098540 0.094891 0.097324 0.096107 0.097324 0.097324 0.096107 0.097324 0.097324 0.097324 0.097324 0.097324 0.097324 0.096107 0.094891 0.097324 0.096107 0.097442 0.097324 0.096107 0.096107 0.096107 0.094891 0.096107 0.097324 0.097324 0.097324 0.094891 0.096107 0.096107 0.097324 0.097324 0.096107 0.097324 0.097324 0.097324 0.097324 0.098540 0.096107 0.096107 0.048662 0.049878 0.040146 0.048662 0.036496 0.048662 0.041363 0.049878 0.041363 0.038929 0.040146 0.041363 0.041363 0.037713 0.041363 0.041363 0.041363 0.040146 0.048662 0.041363 0.041363 0.048662 0.048662 0.041363 0.041363 0.049878 0.038929 0.038929 0.041363 0.040146 0.041363 0.048662 0.049878 0.048662 0.041363 0.048662 0.040146 0.041363 0.048662 0.040146 0.048662 0.171533 0.169100 0.171533 0.169100 0.173966 0.170316 0.171533 0.170316 0.170316 0.172749 0.169100 0.170316 0.030414 0.020681 0.027981 0.027981 0.026764 0.029197 0.025547 0.027981 0.027981 0.029197 0.027981 0.001217 0.027981 0.020681 0.027981 0.026764 0.020681 0.027981 0.027981 0.027981 0.027981 0.027981 0.027981 0.027981 0.030414 0.015815 0.029197 0.030414          
[200]  0.169100 0.139903 0.139903 0.088808 0.087591 0.088808 0.090024 0.088808 0.090024 0.090024 0.087591 0.088808 0.090024 0.088808 0.091241 0.088808 0.088808 0.088808 0.090024 0.090024 0.088808 0.090024 0.090024 0.088808 0.090024 0.088808 0.090024 0.090024 0.091241 0.091241 0.091241 0.090024 0.088808 0.090024 0.088808 0.088808 0.087591 0.090024 0.090024 0.087591 0.090024 0.088808 0.090024 0.090024 0.090024 0.088808 0.091241 0.090024 0.088808 0.090024 0.090024 0.090024 0.090024 0.088808 0.088808 0.090024 0.091241 0.090024 0.088808 0.090024 0.090024 0.090024 0.090024 0.088808 0.090024 0.091241 0.090024 0.090024 0.090024 0.087591 0.086375 0.088808 0.090024 0.090024 0.088808 0.087591 0.090024 0.091241 0.087591 0.090024 0.088808 0.091241 0.090024 0.088808 0.090024 0.091241 0.090024 0.090024 0.090024 0.090024 0.088808 0.087591 0.091241 0.088808 0.091352 0.090024 0.088808 0.088808 0.088808 0.087591 0.091241 0.090024 0.090024 0.090024 0.087591 0.088808 0.088808 0.091241 0.090024 0.088808 0.091241 0.090024 0.090024 0.090024 0.091241 0.088808 0.088808 0.048662 0.049878 0.045012 0.048662 0.040146 0.048662 0.043796 0.049878 0.043796 0.043796 0.045012 0.046229 0.043796 0.041363 0.043796 0.043796 0.046229 0.045012 0.048662 0.043796 0.043796 0.048662 0.048662 0.043796 0.043796 0.049878 0.043796 0.043796 0.043796 0.043796 0.043796 0.048662 0.049878 0.048662 0.043796 0.048662 0.043796 0.043796 0.048662 0.045012 0.048662 0.171533 0.169100 0.171533 0.169100 0.166667 0.170316 0.171533 0.163017 0.163017 0.172749 0.169100 0.170316 0.003650 0.040146 0.006083 0.008516 0.002433 0.001217 0.008516 0.008516 0.001217 0.002433 0.000000 0.029197 0.001217 0.040146 0.001217 0.004866 0.040146 0.001217 0.008516 0.001217 0.003650 0.000000 0.001217 0.001217 0.004866 0.035280 0.001217 0.003650 0.027981          
[201]  0.169100 0.144769 0.144769 0.091241 0.090024 0.091241 0.092457 0.091241 0.092457 0.092457 0.090024 0.091241 0.092457 0.091241 0.093674 0.091241 0.091241 0.091241 0.092457 0.092457 0.091241 0.092457 0.092457 0.091241 0.092457 0.091241 0.092457 0.092457 0.093674 0.093674 0.093674 0.092457 0.091241 0.092457 0.091241 0.091241 0.090024 0.092457 0.092457 0.090024 0.092457 0.091241 0.092457 0.092457 0.092457 0.091241 0.093674 0.092457 0.091241 0.092457 0.092457 0.092457 0.092457 0.091241 0.091241 0.092457 0.093674 0.092457 0.091241 0.092457 0.092457 0.092457 0.092457 0.091241 0.092457 0.093674 0.092457 0.092457 0.092457 0.090024 0.088808 0.091241 0.092457 0.092457 0.091241 0.090024 0.092457 0.093674 0.090024 0.092457 0.091241 0.093674 0.092457 0.091241 0.092457 0.093674 0.092457 0.092457 0.092457 0.092457 0.091241 0.090024 0.093674 0.091241 0.093788 0.092457 0.091241 0.091241 0.091241 0.090024 0.093674 0.092457 0.092457 0.092457 0.090024 0.091241 0.091241 0.093674 0.092457 0.091241 0.093674 0.092457 0.092457 0.092457 0.093674 0.091241 0.091241 0.047445 0.048662 0.043796 0.047445 0.038929 0.047445 0.042579 0.048662 0.042579 0.042579 0.043796 0.045012 0.042579 0.040146 0.042579 0.042579 0.045012 0.043796 0.047445 0.042579 0.042579 0.047445 0.047445 0.042579 0.042579 0.048662 0.042579 0.042579 0.042579 0.042579 0.042579 0.047445 0.048662 0.047445 0.042579 0.047445 0.042579 0.042579 0.047445 0.043796 0.047445 0.167883 0.167883 0.167883 0.167883 0.165450 0.169100 0.167883 0.161800 0.161800 0.169100 0.167883 0.169100 0.007299 0.037713 0.007299 0.009732 0.006083 0.006083 0.009732 0.009732 0.004866 0.006083 0.004866 0.027981 0.004866 0.037713 0.004866 0.003650 0.037713 0.004866 0.009732 0.004866 0.007299 0.004866 0.004866 0.004866 0.008516 0.032847 0.006083 0.007299 0.026764 0.004866          
[202]  0.172749 0.143552 0.143552 0.088808 0.087591 0.088808 0.090024 0.088808 0.090024 0.090024 0.087591 0.088808 0.090024 0.088808 0.091241 0.088808 0.088808 0.088808 0.090024 0.090024 0.088808 0.090024 0.090024 0.088808 0.090024 0.088808 0.090024 0.090024 0.091241 0.091241 0.091241 0.090024 0.088808 0.090024 0.088808 0.088808 0.087591 0.090024 0.090024 0.087591 0.090024 0.088808 0.090024 0.090024 0.090024 0.088808 0.091241 0.090024 0.088808 0.090024 0.092457 0.090024 0.090024 0.088808 0.088808 0.090024 0.091241 0.090024 0.088808 0.090024 0.090024 0.090024 0.090024 0.088808 0.090024 0.091241 0.092457 0.090024 0.090024 0.090024 0.086375 0.088808 0.090024 0.090024 0.088808 0.087591 0.090024 0.091241 0.087591 0.090024 0.088808 0.091241 0.090024 0.088808 0.090024 0.091241 0.090024 0.090024 0.090024 0.090024 0.088808 0.087591 0.091241 0.088808 0.091352 0.090024 0.088808 0.088808 0.088808 0.087591 0.091241 0.090024 0.090024 0.090024 0.087591 0.088808 0.088808 0.091241 0.090024 0.088808 0.091241 0.090024 0.090024 0.090024 0.091241 0.088808 0.088808 0.049878 0.051095 0.047445 0.049878 0.042579 0.049878 0.046229 0.051095 0.046229 0.046229 0.047445 0.048662 0.046229 0.043796 0.046229 0.046229 0.048662 0.047445 0.049878 0.046229 0.046229 0.049878 0.049878 0.046229 0.046229 0.051095 0.046229 0.046229 0.046229 0.046229 0.046229 0.049878 0.051095 0.049878 0.046229 0.049878 0.046229 0.046229 0.049878 0.047445 0.049878 0.173966 0.171533 0.173966 0.171533 0.169100 0.172749 0.173966 0.165450 0.165450 0.175182 0.171533 0.172749 0.002433 0.042579 0.007299 0.009732 0.003650 0.002433 0.009732 0.009732 0.002433 0.003650 0.003650 0.031630 0.002433 0.042579 0.002433 0.006083 0.042579 0.002433 0.009732 0.002433 0.004866 0.003650 0.002433 0.002433 0.007299 0.037713 0.004866 0.004866 0.030414 0.003650 0.007299          
[203]  0.170316 0.145985 0.145985 0.092457 0.091241 0.092457 0.093674 0.092457 0.093674 0.093674 0.091241 0.092457 0.093674 0.092457 0.094891 0.092457 0.092457 0.092457 0.093674 0.093674 0.092457 0.093674 0.093674 0.092457 0.093674 0.092457 0.093674 0.093674 0.094891 0.094891 0.094891 0.093674 0.092457 0.093674 0.092457 0.092457 0.091241 0.093674 0.093674 0.091241 0.093674 0.092457 0.093674 0.093674 0.093674 0.092457 0.094891 0.093674 0.092457 0.093674 0.093674 0.093674 0.093674 0.092457 0.092457 0.093674 0.094891 0.093674 0.092457 0.093674 0.093674 0.093674 0.093674 0.092457 0.093674 0.094891 0.093674 0.093674 0.093674 0.091241 0.090024 0.092457 0.093674 0.093674 0.092457 0.091241 0.093674 0.094891 0.091241 0.093674 0.092457 0.094891 0.093674 0.092457 0.093674 0.094891 0.093674 0.093674 0.093674 0.093674 0.092457 0.091241 0.094891 0.092457 0.095006 0.093674 0.092457 0.092457 0.092457 0.091241 0.094891 0.093674 0.093674 0.093674 0.091241 0.092457 0.092457 0.094891 0.093674 0.092457 0.094891 0.093674 0.093674 0.093674 0.094891 0.092457 0.092457 0.048662 0.049878 0.045012 0.048662 0.040146 0.048662 0.043796 0.049878 0.043796 0.043796 0.042579 0.046229 0.043796 0.041363 0.043796 0.043796 0.046229 0.042579 0.048662 0.043796 0.043796 0.048662 0.048662 0.043796 0.043796 0.049878 0.041363 0.043796 0.043796 0.043796 0.043796 0.048662 0.049878 0.048662 0.043796 0.048662 0.043796 0.043796 0.048662 0.045012 0.048662 0.169100 0.169100 0.169100 0.169100 0.166667 0.170316 0.169100 0.163017 0.163017 0.170316 0.169100 0.170316 0.008516 0.038929 0.008516 0.010949 0.007299 0.007299 0.010949 0.010949 0.006083 0.007299 0.006083 0.029197 0.006083 0.038929 0.006083 0.004866 0.038929 0.006083 0.010949 0.006083 0.008516 0.006083 0.006083 0.006083 0.009732 0.034063 0.007299 0.008516 0.027981 0.006083 0.001217 0.008516          
[204]  0.170316 0.141119 0.141119 0.088808 0.087591 0.088808 0.090024 0.088808 0.090024 0.090024 0.087591 0.088808 0.090024 0.088808 0.091241 0.088808 0.088808 0.088808 0.090024 0.090024 0.088808 0.090024 0.090024 0.088808 0.090024 0.088808 0.090024 0.090024 0.091241 0.091241 0.091241 0.090024 0.088808 0.090024 0.088808 0.088808 0.087591 0.090024 0.090024 0.087591 0.090024 0.088808 0.090024 0.090024 0.090024 0.088808 0.091241 0.090024 0.088808 0.090024 0.090024 0.090024 0.090024 0.088808 0.088808 0.090024 0.091241 0.090024 0.088808 0.090024 0.090024 0.090024 0.090024 0.088808 0.090024 0.091241 0.090024 0.090024 0.090024 0.087591 0.086375 0.088808 0.090024 0.090024 0.088808 0.087591 0.090024 0.091241 0.087591 0.090024 0.088808 0.091241 0.090024 0.088808 0.090024 0.091241 0.090024 0.090024 0.090024 0.090024 0.088808 0.087591 0.091241 0.088808 0.091352 0.090024 0.088808 0.088808 0.088808 0.087591 0.091241 0.090024 0.090024 0.090024 0.087591 0.088808 0.088808 0.091241 0.090024 0.088808 0.091241 0.090024 0.090024 0.090024 0.091241 0.088808 0.088808 0.047445 0.048662 0.045012 0.047445 0.040146 0.047445 0.043796 0.048662 0.043796 0.043796 0.045012 0.046229 0.043796 0.041363 0.043796 0.043796 0.046229 0.045012 0.047445 0.043796 0.043796 0.047445 0.047445 0.043796 0.043796 0.048662 0.043796 0.043796 0.043796 0.043796 0.043796 0.047445 0.048662 0.047445 0.043796 0.047445 0.043796 0.043796 0.047445 0.045012 0.047445 0.171533 0.169100 0.171533 0.169100 0.166667 0.170316 0.171533 0.163017 0.163017 0.172749 0.169100 0.170316 0.002433 0.040146 0.004866 0.007299 0.001217 0.002433 0.007299 0.007299 0.000000 0.001217 0.001217 0.029197 0.000000 0.040146 0.000000 0.003650 0.040146 0.000000 0.007299 0.000000 0.002433 0.001217 0.000000 0.000000 0.004866 0.035280 0.002433 0.002433 0.027981 0.001217 0.004866 0.002433 0.006083          
[205]  0.170316 0.141119 0.141119 0.088808 0.087591 0.088808 0.090024 0.088808 0.090024 0.090024 0.087591 0.088808 0.090024 0.088808 0.091241 0.088808 0.088808 0.088808 0.090024 0.090024 0.088808 0.090024 0.090024 0.088808 0.090024 0.088808 0.090024 0.090024 0.091241 0.091241 0.091241 0.090024 0.088808 0.090024 0.088808 0.088808 0.087591 0.090024 0.090024 0.087591 0.090024 0.088808 0.090024 0.090024 0.090024 0.088808 0.091241 0.090024 0.088808 0.090024 0.090024 0.090024 0.090024 0.088808 0.088808 0.090024 0.091241 0.090024 0.088808 0.090024 0.090024 0.090024 0.090024 0.088808 0.090024 0.091241 0.090024 0.090024 0.090024 0.087591 0.086375 0.088808 0.090024 0.090024 0.088808 0.087591 0.090024 0.091241 0.087591 0.090024 0.088808 0.091241 0.090024 0.088808 0.090024 0.091241 0.090024 0.090024 0.090024 0.090024 0.088808 0.087591 0.091241 0.088808 0.091352 0.090024 0.088808 0.088808 0.088808 0.087591 0.091241 0.090024 0.090024 0.090024 0.087591 0.088808 0.088808 0.091241 0.090024 0.088808 0.091241 0.090024 0.090024 0.090024 0.091241 0.088808 0.088808 0.047445 0.048662 0.045012 0.047445 0.040146 0.047445 0.043796 0.048662 0.043796 0.043796 0.045012 0.046229 0.043796 0.041363 0.043796 0.043796 0.046229 0.045012 0.047445 0.043796 0.043796 0.047445 0.047445 0.043796 0.043796 0.048662 0.043796 0.043796 0.043796 0.043796 0.043796 0.047445 0.048662 0.047445 0.043796 0.047445 0.043796 0.043796 0.047445 0.045012 0.047445 0.171533 0.169100 0.171533 0.169100 0.166667 0.170316 0.171533 0.163017 0.163017 0.172749 0.169100 0.170316 0.002433 0.040146 0.004866 0.007299 0.001217 0.002433 0.007299 0.007299 0.000000 0.001217 0.001217 0.029197 0.000000 0.040146 0.000000 0.003650 0.040146 0.000000 0.007299 0.000000 0.002433 0.001217 0.000000 0.000000 0.004866 0.035280 0.002433 0.002433 0.027981 0.001217 0.004866 0.002433 0.006083 0.000000          
[206]  0.170316 0.141119 0.141119 0.088808 0.087591 0.088808 0.090024 0.088808 0.090024 0.090024 0.087591 0.088808 0.090024 0.088808 0.091241 0.088808 0.088808 0.088808 0.090024 0.090024 0.088808 0.090024 0.090024 0.088808 0.090024 0.088808 0.090024 0.090024 0.091241 0.091241 0.091241 0.090024 0.088808 0.090024 0.088808 0.088808 0.087591 0.090024 0.090024 0.087591 0.090024 0.088808 0.090024 0.090024 0.090024 0.088808 0.091241 0.090024 0.088808 0.090024 0.090024 0.090024 0.090024 0.088808 0.088808 0.090024 0.091241 0.090024 0.088808 0.090024 0.090024 0.090024 0.090024 0.088808 0.090024 0.091241 0.090024 0.090024 0.090024 0.087591 0.086375 0.088808 0.090024 0.090024 0.088808 0.087591 0.090024 0.091241 0.087591 0.090024 0.088808 0.091241 0.090024 0.088808 0.090024 0.091241 0.090024 0.090024 0.090024 0.090024 0.088808 0.087591 0.091241 0.088808 0.091352 0.090024 0.088808 0.088808 0.088808 0.087591 0.091241 0.090024 0.090024 0.090024 0.087591 0.088808 0.088808 0.091241 0.090024 0.088808 0.091241 0.090024 0.090024 0.090024 0.091241 0.088808 0.088808 0.047445 0.048662 0.045012 0.047445 0.040146 0.047445 0.043796 0.048662 0.043796 0.043796 0.045012 0.046229 0.043796 0.041363 0.043796 0.043796 0.046229 0.045012 0.047445 0.043796 0.043796 0.047445 0.047445 0.043796 0.043796 0.048662 0.043796 0.043796 0.043796 0.043796 0.043796 0.047445 0.048662 0.047445 0.043796 0.047445 0.043796 0.043796 0.047445 0.045012 0.047445 0.171533 0.169100 0.171533 0.169100 0.166667 0.170316 0.171533 0.163017 0.163017 0.172749 0.169100 0.170316 0.002433 0.040146 0.004866 0.007299 0.001217 0.002433 0.007299 0.007299 0.000000 0.001217 0.001217 0.029197 0.000000 0.040146 0.000000 0.003650 0.040146 0.000000 0.007299 0.000000 0.002433 0.001217 0.000000 0.000000 0.004866 0.035280 0.002433 0.002433 0.027981 0.001217 0.004866 0.002433 0.006083 0.000000 0.000000          
[207]  0.172749 0.154501 0.154501 0.107056 0.105839 0.107056 0.108273 0.107056 0.108273 0.108273 0.105839 0.107056 0.108273 0.107056 0.109489 0.107056 0.107056 0.107056 0.108273 0.108273 0.107056 0.108273 0.108273 0.107056 0.108273 0.107056 0.108273 0.108273 0.108273 0.108273 0.108273 0.108273 0.107056 0.108273 0.107056 0.107056 0.105839 0.108273 0.108273 0.105839 0.108273 0.107056 0.108273 0.108273 0.108273 0.107056 0.108273 0.108273 0.107056 0.108273 0.108273 0.108273 0.108273 0.107056 0.107056 0.108273 0.109489 0.108273 0.107056 0.108273 0.108273 0.108273 0.108273 0.107056 0.108273 0.109489 0.108273 0.108273 0.108273 0.105839 0.104623 0.107056 0.108273 0.108273 0.107056 0.105839 0.108273 0.109489 0.105839 0.108273 0.107056 0.108273 0.108273 0.107056 0.108273 0.108273 0.108273 0.108273 0.108273 0.108273 0.107056 0.105839 0.108273 0.107056 0.108404 0.108273 0.107056 0.107056 0.107056 0.105839 0.109489 0.108273 0.108273 0.108273 0.105839 0.107056 0.107056 0.108273 0.108273 0.107056 0.108273 0.108273 0.108273 0.108273 0.109489 0.107056 0.107056 0.060827 0.062044 0.051095 0.060827 0.049878 0.060827 0.054745 0.062044 0.054745 0.049878 0.055961 0.052311 0.054745 0.051095 0.054745 0.054745 0.052311 0.055961 0.060827 0.054745 0.054745 0.060827 0.060827 0.054745 0.054745 0.059611 0.054745 0.052311 0.054745 0.051095 0.054745 0.060827 0.062044 0.060827 0.054745 0.060827 0.051095 0.054745 0.060827 0.051095 0.060827 0.171533 0.173966 0.171533 0.173966 0.176399 0.175182 0.171533 0.175182 0.175182 0.172749 0.173966 0.175182 0.042579 0.000000 0.037713 0.037713 0.041363 0.041363 0.037713 0.040146 0.040146 0.041363 0.040146 0.019465 0.040146 0.000000 0.040146 0.038929 0.000000 0.040146 0.037713 0.040146 0.040146 0.040146 0.040146 0.040146 0.043796 0.004866 0.041363 0.042579 0.020681 0.040146 0.037713 0.042579 0.038929 0.040146 0.040146 0.040146          
[208]  0.166667 0.145985 0.145985 0.097324 0.096107 0.097324 0.098540 0.097324 0.098540 0.098540 0.096107 0.097324 0.098540 0.097324 0.099757 0.097324 0.097324 0.097324 0.098540 0.098540 0.097324 0.098540 0.098540 0.097324 0.098540 0.097324 0.098540 0.098540 0.098540 0.098540 0.098540 0.098540 0.097324 0.098540 0.097324 0.097324 0.096107 0.098540 0.098540 0.096107 0.096107 0.097324 0.098540 0.098540 0.098540 0.097324 0.098540 0.098540 0.097324 0.096107 0.098540 0.098540 0.098540 0.097324 0.097324 0.098540 0.099757 0.098540 0.097324 0.098540 0.098540 0.098540 0.098540 0.097324 0.098540 0.099757 0.098540 0.096107 0.098540 0.096107 0.094891 0.097324 0.098540 0.098540 0.097324 0.096107 0.098540 0.099757 0.096107 0.098540 0.097324 0.098540 0.098540 0.097324 0.098540 0.098540 0.098540 0.098540 0.098540 0.098540 0.097324 0.096107 0.098540 0.097324 0.098660 0.098540 0.097324 0.097324 0.097324 0.096107 0.097324 0.098540 0.098540 0.098540 0.096107 0.097324 0.097324 0.098540 0.098540 0.097324 0.098540 0.098540 0.098540 0.098540 0.099757 0.097324 0.097324 0.049878 0.051095 0.041363 0.049878 0.037713 0.049878 0.042579 0.051095 0.042579 0.040146 0.041363 0.042579 0.042579 0.038929 0.042579 0.042579 0.042579 0.041363 0.049878 0.042579 0.042579 0.049878 0.049878 0.042579 0.042579 0.051095 0.040146 0.040146 0.042579 0.041363 0.042579 0.049878 0.051095 0.049878 0.042579 0.049878 0.041363 0.042579 0.049878 0.041363 0.049878 0.170316 0.167883 0.170316 0.167883 0.175182 0.169100 0.170316 0.171533 0.171533 0.171533 0.167883 0.169100 0.031630 0.019465 0.029197 0.029197 0.027981 0.030414 0.026764 0.029197 0.029197 0.030414 0.029197 0.000000 0.029197 0.019465 0.029197 0.027981 0.019465 0.029197 0.029197 0.029197 0.029197 0.029197 0.029197 0.029197 0.031630 0.014599 0.030414 0.031630 0.001217 0.029197 0.027981 0.031630 0.029197 0.029197 0.029197 0.029197 0.019465          
[209]  0.170316 0.141119 0.141119 0.088808 0.087591 0.088808 0.090024 0.088808 0.090024 0.090024 0.087591 0.088808 0.090024 0.088808 0.091241 0.088808 0.088808 0.088808 0.090024 0.090024 0.088808 0.090024 0.090024 0.088808 0.090024 0.088808 0.090024 0.090024 0.091241 0.091241 0.091241 0.090024 0.088808 0.090024 0.088808 0.088808 0.087591 0.090024 0.090024 0.087591 0.090024 0.088808 0.090024 0.090024 0.090024 0.088808 0.091241 0.090024 0.088808 0.090024 0.090024 0.090024 0.090024 0.088808 0.088808 0.090024 0.091241 0.090024 0.088808 0.090024 0.090024 0.090024 0.090024 0.088808 0.090024 0.091241 0.090024 0.090024 0.090024 0.087591 0.086375 0.088808 0.090024 0.090024 0.088808 0.087591 0.090024 0.091241 0.087591 0.090024 0.088808 0.091241 0.090024 0.088808 0.090024 0.091241 0.090024 0.090024 0.090024 0.090024 0.088808 0.087591 0.091241 0.088808 0.091352 0.090024 0.088808 0.088808 0.088808 0.087591 0.091241 0.090024 0.090024 0.090024 0.087591 0.088808 0.088808 0.091241 0.090024 0.088808 0.091241 0.090024 0.090024 0.090024 0.091241 0.088808 0.088808 0.047445 0.048662 0.045012 0.047445 0.040146 0.047445 0.043796 0.048662 0.043796 0.043796 0.045012 0.046229 0.043796 0.041363 0.043796 0.043796 0.046229 0.045012 0.047445 0.043796 0.043796 0.047445 0.047445 0.043796 0.043796 0.048662 0.043796 0.043796 0.043796 0.043796 0.043796 0.047445 0.048662 0.047445 0.043796 0.047445 0.043796 0.043796 0.047445 0.045012 0.047445 0.171533 0.169100 0.171533 0.169100 0.166667 0.170316 0.171533 0.163017 0.163017 0.172749 0.169100 0.170316 0.002433 0.040146 0.004866 0.007299 0.001217 0.002433 0.007299 0.007299 0.000000 0.001217 0.001217 0.029197 0.000000 0.040146 0.000000 0.003650 0.040146 0.000000 0.007299 0.000000 0.002433 0.001217 0.000000 0.000000 0.004866 0.035280 0.002433 0.002433 0.027981 0.001217 0.004866 0.002433 0.006083 0.000000 0.000000 0.000000 0.040146 0.029197          
[210]  0.166667 0.145985 0.145985 0.097324 0.096107 0.097324 0.098540 0.097324 0.098540 0.098540 0.096107 0.097324 0.098540 0.097324 0.099757 0.097324 0.097324 0.097324 0.098540 0.098540 0.097324 0.098540 0.098540 0.097324 0.098540 0.097324 0.098540 0.098540 0.098540 0.098540 0.098540 0.098540 0.097324 0.098540 0.097324 0.097324 0.096107 0.098540 0.098540 0.096107 0.096107 0.097324 0.098540 0.098540 0.098540 0.097324 0.098540 0.098540 0.097324 0.096107 0.098540 0.098540 0.098540 0.097324 0.097324 0.098540 0.099757 0.098540 0.097324 0.098540 0.098540 0.098540 0.098540 0.097324 0.098540 0.099757 0.098540 0.096107 0.098540 0.096107 0.094891 0.097324 0.098540 0.098540 0.097324 0.096107 0.098540 0.099757 0.096107 0.098540 0.097324 0.098540 0.098540 0.097324 0.098540 0.098540 0.098540 0.098540 0.098540 0.098540 0.097324 0.096107 0.098540 0.097324 0.098660 0.098540 0.097324 0.097324 0.097324 0.096107 0.097324 0.098540 0.098540 0.098540 0.096107 0.097324 0.097324 0.098540 0.098540 0.097324 0.098540 0.098540 0.098540 0.098540 0.099757 0.097324 0.097324 0.049878 0.051095 0.041363 0.049878 0.037713 0.049878 0.042579 0.051095 0.042579 0.040146 0.041363 0.042579 0.042579 0.038929 0.042579 0.042579 0.042579 0.041363 0.049878 0.042579 0.042579 0.049878 0.049878 0.042579 0.042579 0.051095 0.040146 0.040146 0.042579 0.041363 0.042579 0.049878 0.051095 0.049878 0.042579 0.049878 0.041363 0.042579 0.049878 0.041363 0.049878 0.170316 0.167883 0.170316 0.167883 0.175182 0.169100 0.170316 0.171533 0.171533 0.171533 0.167883 0.169100 0.031630 0.019465 0.029197 0.029197 0.027981 0.030414 0.026764 0.029197 0.029197 0.030414 0.029197 0.000000 0.029197 0.019465 0.029197 0.027981 0.019465 0.029197 0.029197 0.029197 0.029197 0.029197 0.029197 0.029197 0.031630 0.014599 0.030414 0.031630 0.001217 0.029197 0.027981 0.031630 0.029197 0.029197 0.029197 0.029197 0.019465 0.000000 0.029197          
[211]  0.171533 0.142336 0.142336 0.090024 0.088808 0.090024 0.091241 0.090024 0.091241 0.091241 0.088808 0.090024 0.091241 0.090024 0.092457 0.090024 0.090024 0.090024 0.091241 0.091241 0.090024 0.091241 0.091241 0.090024 0.091241 0.090024 0.091241 0.091241 0.092457 0.092457 0.092457 0.091241 0.090024 0.091241 0.090024 0.090024 0.088808 0.091241 0.091241 0.088808 0.091241 0.090024 0.091241 0.091241 0.091241 0.090024 0.092457 0.091241 0.090024 0.091241 0.091241 0.091241 0.091241 0.090024 0.090024 0.091241 0.092457 0.091241 0.090024 0.091241 0.091241 0.091241 0.091241 0.090024 0.091241 0.092457 0.091241 0.091241 0.091241 0.088808 0.087591 0.090024 0.091241 0.091241 0.090024 0.088808 0.091241 0.092457 0.088808 0.091241 0.090024 0.092457 0.091241 0.090024 0.091241 0.092457 0.091241 0.091241 0.091241 0.091241 0.090024 0.088808 0.092457 0.090024 0.092570 0.091241 0.090024 0.090024 0.090024 0.088808 0.092457 0.091241 0.091241 0.091241 0.088808 0.090024 0.090024 0.092457 0.091241 0.090024 0.092457 0.091241 0.091241 0.091241 0.092457 0.090024 0.090024 0.048662 0.049878 0.046229 0.048662 0.041363 0.048662 0.045012 0.049878 0.045012 0.045012 0.043796 0.047445 0.045012 0.042579 0.045012 0.045012 0.047445 0.043796 0.048662 0.045012 0.045012 0.048662 0.048662 0.045012 0.045012 0.049878 0.042579 0.045012 0.045012 0.045012 0.045012 0.048662 0.049878 0.048662 0.045012 0.048662 0.045012 0.045012 0.048662 0.046229 0.048662 0.172749 0.170316 0.172749 0.170316 0.167883 0.171533 0.172749 0.164234 0.164234 0.173966 0.170316 0.171533 0.001217 0.041363 0.006083 0.008516 0.002433 0.003650 0.008516 0.008516 0.001217 0.002433 0.002433 0.030414 0.001217 0.041363 0.001217 0.004866 0.041363 0.001217 0.008516 0.001217 0.003650 0.002433 0.001217 0.001217 0.006083 0.036496 0.001217 0.003650 0.029197 0.002433 0.006083 0.003650 0.007299 0.001217 0.001217 0.001217 0.041363 0.030414 0.001217 0.030414          
[212]  0.170316 0.141119 0.141119 0.087591 0.086375 0.087591 0.088808 0.087591 0.088808 0.088808 0.086375 0.087591 0.088808 0.087591 0.090024 0.087591 0.087591 0.087591 0.088808 0.088808 0.087591 0.088808 0.088808 0.087591 0.088808 0.087591 0.088808 0.088808 0.090024 0.090024 0.090024 0.088808 0.087591 0.088808 0.087591 0.087591 0.086375 0.088808 0.088808 0.086375 0.088808 0.087591 0.088808 0.088808 0.088808 0.087591 0.090024 0.088808 0.087591 0.088808 0.088808 0.088808 0.088808 0.087591 0.087591 0.088808 0.090024 0.088808 0.087591 0.088808 0.088808 0.088808 0.088808 0.087591 0.088808 0.090024 0.088808 0.088808 0.088808 0.086375 0.085158 0.087591 0.088808 0.088808 0.087591 0.086375 0.088808 0.090024 0.086375 0.088808 0.087591 0.090024 0.088808 0.087591 0.088808 0.090024 0.088808 0.088808 0.088808 0.088808 0.087591 0.086375 0.090024 0.087591 0.090134 0.088808 0.087591 0.087591 0.087591 0.086375 0.090024 0.088808 0.088808 0.088808 0.086375 0.087591 0.087591 0.090024 0.088808 0.087591 0.090024 0.088808 0.088808 0.088808 0.090024 0.087591 0.087591 0.048662 0.049878 0.046229 0.048662 0.038929 0.048662 0.045012 0.049878 0.045012 0.045012 0.046229 0.047445 0.045012 0.040146 0.045012 0.045012 0.047445 0.046229 0.048662 0.045012 0.045012 0.048662 0.048662 0.045012 0.045012 0.049878 0.045012 0.045012 0.045012 0.045012 0.045012 0.048662 0.049878 0.048662 0.045012 0.048662 0.045012 0.045012 0.048662 0.046229 0.048662 0.171533 0.167883 0.171533 0.167883 0.165450 0.169100 0.171533 0.161800 0.161800 0.172749 0.167883 0.169100 0.003650 0.041363 0.006083 0.008516 0.002433 0.003650 0.006083 0.006083 0.001217 0.002433 0.002433 0.030414 0.001217 0.041363 0.001217 0.004866 0.041363 0.001217 0.008516 0.001217 0.003650 0.002433 0.001217 0.001217 0.006083 0.036496 0.003650 0.003650 0.029197 0.002433 0.006083 0.003650 0.007299 0.001217 0.001217 0.001217 0.041363 0.030414 0.001217 0.030414 0.002433          
[213]  0.169100 0.139903 0.139903 0.088808 0.087591 0.088808 0.090024 0.088808 0.090024 0.090024 0.087591 0.088808 0.090024 0.088808 0.091241 0.088808 0.088808 0.088808 0.090024 0.090024 0.088808 0.090024 0.090024 0.088808 0.090024 0.088808 0.090024 0.090024 0.091241 0.091241 0.091241 0.090024 0.088808 0.090024 0.088808 0.088808 0.087591 0.090024 0.090024 0.087591 0.090024 0.088808 0.090024 0.090024 0.090024 0.088808 0.091241 0.090024 0.088808 0.090024 0.090024 0.090024 0.090024 0.088808 0.088808 0.090024 0.091241 0.090024 0.088808 0.090024 0.090024 0.090024 0.090024 0.088808 0.090024 0.091241 0.090024 0.090024 0.090024 0.087591 0.086375 0.088808 0.090024 0.090024 0.088808 0.087591 0.090024 0.091241 0.087591 0.090024 0.088808 0.091241 0.090024 0.088808 0.090024 0.091241 0.090024 0.090024 0.090024 0.090024 0.088808 0.087591 0.091241 0.088808 0.091352 0.090024 0.088808 0.088808 0.088808 0.087591 0.091241 0.090024 0.090024 0.090024 0.087591 0.088808 0.088808 0.091241 0.090024 0.088808 0.091241 0.090024 0.090024 0.090024 0.091241 0.088808 0.088808 0.048662 0.049878 0.045012 0.048662 0.040146 0.048662 0.043796 0.049878 0.043796 0.043796 0.045012 0.046229 0.043796 0.041363 0.043796 0.043796 0.046229 0.045012 0.048662 0.043796 0.043796 0.048662 0.048662 0.043796 0.043796 0.049878 0.043796 0.043796 0.043796 0.043796 0.043796 0.048662 0.049878 0.048662 0.043796 0.048662 0.043796 0.043796 0.048662 0.045012 0.048662 0.171533 0.169100 0.171533 0.169100 0.166667 0.170316 0.171533 0.163017 0.163017 0.172749 0.169100 0.170316 0.003650 0.040146 0.006083 0.008516 0.002433 0.001217 0.008516 0.008516 0.001217 0.002433 0.000000 0.029197 0.001217 0.040146 0.001217 0.004866 0.040146 0.001217 0.008516 0.001217 0.003650 0.000000 0.001217 0.001217 0.004866 0.035280 0.001217 0.003650 0.027981 0.000000 0.004866 0.003650 0.006083 0.001217 0.001217 0.001217 0.040146 0.029197 0.001217 0.029197 0.002433 0.002433          
[214]  0.169100 0.139903 0.139903 0.087591 0.086375 0.087591 0.088808 0.087591 0.088808 0.088808 0.086375 0.087591 0.088808 0.087591 0.090024 0.087591 0.087591 0.087591 0.088808 0.088808 0.087591 0.088808 0.088808 0.087591 0.088808 0.087591 0.088808 0.088808 0.090024 0.090024 0.090024 0.088808 0.087591 0.088808 0.087591 0.087591 0.086375 0.088808 0.088808 0.086375 0.088808 0.087591 0.088808 0.088808 0.088808 0.087591 0.090024 0.088808 0.087591 0.088808 0.088808 0.088808 0.088808 0.087591 0.087591 0.088808 0.090024 0.088808 0.087591 0.088808 0.088808 0.088808 0.088808 0.087591 0.088808 0.090024 0.088808 0.088808 0.088808 0.086375 0.085158 0.087591 0.088808 0.088808 0.087591 0.086375 0.088808 0.090024 0.086375 0.088808 0.087591 0.090024 0.088808 0.087591 0.088808 0.090024 0.088808 0.088808 0.088808 0.088808 0.087591 0.086375 0.090024 0.087591 0.090134 0.088808 0.087591 0.087591 0.087591 0.086375 0.090024 0.088808 0.088808 0.088808 0.086375 0.087591 0.087591 0.090024 0.088808 0.087591 0.090024 0.088808 0.088808 0.088808 0.090024 0.087591 0.087591 0.049878 0.051095 0.046229 0.049878 0.038929 0.049878 0.045012 0.051095 0.045012 0.045012 0.046229 0.047445 0.045012 0.040146 0.045012 0.045012 0.047445 0.046229 0.049878 0.045012 0.045012 0.049878 0.049878 0.045012 0.045012 0.051095 0.045012 0.045012 0.045012 0.045012 0.045012 0.049878 0.051095 0.049878 0.045012 0.049878 0.045012 0.045012 0.049878 0.046229 0.049878 0.171533 0.167883 0.171533 0.167883 0.165450 0.169100 0.171533 0.161800 0.161800 0.172749 0.167883 0.169100 0.004866 0.041363 0.007299 0.009732 0.003650 0.002433 0.007299 0.007299 0.002433 0.003650 0.001217 0.030414 0.002433 0.041363 0.002433 0.006083 0.041363 0.002433 0.009732 0.002433 0.004866 0.001217 0.002433 0.002433 0.006083 0.036496 0.002433 0.004866 0.029197 0.001217 0.006083 0.004866 0.007299 0.002433 0.002433 0.002433 0.041363 0.030414 0.002433 0.030414 0.003650 0.001217 0.001217          
[215]  0.171533 0.142336 0.142336 0.092457 0.091241 0.092457 0.093674 0.092457 0.093674 0.093674 0.091241 0.092457 0.093674 0.092457 0.094891 0.092457 0.092457 0.092457 0.093674 0.093674 0.092457 0.093674 0.093674 0.092457 0.093674 0.092457 0.093674 0.093674 0.094891 0.094891 0.094891 0.093674 0.092457 0.093674 0.092457 0.092457 0.091241 0.093674 0.093674 0.091241 0.093674 0.092457 0.093674 0.093674 0.093674 0.092457 0.094891 0.093674 0.092457 0.093674 0.093674 0.093674 0.093674 0.092457 0.092457 0.091241 0.094891 0.093674 0.092457 0.093674 0.093674 0.093674 0.093674 0.092457 0.093674 0.094891 0.093674 0.093674 0.093674 0.091241 0.090024 0.092457 0.093674 0.093674 0.092457 0.091241 0.093674 0.094891 0.091241 0.093674 0.092457 0.094891 0.093674 0.092457 0.093674 0.094891 0.093674 0.093674 0.093674 0.093674 0.092457 0.091241 0.094891 0.092457 0.095006 0.093674 0.092457 0.092457 0.092457 0.091241 0.094891 0.093674 0.093674 0.093674 0.091241 0.092457 0.092457 0.094891 0.093674 0.092457 0.094891 0.093674 0.093674 0.093674 0.094891 0.092457 0.092457 0.048662 0.049878 0.048662 0.048662 0.043796 0.048662 0.047445 0.049878 0.047445 0.047445 0.046229 0.049878 0.047445 0.045012 0.047445 0.047445 0.049878 0.046229 0.048662 0.047445 0.047445 0.048662 0.048662 0.047445 0.047445 0.049878 0.045012 0.047445 0.047445 0.047445 0.047445 0.048662 0.049878 0.048662 0.047445 0.048662 0.047445 0.047445 0.048662 0.048662 0.048662 0.171533 0.173966 0.171533 0.173966 0.169100 0.175182 0.171533 0.167883 0.167883 0.172749 0.173966 0.175182 0.010949 0.038929 0.003650 0.001217 0.009732 0.010949 0.010949 0.013382 0.008516 0.009732 0.009732 0.030414 0.008516 0.038929 0.008516 0.009732 0.038929 0.008516 0.001217 0.008516 0.010949 0.009732 0.008516 0.008516 0.012165 0.034063 0.010949 0.010949 0.029197 0.009732 0.010949 0.010949 0.012165 0.008516 0.008516 0.008516 0.038929 0.030414 0.008516 0.030414 0.009732 0.009732 0.009732 0.010949          
[216]  0.166667 0.145985 0.145985 0.097324 0.096107 0.097324 0.098540 0.097324 0.098540 0.098540 0.096107 0.097324 0.098540 0.097324 0.099757 0.097324 0.097324 0.097324 0.098540 0.098540 0.097324 0.098540 0.098540 0.097324 0.098540 0.097324 0.098540 0.098540 0.098540 0.098540 0.098540 0.098540 0.097324 0.098540 0.097324 0.097324 0.096107 0.098540 0.098540 0.096107 0.096107 0.097324 0.098540 0.098540 0.098540 0.097324 0.098540 0.098540 0.097324 0.096107 0.098540 0.098540 0.098540 0.097324 0.097324 0.098540 0.099757 0.098540 0.097324 0.098540 0.098540 0.098540 0.098540 0.097324 0.098540 0.099757 0.098540 0.096107 0.098540 0.096107 0.094891 0.097324 0.098540 0.098540 0.097324 0.096107 0.098540 0.099757 0.096107 0.098540 0.097324 0.098540 0.098540 0.097324 0.098540 0.098540 0.098540 0.098540 0.098540 0.098540 0.097324 0.096107 0.098540 0.097324 0.098660 0.098540 0.097324 0.097324 0.097324 0.096107 0.097324 0.098540 0.098540 0.098540 0.096107 0.097324 0.097324 0.098540 0.098540 0.097324 0.098540 0.098540 0.098540 0.098540 0.099757 0.097324 0.097324 0.049878 0.051095 0.041363 0.049878 0.037713 0.049878 0.042579 0.051095 0.042579 0.040146 0.041363 0.042579 0.042579 0.038929 0.042579 0.042579 0.042579 0.041363 0.049878 0.042579 0.042579 0.049878 0.049878 0.042579 0.042579 0.051095 0.040146 0.040146 0.042579 0.041363 0.042579 0.049878 0.051095 0.049878 0.042579 0.049878 0.041363 0.042579 0.049878 0.041363 0.049878 0.170316 0.167883 0.170316 0.167883 0.175182 0.169100 0.170316 0.171533 0.171533 0.171533 0.167883 0.169100 0.031630 0.019465 0.029197 0.029197 0.027981 0.030414 0.026764 0.029197 0.029197 0.030414 0.029197 0.000000 0.029197 0.019465 0.029197 0.027981 0.019465 0.029197 0.029197 0.029197 0.029197 0.029197 0.029197 0.029197 0.031630 0.014599 0.030414 0.031630 0.001217 0.029197 0.027981 0.031630 0.029197 0.029197 0.029197 0.029197 0.019465 0.000000 0.029197 0.000000 0.030414 0.030414 0.029197 0.030414 0.030414          
[217]  0.171533 0.142336 0.142336 0.090024 0.088808 0.090024 0.091241 0.090024 0.091241 0.091241 0.088808 0.090024 0.091241 0.090024 0.092457 0.090024 0.090024 0.090024 0.091241 0.091241 0.090024 0.091241 0.091241 0.090024 0.091241 0.090024 0.091241 0.091241 0.092457 0.092457 0.092457 0.091241 0.090024 0.091241 0.090024 0.090024 0.088808 0.091241 0.091241 0.088808 0.091241 0.090024 0.091241 0.091241 0.091241 0.090024 0.092457 0.091241 0.090024 0.091241 0.091241 0.091241 0.091241 0.090024 0.090024 0.091241 0.092457 0.091241 0.090024 0.091241 0.091241 0.091241 0.091241 0.090024 0.091241 0.092457 0.091241 0.091241 0.091241 0.088808 0.087591 0.090024 0.091241 0.091241 0.090024 0.088808 0.091241 0.092457 0.088808 0.091241 0.090024 0.092457 0.091241 0.090024 0.091241 0.092457 0.091241 0.091241 0.091241 0.091241 0.090024 0.088808 0.092457 0.090024 0.092570 0.091241 0.090024 0.090024 0.090024 0.088808 0.092457 0.091241 0.091241 0.091241 0.088808 0.090024 0.090024 0.092457 0.091241 0.090024 0.092457 0.091241 0.091241 0.091241 0.092457 0.090024 0.090024 0.048662 0.049878 0.046229 0.048662 0.041363 0.048662 0.045012 0.049878 0.045012 0.045012 0.046229 0.047445 0.045012 0.042579 0.045012 0.045012 0.047445 0.046229 0.048662 0.045012 0.045012 0.048662 0.048662 0.045012 0.045012 0.049878 0.045012 0.045012 0.045012 0.045012 0.045012 0.048662 0.049878 0.048662 0.045012 0.048662 0.045012 0.045012 0.048662 0.046229 0.048662 0.172749 0.170316 0.172749 0.170316 0.166667 0.171533 0.172749 0.163017 0.163017 0.173966 0.170316 0.171533 0.003650 0.041363 0.006083 0.008516 0.002433 0.003650 0.008516 0.008516 0.001217 0.002433 0.002433 0.030414 0.001217 0.041363 0.001217 0.004866 0.041363 0.001217 0.008516 0.001217 0.003650 0.002433 0.001217 0.001217 0.006083 0.036496 0.003650 0.003650 0.029197 0.002433 0.006083 0.003650 0.007299 0.001217 0.001217 0.001217 0.041363 0.030414 0.001217 0.030414 0.002433 0.002433 0.002433 0.003650 0.009732 0.030414          
[218]  0.170316 0.141119 0.141119 0.088808 0.087591 0.088808 0.090024 0.088808 0.090024 0.090024 0.087591 0.088808 0.090024 0.088808 0.091241 0.088808 0.088808 0.088808 0.090024 0.090024 0.088808 0.090024 0.090024 0.088808 0.090024 0.088808 0.090024 0.090024 0.091241 0.091241 0.091241 0.090024 0.088808 0.090024 0.088808 0.088808 0.087591 0.090024 0.090024 0.087591 0.090024 0.088808 0.090024 0.090024 0.090024 0.088808 0.091241 0.090024 0.088808 0.090024 0.090024 0.090024 0.090024 0.088808 0.088808 0.090024 0.091241 0.090024 0.088808 0.090024 0.090024 0.090024 0.090024 0.088808 0.090024 0.091241 0.090024 0.090024 0.090024 0.087591 0.086375 0.088808 0.090024 0.090024 0.088808 0.087591 0.090024 0.091241 0.087591 0.090024 0.088808 0.091241 0.090024 0.088808 0.090024 0.091241 0.090024 0.090024 0.090024 0.090024 0.088808 0.087591 0.091241 0.088808 0.091352 0.090024 0.088808 0.088808 0.088808 0.087591 0.091241 0.090024 0.090024 0.090024 0.087591 0.088808 0.088808 0.091241 0.090024 0.088808 0.091241 0.090024 0.090024 0.090024 0.091241 0.088808 0.088808 0.047445 0.048662 0.045012 0.047445 0.040146 0.047445 0.043796 0.048662 0.043796 0.043796 0.045012 0.046229 0.043796 0.041363 0.043796 0.043796 0.046229 0.045012 0.047445 0.043796 0.043796 0.047445 0.047445 0.043796 0.043796 0.048662 0.043796 0.043796 0.043796 0.043796 0.043796 0.047445 0.048662 0.047445 0.043796 0.047445 0.043796 0.043796 0.047445 0.045012 0.047445 0.171533 0.169100 0.171533 0.169100 0.166667 0.170316 0.171533 0.163017 0.163017 0.172749 0.169100 0.170316 0.002433 0.040146 0.004866 0.007299 0.001217 0.002433 0.007299 0.007299 0.000000 0.001217 0.001217 0.029197 0.000000 0.040146 0.000000 0.003650 0.040146 0.000000 0.007299 0.000000 0.002433 0.001217 0.000000 0.000000 0.004866 0.035280 0.002433 0.002433 0.027981 0.001217 0.004866 0.002433 0.006083 0.000000 0.000000 0.000000 0.040146 0.029197 0.000000 0.029197 0.001217 0.001217 0.001217 0.002433 0.008516 0.029197 0.001217          
[219]  0.172749 0.152068 0.152068 0.102190 0.100973 0.102190 0.103406 0.102190 0.103406 0.103406 0.100973 0.102190 0.103406 0.102190 0.104623 0.102190 0.102190 0.102190 0.103406 0.103406 0.102190 0.103406 0.103406 0.102190 0.103406 0.102190 0.103406 0.103406 0.103406 0.103406 0.103406 0.103406 0.102190 0.103406 0.102190 0.102190 0.100973 0.103406 0.103406 0.100973 0.103406 0.102190 0.103406 0.103406 0.103406 0.102190 0.103406 0.103406 0.102190 0.103406 0.103406 0.103406 0.103406 0.102190 0.102190 0.103406 0.104623 0.103406 0.102190 0.103406 0.103406 0.103406 0.103406 0.102190 0.103406 0.104623 0.103406 0.103406 0.103406 0.100973 0.099757 0.102190 0.103406 0.103406 0.102190 0.100973 0.103406 0.104623 0.100973 0.103406 0.102190 0.103406 0.103406 0.102190 0.103406 0.103406 0.103406 0.103406 0.103406 0.103406 0.102190 0.100973 0.103406 0.102190 0.103532 0.103406 0.102190 0.102190 0.102190 0.100973 0.104623 0.103406 0.103406 0.103406 0.100973 0.102190 0.102190 0.103406 0.103406 0.102190 0.103406 0.103406 0.103406 0.103406 0.104623 0.102190 0.102190 0.055961 0.057178 0.046229 0.055961 0.045012 0.055961 0.049878 0.057178 0.049878 0.045012 0.051095 0.047445 0.049878 0.046229 0.049878 0.049878 0.047445 0.051095 0.055961 0.049878 0.049878 0.055961 0.055961 0.049878 0.049878 0.057178 0.049878 0.047445 0.049878 0.046229 0.049878 0.055961 0.057178 0.055961 0.049878 0.055961 0.046229 0.049878 0.055961 0.046229 0.055961 0.167883 0.172749 0.167883 0.172749 0.172749 0.173966 0.167883 0.171533 0.171533 0.169100 0.172749 0.173966 0.037713 0.004866 0.032847 0.032847 0.036496 0.036496 0.032847 0.035280 0.035280 0.036496 0.035280 0.014599 0.035280 0.004866 0.035280 0.034063 0.004866 0.035280 0.032847 0.035280 0.035280 0.035280 0.035280 0.035280 0.038929 0.000000 0.036496 0.037713 0.015815 0.035280 0.032847 0.037713 0.034063 0.035280 0.035280 0.035280 0.004866 0.014599 0.035280 0.014599 0.036496 0.036496 0.035280 0.036496 0.034063 0.014599 0.036496 0.035280          
[220]  0.170316 0.141119 0.141119 0.090024 0.088808 0.090024 0.091241 0.090024 0.091241 0.091241 0.088808 0.090024 0.091241 0.090024 0.092457 0.090024 0.090024 0.090024 0.091241 0.091241 0.090024 0.091241 0.091241 0.090024 0.091241 0.090024 0.091241 0.091241 0.092457 0.092457 0.092457 0.091241 0.090024 0.091241 0.090024 0.090024 0.088808 0.091241 0.091241 0.088808 0.091241 0.090024 0.091241 0.091241 0.091241 0.090024 0.092457 0.091241 0.090024 0.091241 0.091241 0.091241 0.091241 0.090024 0.090024 0.091241 0.092457 0.091241 0.090024 0.091241 0.091241 0.091241 0.091241 0.090024 0.091241 0.092457 0.091241 0.091241 0.091241 0.088808 0.087591 0.090024 0.091241 0.091241 0.090024 0.088808 0.091241 0.092457 0.088808 0.091241 0.090024 0.092457 0.091241 0.090024 0.091241 0.092457 0.091241 0.091241 0.091241 0.091241 0.090024 0.088808 0.092457 0.090024 0.092570 0.091241 0.090024 0.090024 0.090024 0.088808 0.092457 0.091241 0.091241 0.091241 0.088808 0.090024 0.090024 0.092457 0.091241 0.090024 0.092457 0.091241 0.091241 0.091241 0.092457 0.090024 0.090024 0.046229 0.047445 0.046229 0.046229 0.038929 0.046229 0.042579 0.047445 0.042579 0.045012 0.043796 0.047445 0.042579 0.040146 0.042579 0.042579 0.047445 0.043796 0.046229 0.042579 0.042579 0.046229 0.046229 0.042579 0.042579 0.047445 0.042579 0.042579 0.042579 0.045012 0.042579 0.046229 0.047445 0.046229 0.042579 0.046229 0.045012 0.042579 0.046229 0.046229 0.046229 0.172749 0.170316 0.172749 0.170316 0.166667 0.171533 0.172749 0.163017 0.163017 0.173966 0.170316 0.171533 0.003650 0.041363 0.006083 0.008516 0.002433 0.003650 0.008516 0.008516 0.001217 0.002433 0.002433 0.030414 0.001217 0.041363 0.001217 0.004866 0.041363 0.001217 0.008516 0.001217 0.003650 0.002433 0.001217 0.001217 0.006083 0.036496 0.003650 0.003650 0.029197 0.002433 0.006083 0.003650 0.007299 0.001217 0.001217 0.001217 0.041363 0.030414 0.001217 0.030414 0.002433 0.002433 0.002433 0.003650 0.009732 0.030414 0.002433 0.001217 0.036496          
[221]  0.166667 0.145985 0.145985 0.097324 0.096107 0.097324 0.098540 0.097324 0.098540 0.098540 0.096107 0.097324 0.098540 0.097324 0.099757 0.097324 0.097324 0.097324 0.098540 0.098540 0.097324 0.098540 0.098540 0.097324 0.098540 0.097324 0.098540 0.098540 0.098540 0.098540 0.098540 0.098540 0.097324 0.098540 0.097324 0.097324 0.096107 0.098540 0.098540 0.096107 0.096107 0.097324 0.098540 0.098540 0.098540 0.097324 0.098540 0.098540 0.097324 0.096107 0.098540 0.098540 0.098540 0.097324 0.097324 0.098540 0.099757 0.098540 0.097324 0.098540 0.098540 0.098540 0.098540 0.097324 0.098540 0.099757 0.098540 0.096107 0.098540 0.096107 0.094891 0.097324 0.098540 0.098540 0.097324 0.096107 0.098540 0.099757 0.096107 0.098540 0.097324 0.098540 0.098540 0.097324 0.098540 0.098540 0.098540 0.098540 0.098540 0.098540 0.097324 0.096107 0.098540 0.097324 0.098660 0.098540 0.097324 0.097324 0.097324 0.096107 0.097324 0.098540 0.098540 0.098540 0.096107 0.097324 0.097324 0.098540 0.098540 0.097324 0.098540 0.098540 0.098540 0.098540 0.099757 0.097324 0.097324 0.049878 0.051095 0.041363 0.049878 0.037713 0.049878 0.042579 0.051095 0.042579 0.040146 0.041363 0.042579 0.042579 0.038929 0.042579 0.042579 0.042579 0.041363 0.049878 0.042579 0.042579 0.049878 0.049878 0.042579 0.042579 0.051095 0.040146 0.040146 0.042579 0.041363 0.042579 0.049878 0.051095 0.049878 0.042579 0.049878 0.041363 0.042579 0.049878 0.041363 0.049878 0.170316 0.167883 0.170316 0.167883 0.175182 0.169100 0.170316 0.171533 0.171533 0.171533 0.167883 0.169100 0.031630 0.019465 0.029197 0.029197 0.027981 0.030414 0.026764 0.029197 0.029197 0.030414 0.029197 0.000000 0.029197 0.019465 0.029197 0.027981 0.019465 0.029197 0.029197 0.029197 0.029197 0.029197 0.029197 0.029197 0.031630 0.014599 0.030414 0.031630 0.001217 0.029197 0.027981 0.031630 0.029197 0.029197 0.029197 0.029197 0.019465 0.000000 0.029197 0.000000 0.030414 0.030414 0.029197 0.030414 0.030414 0.000000 0.030414 0.029197 0.014599 0.030414          
[222]  0.170316 0.145985 0.145985 0.092457 0.091241 0.092457 0.093674 0.092457 0.093674 0.093674 0.091241 0.092457 0.093674 0.092457 0.094891 0.092457 0.092457 0.092457 0.093674 0.093674 0.092457 0.093674 0.093674 0.092457 0.093674 0.092457 0.093674 0.093674 0.094891 0.094891 0.094891 0.093674 0.092457 0.093674 0.092457 0.092457 0.091241 0.093674 0.093674 0.091241 0.093674 0.092457 0.093674 0.093674 0.093674 0.092457 0.094891 0.093674 0.092457 0.093674 0.093674 0.093674 0.093674 0.092457 0.092457 0.093674 0.094891 0.093674 0.092457 0.093674 0.093674 0.093674 0.093674 0.092457 0.093674 0.094891 0.093674 0.093674 0.093674 0.091241 0.090024 0.092457 0.093674 0.093674 0.092457 0.091241 0.093674 0.094891 0.091241 0.093674 0.092457 0.094891 0.093674 0.092457 0.093674 0.094891 0.093674 0.093674 0.093674 0.093674 0.092457 0.091241 0.094891 0.092457 0.095006 0.093674 0.092457 0.092457 0.092457 0.091241 0.094891 0.093674 0.093674 0.093674 0.091241 0.092457 0.092457 0.094891 0.093674 0.092457 0.094891 0.093674 0.093674 0.093674 0.094891 0.092457 0.092457 0.048662 0.049878 0.045012 0.048662 0.040146 0.048662 0.043796 0.049878 0.043796 0.043796 0.045012 0.046229 0.043796 0.041363 0.043796 0.043796 0.046229 0.045012 0.048662 0.043796 0.043796 0.048662 0.048662 0.043796 0.043796 0.049878 0.043796 0.043796 0.043796 0.043796 0.043796 0.048662 0.049878 0.048662 0.043796 0.048662 0.043796 0.043796 0.048662 0.045012 0.048662 0.169100 0.169100 0.169100 0.169100 0.166667 0.170316 0.169100 0.163017 0.163017 0.170316 0.169100 0.170316 0.008516 0.036496 0.008516 0.010949 0.007299 0.007299 0.010949 0.010949 0.006083 0.007299 0.006083 0.029197 0.006083 0.036496 0.006083 0.004866 0.036496 0.006083 0.010949 0.006083 0.008516 0.006083 0.006083 0.006083 0.009732 0.034063 0.007299 0.008516 0.027981 0.006083 0.001217 0.008516 0.002433 0.006083 0.006083 0.006083 0.036496 0.029197 0.006083 0.029197 0.007299 0.007299 0.006083 0.007299 0.012165 0.029197 0.007299 0.006083 0.034063 0.007299 0.029197          
[223]  0.169100 0.142336 0.142336 0.092457 0.091241 0.092457 0.093674 0.092457 0.093674 0.093674 0.091241 0.092457 0.093674 0.092457 0.094891 0.092457 0.092457 0.092457 0.093674 0.093674 0.092457 0.093674 0.093674 0.092457 0.093674 0.092457 0.093674 0.093674 0.094891 0.094891 0.094891 0.093674 0.092457 0.093674 0.092457 0.092457 0.091241 0.093674 0.093674 0.091241 0.093674 0.092457 0.093674 0.093674 0.093674 0.092457 0.094891 0.093674 0.092457 0.093674 0.093674 0.093674 0.093674 0.092457 0.092457 0.093674 0.094891 0.093674 0.092457 0.093674 0.093674 0.093674 0.093674 0.092457 0.093674 0.094891 0.093674 0.093674 0.093674 0.091241 0.090024 0.092457 0.093674 0.093674 0.092457 0.091241 0.093674 0.094891 0.091241 0.093674 0.092457 0.094891 0.093674 0.092457 0.093674 0.094891 0.093674 0.093674 0.093674 0.093674 0.092457 0.091241 0.094891 0.092457 0.095006 0.093674 0.092457 0.092457 0.092457 0.091241 0.094891 0.093674 0.093674 0.093674 0.091241 0.092457 0.092457 0.094891 0.093674 0.092457 0.094891 0.093674 0.093674 0.093674 0.094891 0.092457 0.092457 0.046229 0.047445 0.043796 0.046229 0.038929 0.046229 0.042579 0.047445 0.042579 0.042579 0.043796 0.045012 0.042579 0.040146 0.042579 0.042579 0.045012 0.043796 0.046229 0.042579 0.042579 0.046229 0.046229 0.042579 0.042579 0.047445 0.042579 0.042579 0.042579 0.042579 0.042579 0.046229 0.047445 0.046229 0.042579 0.046229 0.042579 0.042579 0.046229 0.043796 0.046229 0.171533 0.169100 0.171533 0.169100 0.166667 0.170316 0.171533 0.163017 0.163017 0.172749 0.169100 0.170316 0.006083 0.038929 0.006083 0.008516 0.004866 0.006083 0.008516 0.008516 0.003650 0.004866 0.004866 0.027981 0.003650 0.038929 0.003650 0.000000 0.038929 0.003650 0.008516 0.003650 0.006083 0.004866 0.003650 0.003650 0.008516 0.034063 0.006083 0.006083 0.026764 0.004866 0.003650 0.006083 0.004866 0.003650 0.003650 0.003650 0.038929 0.027981 0.003650 0.027981 0.004866 0.004866 0.004866 0.006083 0.009732 0.027981 0.004866 0.003650 0.034063 0.004866 0.027981 0.004866          
[224]  0.170316 0.141119 0.141119 0.088808 0.087591 0.088808 0.090024 0.088808 0.090024 0.090024 0.087591 0.088808 0.090024 0.088808 0.091241 0.088808 0.088808 0.088808 0.090024 0.090024 0.088808 0.090024 0.090024 0.088808 0.090024 0.088808 0.090024 0.090024 0.091241 0.091241 0.091241 0.090024 0.088808 0.090024 0.088808 0.088808 0.087591 0.090024 0.090024 0.087591 0.090024 0.088808 0.090024 0.090024 0.090024 0.088808 0.091241 0.090024 0.088808 0.090024 0.090024 0.090024 0.090024 0.088808 0.088808 0.090024 0.091241 0.090024 0.088808 0.090024 0.090024 0.090024 0.090024 0.088808 0.090024 0.091241 0.090024 0.090024 0.090024 0.087591 0.086375 0.088808 0.090024 0.090024 0.088808 0.087591 0.090024 0.091241 0.087591 0.090024 0.088808 0.091241 0.090024 0.088808 0.090024 0.091241 0.090024 0.090024 0.090024 0.090024 0.088808 0.087591 0.091241 0.088808 0.091352 0.090024 0.088808 0.088808 0.088808 0.087591 0.091241 0.090024 0.090024 0.090024 0.087591 0.088808 0.088808 0.091241 0.090024 0.088808 0.091241 0.090024 0.090024 0.090024 0.091241 0.088808 0.088808 0.047445 0.048662 0.045012 0.047445 0.040146 0.047445 0.043796 0.048662 0.043796 0.043796 0.045012 0.046229 0.043796 0.041363 0.043796 0.043796 0.046229 0.045012 0.047445 0.043796 0.043796 0.047445 0.047445 0.043796 0.043796 0.048662 0.043796 0.043796 0.043796 0.043796 0.043796 0.047445 0.048662 0.047445 0.043796 0.047445 0.043796 0.043796 0.047445 0.045012 0.047445 0.171533 0.169100 0.171533 0.169100 0.166667 0.170316 0.171533 0.163017 0.163017 0.172749 0.169100 0.170316 0.002433 0.040146 0.004866 0.007299 0.001217 0.002433 0.007299 0.007299 0.000000 0.001217 0.001217 0.029197 0.000000 0.040146 0.000000 0.003650 0.040146 0.000000 0.007299 0.000000 0.002433 0.001217 0.000000 0.000000 0.004866 0.035280 0.002433 0.002433 0.027981 0.001217 0.004866 0.002433 0.006083 0.000000 0.000000 0.000000 0.040146 0.029197 0.000000 0.029197 0.001217 0.001217 0.001217 0.002433 0.008516 0.029197 0.001217 0.000000 0.035280 0.001217 0.029197 0.006083 0.003650          
[225]  0.170316 0.141119 0.141119 0.088808 0.087591 0.088808 0.090024 0.088808 0.090024 0.090024 0.087591 0.088808 0.090024 0.088808 0.091241 0.088808 0.088808 0.088808 0.090024 0.090024 0.088808 0.090024 0.090024 0.088808 0.090024 0.088808 0.090024 0.090024 0.091241 0.091241 0.091241 0.090024 0.088808 0.090024 0.088808 0.088808 0.087591 0.090024 0.090024 0.087591 0.090024 0.088808 0.090024 0.090024 0.090024 0.088808 0.091241 0.090024 0.088808 0.090024 0.090024 0.090024 0.090024 0.088808 0.088808 0.090024 0.091241 0.090024 0.088808 0.090024 0.090024 0.090024 0.090024 0.088808 0.090024 0.091241 0.090024 0.090024 0.090024 0.087591 0.086375 0.088808 0.090024 0.090024 0.088808 0.087591 0.090024 0.091241 0.087591 0.090024 0.088808 0.091241 0.090024 0.088808 0.090024 0.091241 0.090024 0.090024 0.090024 0.090024 0.088808 0.087591 0.091241 0.088808 0.091352 0.090024 0.088808 0.088808 0.088808 0.087591 0.091241 0.090024 0.090024 0.090024 0.087591 0.088808 0.088808 0.091241 0.090024 0.088808 0.091241 0.090024 0.090024 0.090024 0.091241 0.088808 0.088808 0.047445 0.048662 0.045012 0.047445 0.040146 0.047445 0.043796 0.048662 0.043796 0.043796 0.045012 0.046229 0.043796 0.041363 0.043796 0.043796 0.046229 0.045012 0.047445 0.043796 0.043796 0.047445 0.047445 0.043796 0.043796 0.048662 0.043796 0.043796 0.043796 0.043796 0.043796 0.047445 0.048662 0.047445 0.043796 0.047445 0.043796 0.043796 0.047445 0.045012 0.047445 0.171533 0.169100 0.171533 0.169100 0.166667 0.170316 0.171533 0.163017 0.163017 0.172749 0.169100 0.170316 0.002433 0.040146 0.004866 0.007299 0.001217 0.002433 0.007299 0.007299 0.000000 0.001217 0.001217 0.029197 0.000000 0.040146 0.000000 0.003650 0.040146 0.000000 0.007299 0.000000 0.002433 0.001217 0.000000 0.000000 0.004866 0.035280 0.002433 0.002433 0.027981 0.001217 0.004866 0.002433 0.006083 0.000000 0.000000 0.000000 0.040146 0.029197 0.000000 0.029197 0.001217 0.001217 0.001217 0.002433 0.008516 0.029197 0.001217 0.000000 0.035280 0.001217 0.029197 0.006083 0.003650 0.000000          
[226]  0.172749 0.152068 0.152068 0.102190 0.100973 0.102190 0.103406 0.102190 0.103406 0.103406 0.100973 0.102190 0.103406 0.102190 0.104623 0.102190 0.102190 0.102190 0.103406 0.103406 0.102190 0.103406 0.103406 0.102190 0.103406 0.102190 0.103406 0.103406 0.103406 0.103406 0.103406 0.103406 0.102190 0.103406 0.102190 0.102190 0.100973 0.103406 0.103406 0.100973 0.103406 0.102190 0.103406 0.103406 0.103406 0.102190 0.103406 0.103406 0.102190 0.103406 0.103406 0.103406 0.103406 0.102190 0.102190 0.103406 0.104623 0.103406 0.102190 0.103406 0.103406 0.103406 0.103406 0.102190 0.103406 0.104623 0.103406 0.103406 0.103406 0.100973 0.099757 0.102190 0.103406 0.103406 0.102190 0.100973 0.103406 0.104623 0.100973 0.103406 0.102190 0.103406 0.103406 0.102190 0.103406 0.103406 0.103406 0.103406 0.103406 0.103406 0.102190 0.100973 0.103406 0.102190 0.103532 0.103406 0.102190 0.102190 0.102190 0.100973 0.104623 0.103406 0.103406 0.103406 0.100973 0.102190 0.102190 0.103406 0.103406 0.102190 0.103406 0.103406 0.103406 0.103406 0.104623 0.102190 0.102190 0.055961 0.057178 0.046229 0.055961 0.045012 0.055961 0.049878 0.057178 0.049878 0.045012 0.051095 0.047445 0.049878 0.046229 0.049878 0.049878 0.047445 0.051095 0.055961 0.049878 0.049878 0.055961 0.055961 0.049878 0.049878 0.057178 0.049878 0.047445 0.049878 0.046229 0.049878 0.055961 0.057178 0.055961 0.049878 0.055961 0.046229 0.049878 0.055961 0.046229 0.055961 0.167883 0.172749 0.167883 0.172749 0.172749 0.173966 0.167883 0.171533 0.171533 0.169100 0.172749 0.173966 0.037713 0.004866 0.032847 0.032847 0.036496 0.036496 0.032847 0.035280 0.035280 0.036496 0.035280 0.014599 0.035280 0.004866 0.035280 0.034063 0.004866 0.035280 0.032847 0.035280 0.035280 0.035280 0.035280 0.035280 0.038929 0.000000 0.036496 0.037713 0.015815 0.035280 0.032847 0.037713 0.034063 0.035280 0.035280 0.035280 0.004866 0.014599 0.035280 0.014599 0.036496 0.036496 0.035280 0.036496 0.034063 0.014599 0.036496 0.035280 0.000000 0.036496 0.014599 0.034063 0.034063 0.035280 0.035280          
[227]  0.172749 0.154501 0.154501 0.107056 0.105839 0.107056 0.108273 0.107056 0.108273 0.108273 0.105839 0.107056 0.108273 0.107056 0.109489 0.107056 0.107056 0.107056 0.108273 0.108273 0.107056 0.108273 0.108273 0.107056 0.108273 0.107056 0.108273 0.108273 0.108273 0.108273 0.108273 0.108273 0.107056 0.108273 0.107056 0.107056 0.105839 0.108273 0.108273 0.105839 0.108273 0.107056 0.108273 0.108273 0.108273 0.107056 0.108273 0.108273 0.107056 0.108273 0.108273 0.108273 0.108273 0.107056 0.107056 0.108273 0.109489 0.108273 0.107056 0.108273 0.108273 0.108273 0.108273 0.107056 0.108273 0.109489 0.108273 0.108273 0.108273 0.105839 0.104623 0.107056 0.108273 0.108273 0.107056 0.105839 0.108273 0.109489 0.105839 0.108273 0.107056 0.108273 0.108273 0.107056 0.108273 0.108273 0.108273 0.108273 0.108273 0.108273 0.107056 0.105839 0.108273 0.107056 0.108404 0.108273 0.107056 0.107056 0.107056 0.105839 0.109489 0.108273 0.108273 0.108273 0.105839 0.107056 0.107056 0.108273 0.108273 0.107056 0.108273 0.108273 0.108273 0.108273 0.109489 0.107056 0.107056 0.060827 0.062044 0.051095 0.060827 0.049878 0.060827 0.054745 0.062044 0.054745 0.049878 0.055961 0.052311 0.054745 0.051095 0.054745 0.054745 0.052311 0.055961 0.060827 0.054745 0.054745 0.060827 0.060827 0.054745 0.054745 0.059611 0.054745 0.052311 0.054745 0.051095 0.054745 0.060827 0.062044 0.060827 0.054745 0.060827 0.051095 0.054745 0.060827 0.051095 0.060827 0.171533 0.173966 0.171533 0.173966 0.176399 0.175182 0.171533 0.175182 0.175182 0.172749 0.173966 0.175182 0.042579 0.000000 0.037713 0.037713 0.041363 0.041363 0.037713 0.040146 0.040146 0.041363 0.040146 0.019465 0.040146 0.000000 0.040146 0.038929 0.000000 0.040146 0.037713 0.040146 0.040146 0.040146 0.040146 0.040146 0.043796 0.004866 0.041363 0.042579 0.020681 0.040146 0.037713 0.042579 0.038929 0.040146 0.040146 0.040146 0.000000 0.019465 0.040146 0.019465 0.041363 0.041363 0.040146 0.041363 0.038929 0.019465 0.041363 0.040146 0.004866 0.041363 0.019465 0.036496 0.038929 0.040146 0.040146 0.004866          
[228]  0.170316 0.141119 0.141119 0.088808 0.087591 0.088808 0.090024 0.088808 0.090024 0.090024 0.087591 0.088808 0.090024 0.088808 0.091241 0.088808 0.088808 0.088808 0.090024 0.090024 0.088808 0.090024 0.090024 0.088808 0.090024 0.088808 0.090024 0.090024 0.091241 0.091241 0.091241 0.090024 0.088808 0.090024 0.088808 0.088808 0.087591 0.090024 0.090024 0.087591 0.090024 0.088808 0.090024 0.090024 0.090024 0.088808 0.091241 0.090024 0.088808 0.090024 0.090024 0.090024 0.090024 0.088808 0.088808 0.090024 0.091241 0.090024 0.088808 0.090024 0.090024 0.090024 0.090024 0.088808 0.090024 0.091241 0.090024 0.090024 0.090024 0.087591 0.086375 0.088808 0.090024 0.090024 0.088808 0.087591 0.090024 0.091241 0.087591 0.090024 0.088808 0.091241 0.090024 0.088808 0.090024 0.091241 0.090024 0.090024 0.090024 0.090024 0.088808 0.087591 0.091241 0.088808 0.091352 0.090024 0.088808 0.088808 0.088808 0.087591 0.091241 0.090024 0.090024 0.090024 0.087591 0.088808 0.088808 0.091241 0.090024 0.088808 0.091241 0.090024 0.090024 0.090024 0.091241 0.088808 0.088808 0.047445 0.048662 0.045012 0.047445 0.040146 0.047445 0.043796 0.048662 0.043796 0.043796 0.045012 0.046229 0.043796 0.041363 0.043796 0.043796 0.046229 0.045012 0.047445 0.043796 0.043796 0.047445 0.047445 0.043796 0.043796 0.048662 0.043796 0.043796 0.043796 0.043796 0.043796 0.047445 0.048662 0.047445 0.043796 0.047445 0.043796 0.043796 0.047445 0.045012 0.047445 0.171533 0.169100 0.171533 0.169100 0.166667 0.170316 0.171533 0.163017 0.163017 0.172749 0.169100 0.170316 0.002433 0.040146 0.004866 0.007299 0.001217 0.002433 0.007299 0.007299 0.000000 0.001217 0.001217 0.029197 0.000000 0.040146 0.000000 0.003650 0.040146 0.000000 0.007299 0.000000 0.002433 0.001217 0.000000 0.000000 0.004866 0.035280 0.002433 0.002433 0.027981 0.001217 0.004866 0.002433 0.006083 0.000000 0.000000 0.000000 0.040146 0.029197 0.000000 0.029197 0.001217 0.001217 0.001217 0.002433 0.008516 0.029197 0.001217 0.000000 0.035280 0.001217 0.029197 0.006083 0.003650 0.000000 0.000000 0.035280 0.040146          
[229]  0.171533 0.142336 0.142336 0.091241 0.090024 0.091241 0.092457 0.091241 0.092457 0.092457 0.090024 0.091241 0.092457 0.091241 0.093674 0.091241 0.091241 0.091241 0.092457 0.092457 0.091241 0.092457 0.092457 0.091241 0.092457 0.091241 0.092457 0.092457 0.093674 0.093674 0.093674 0.092457 0.091241 0.092457 0.091241 0.091241 0.090024 0.092457 0.092457 0.090024 0.092457 0.091241 0.092457 0.092457 0.092457 0.091241 0.093674 0.092457 0.091241 0.092457 0.092457 0.092457 0.092457 0.091241 0.091241 0.092457 0.093674 0.092457 0.091241 0.092457 0.092457 0.092457 0.092457 0.091241 0.092457 0.093674 0.092457 0.092457 0.092457 0.090024 0.088808 0.091241 0.092457 0.092457 0.091241 0.090024 0.092457 0.093674 0.090024 0.092457 0.091241 0.093674 0.092457 0.091241 0.092457 0.093674 0.092457 0.092457 0.092457 0.092457 0.091241 0.090024 0.093674 0.091241 0.093788 0.092457 0.091241 0.091241 0.091241 0.090024 0.093674 0.092457 0.092457 0.092457 0.090024 0.091241 0.091241 0.093674 0.092457 0.091241 0.093674 0.092457 0.092457 0.092457 0.093674 0.091241 0.091241 0.047445 0.048662 0.045012 0.047445 0.037713 0.047445 0.043796 0.048662 0.043796 0.043796 0.045012 0.046229 0.043796 0.038929 0.043796 0.043796 0.046229 0.045012 0.047445 0.043796 0.043796 0.047445 0.047445 0.043796 0.043796 0.048662 0.043796 0.043796 0.043796 0.043796 0.043796 0.047445 0.048662 0.047445 0.043796 0.047445 0.043796 0.043796 0.047445 0.045012 0.047445 0.171533 0.170316 0.171533 0.170316 0.167883 0.171533 0.171533 0.164234 0.164234 0.172749 0.170316 0.171533 0.007299 0.037713 0.004866 0.007299 0.006083 0.007299 0.002433 0.007299 0.004866 0.006083 0.006083 0.026764 0.004866 0.037713 0.004866 0.006083 0.037713 0.004866 0.007299 0.004866 0.004866 0.006083 0.004866 0.004866 0.009732 0.032847 0.007299 0.007299 0.025547 0.006083 0.007299 0.007299 0.008516 0.004866 0.004866 0.004866 0.037713 0.026764 0.004866 0.026764 0.006083 0.003650 0.006083 0.004866 0.008516 0.026764 0.006083 0.004866 0.032847 0.006083 0.026764 0.008516 0.006083 0.004866 0.004866 0.032847 0.037713 0.004866          
[230]  0.170316 0.141119 0.141119 0.088808 0.087591 0.088808 0.090024 0.088808 0.090024 0.090024 0.087591 0.088808 0.090024 0.088808 0.091241 0.088808 0.088808 0.088808 0.090024 0.090024 0.088808 0.090024 0.090024 0.088808 0.090024 0.088808 0.090024 0.090024 0.091241 0.091241 0.091241 0.090024 0.088808 0.090024 0.088808 0.088808 0.087591 0.090024 0.090024 0.087591 0.090024 0.088808 0.090024 0.090024 0.090024 0.088808 0.091241 0.090024 0.088808 0.090024 0.090024 0.090024 0.090024 0.088808 0.088808 0.090024 0.091241 0.090024 0.088808 0.090024 0.090024 0.090024 0.090024 0.088808 0.090024 0.091241 0.090024 0.090024 0.090024 0.087591 0.086375 0.088808 0.090024 0.090024 0.088808 0.087591 0.090024 0.091241 0.087591 0.090024 0.088808 0.091241 0.090024 0.088808 0.090024 0.091241 0.090024 0.090024 0.090024 0.090024 0.088808 0.087591 0.091241 0.088808 0.091352 0.090024 0.088808 0.088808 0.088808 0.087591 0.091241 0.090024 0.090024 0.090024 0.087591 0.088808 0.088808 0.091241 0.090024 0.088808 0.091241 0.090024 0.090024 0.090024 0.091241 0.088808 0.088808 0.047445 0.048662 0.045012 0.047445 0.040146 0.047445 0.043796 0.048662 0.043796 0.043796 0.045012 0.046229 0.043796 0.041363 0.043796 0.043796 0.046229 0.045012 0.047445 0.043796 0.043796 0.047445 0.047445 0.043796 0.043796 0.048662 0.043796 0.043796 0.043796 0.043796 0.043796 0.047445 0.048662 0.047445 0.043796 0.047445 0.043796 0.043796 0.047445 0.045012 0.047445 0.171533 0.169100 0.171533 0.169100 0.166667 0.170316 0.171533 0.163017 0.163017 0.172749 0.169100 0.170316 0.002433 0.040146 0.004866 0.007299 0.001217 0.002433 0.007299 0.007299 0.000000 0.001217 0.001217 0.029197 0.000000 0.040146 0.000000 0.003650 0.040146 0.000000 0.007299 0.000000 0.002433 0.001217 0.000000 0.000000 0.004866 0.035280 0.002433 0.002433 0.027981 0.001217 0.004866 0.002433 0.006083 0.000000 0.000000 0.000000 0.040146 0.029197 0.000000 0.029197 0.001217 0.001217 0.001217 0.002433 0.008516 0.029197 0.001217 0.000000 0.035280 0.001217 0.029197 0.006083 0.003650 0.000000 0.000000 0.035280 0.040146 0.000000 0.004866          
[231]  0.169100 0.139903 0.139903 0.088808 0.087591 0.088808 0.090024 0.088808 0.090024 0.090024 0.087591 0.088808 0.090024 0.088808 0.091241 0.088808 0.088808 0.088808 0.090024 0.090024 0.088808 0.090024 0.090024 0.088808 0.090024 0.088808 0.090024 0.090024 0.091241 0.091241 0.091241 0.090024 0.088808 0.090024 0.088808 0.088808 0.087591 0.090024 0.090024 0.087591 0.090024 0.088808 0.090024 0.090024 0.090024 0.088808 0.091241 0.090024 0.088808 0.090024 0.090024 0.090024 0.090024 0.088808 0.088808 0.090024 0.091241 0.090024 0.088808 0.090024 0.090024 0.090024 0.090024 0.088808 0.090024 0.091241 0.090024 0.090024 0.090024 0.087591 0.086375 0.088808 0.090024 0.090024 0.088808 0.087591 0.090024 0.091241 0.087591 0.090024 0.088808 0.091241 0.090024 0.088808 0.090024 0.091241 0.090024 0.090024 0.090024 0.090024 0.088808 0.087591 0.091241 0.088808 0.091352 0.090024 0.088808 0.088808 0.088808 0.087591 0.091241 0.090024 0.090024 0.090024 0.087591 0.088808 0.088808 0.091241 0.090024 0.088808 0.091241 0.090024 0.090024 0.090024 0.091241 0.088808 0.088808 0.048662 0.049878 0.045012 0.048662 0.040146 0.048662 0.043796 0.049878 0.043796 0.043796 0.045012 0.046229 0.043796 0.041363 0.043796 0.043796 0.046229 0.045012 0.048662 0.043796 0.043796 0.048662 0.048662 0.043796 0.043796 0.049878 0.043796 0.043796 0.043796 0.043796 0.043796 0.048662 0.049878 0.048662 0.043796 0.048662 0.043796 0.043796 0.048662 0.045012 0.048662 0.171533 0.169100 0.171533 0.169100 0.166667 0.170316 0.171533 0.163017 0.163017 0.172749 0.169100 0.170316 0.003650 0.040146 0.006083 0.008516 0.002433 0.001217 0.008516 0.008516 0.001217 0.002433 0.000000 0.029197 0.001217 0.040146 0.001217 0.004866 0.040146 0.001217 0.008516 0.001217 0.003650 0.000000 0.001217 0.001217 0.004866 0.035280 0.001217 0.003650 0.027981 0.000000 0.004866 0.003650 0.006083 0.001217 0.001217 0.001217 0.040146 0.029197 0.001217 0.029197 0.002433 0.002433 0.000000 0.001217 0.009732 0.029197 0.002433 0.001217 0.035280 0.002433 0.029197 0.006083 0.004866 0.001217 0.001217 0.035280 0.040146 0.001217 0.006083 0.001217          
[232]  0.171533 0.144769 0.144769 0.092457 0.091241 0.092457 0.093674 0.092457 0.093674 0.093674 0.091241 0.092457 0.093674 0.092457 0.094891 0.092457 0.092457 0.092457 0.093674 0.093674 0.092457 0.093674 0.093674 0.092457 0.093674 0.092457 0.093674 0.093674 0.094891 0.094891 0.094891 0.093674 0.092457 0.093674 0.092457 0.092457 0.091241 0.093674 0.093674 0.091241 0.093674 0.092457 0.093674 0.093674 0.093674 0.092457 0.094891 0.093674 0.092457 0.093674 0.093674 0.093674 0.093674 0.092457 0.092457 0.092457 0.094891 0.093674 0.092457 0.093674 0.093674 0.093674 0.093674 0.092457 0.093674 0.094891 0.093674 0.093674 0.093674 0.091241 0.090024 0.092457 0.093674 0.093674 0.092457 0.091241 0.093674 0.094891 0.091241 0.093674 0.092457 0.094891 0.093674 0.092457 0.093674 0.094891 0.093674 0.093674 0.093674 0.093674 0.092457 0.091241 0.094891 0.092457 0.095006 0.093674 0.092457 0.092457 0.092457 0.091241 0.094891 0.093674 0.093674 0.093674 0.091241 0.092457 0.092457 0.094891 0.093674 0.092457 0.094891 0.093674 0.093674 0.093674 0.094891 0.092457 0.092457 0.052311 0.053528 0.047445 0.052311 0.042579 0.052311 0.046229 0.053528 0.046229 0.046229 0.047445 0.048662 0.046229 0.043796 0.046229 0.046229 0.048662 0.047445 0.052311 0.046229 0.046229 0.052311 0.052311 0.046229 0.046229 0.053528 0.046229 0.046229 0.046229 0.046229 0.046229 0.052311 0.053528 0.052311 0.046229 0.052311 0.046229 0.046229 0.052311 0.047445 0.052311 0.175182 0.172749 0.175182 0.172749 0.170316 0.173966 0.175182 0.166667 0.166667 0.176399 0.172749 0.173966 0.007299 0.043796 0.009732 0.012165 0.006083 0.006083 0.012165 0.012165 0.004866 0.006083 0.004866 0.031630 0.004866 0.043796 0.004866 0.008516 0.043796 0.004866 0.012165 0.004866 0.007299 0.004866 0.004866 0.004866 0.000000 0.038929 0.006083 0.007299 0.030414 0.004866 0.008516 0.007299 0.009732 0.004866 0.004866 0.004866 0.043796 0.031630 0.004866 0.031630 0.006083 0.006083 0.004866 0.006083 0.012165 0.031630 0.006083 0.004866 0.038929 0.006083 0.031630 0.009732 0.008516 0.004866 0.004866 0.038929 0.043796 0.004866 0.009732 0.004866 0.004866          
[233]  0.170316 0.141119 0.141119 0.088808 0.087591 0.088808 0.090024 0.088808 0.090024 0.090024 0.087591 0.088808 0.090024 0.088808 0.091241 0.088808 0.088808 0.088808 0.090024 0.090024 0.088808 0.090024 0.090024 0.088808 0.090024 0.088808 0.090024 0.090024 0.091241 0.091241 0.091241 0.090024 0.088808 0.090024 0.088808 0.088808 0.087591 0.090024 0.090024 0.087591 0.090024 0.088808 0.090024 0.090024 0.090024 0.088808 0.091241 0.090024 0.088808 0.090024 0.090024 0.090024 0.090024 0.088808 0.088808 0.090024 0.091241 0.090024 0.088808 0.090024 0.090024 0.090024 0.090024 0.088808 0.090024 0.091241 0.090024 0.090024 0.090024 0.087591 0.086375 0.088808 0.090024 0.090024 0.088808 0.087591 0.090024 0.091241 0.087591 0.090024 0.088808 0.091241 0.090024 0.088808 0.090024 0.091241 0.090024 0.090024 0.090024 0.090024 0.088808 0.087591 0.091241 0.088808 0.091352 0.090024 0.088808 0.088808 0.088808 0.087591 0.091241 0.090024 0.090024 0.090024 0.087591 0.088808 0.088808 0.091241 0.090024 0.088808 0.091241 0.090024 0.090024 0.090024 0.091241 0.088808 0.088808 0.047445 0.048662 0.045012 0.047445 0.040146 0.047445 0.043796 0.048662 0.043796 0.043796 0.045012 0.046229 0.043796 0.041363 0.043796 0.043796 0.046229 0.045012 0.047445 0.043796 0.043796 0.047445 0.047445 0.043796 0.043796 0.048662 0.043796 0.043796 0.043796 0.043796 0.043796 0.047445 0.048662 0.047445 0.043796 0.047445 0.043796 0.043796 0.047445 0.045012 0.047445 0.171533 0.169100 0.171533 0.169100 0.166667 0.170316 0.171533 0.163017 0.163017 0.172749 0.169100 0.170316 0.002433 0.040146 0.004866 0.007299 0.001217 0.002433 0.007299 0.007299 0.000000 0.001217 0.001217 0.029197 0.000000 0.040146 0.000000 0.003650 0.040146 0.000000 0.007299 0.000000 0.002433 0.001217 0.000000 0.000000 0.004866 0.035280 0.002433 0.002433 0.027981 0.001217 0.004866 0.002433 0.006083 0.000000 0.000000 0.000000 0.040146 0.029197 0.000000 0.029197 0.001217 0.001217 0.001217 0.002433 0.008516 0.029197 0.001217 0.000000 0.035280 0.001217 0.029197 0.006083 0.003650 0.000000 0.000000 0.035280 0.040146 0.000000 0.004866 0.000000 0.001217 0.004866          
[234]  0.169100 0.139903 0.139903 0.088808 0.087591 0.088808 0.090024 0.088808 0.090024 0.090024 0.087591 0.088808 0.090024 0.088808 0.091241 0.088808 0.088808 0.088808 0.090024 0.090024 0.088808 0.090024 0.090024 0.088808 0.090024 0.088808 0.090024 0.090024 0.091241 0.091241 0.091241 0.090024 0.088808 0.090024 0.088808 0.088808 0.087591 0.090024 0.090024 0.087591 0.090024 0.088808 0.090024 0.090024 0.090024 0.088808 0.091241 0.090024 0.088808 0.090024 0.090024 0.090024 0.090024 0.088808 0.088808 0.090024 0.091241 0.090024 0.088808 0.090024 0.090024 0.090024 0.090024 0.088808 0.090024 0.091241 0.090024 0.090024 0.090024 0.087591 0.086375 0.088808 0.090024 0.090024 0.088808 0.087591 0.090024 0.091241 0.087591 0.090024 0.088808 0.091241 0.090024 0.088808 0.090024 0.091241 0.090024 0.090024 0.090024 0.090024 0.088808 0.087591 0.091241 0.088808 0.091352 0.090024 0.088808 0.088808 0.088808 0.087591 0.091241 0.090024 0.090024 0.090024 0.087591 0.088808 0.088808 0.091241 0.090024 0.088808 0.091241 0.090024 0.090024 0.090024 0.091241 0.088808 0.088808 0.048662 0.049878 0.045012 0.048662 0.040146 0.048662 0.043796 0.049878 0.043796 0.043796 0.045012 0.046229 0.043796 0.041363 0.043796 0.043796 0.046229 0.045012 0.048662 0.043796 0.043796 0.048662 0.048662 0.043796 0.043796 0.049878 0.043796 0.043796 0.043796 0.043796 0.043796 0.048662 0.049878 0.048662 0.043796 0.048662 0.043796 0.043796 0.048662 0.045012 0.048662 0.171533 0.169100 0.171533 0.169100 0.166667 0.170316 0.171533 0.163017 0.163017 0.172749 0.169100 0.170316 0.003650 0.040146 0.006083 0.008516 0.002433 0.001217 0.008516 0.008516 0.001217 0.002433 0.000000 0.029197 0.001217 0.040146 0.001217 0.004866 0.040146 0.001217 0.008516 0.001217 0.003650 0.000000 0.001217 0.001217 0.004866 0.035280 0.001217 0.003650 0.027981 0.000000 0.004866 0.003650 0.006083 0.001217 0.001217 0.001217 0.040146 0.029197 0.001217 0.029197 0.002433 0.002433 0.000000 0.001217 0.009732 0.029197 0.002433 0.001217 0.035280 0.002433 0.029197 0.006083 0.004866 0.001217 0.001217 0.035280 0.040146 0.001217 0.006083 0.001217 0.000000 0.004866 0.001217          
[235]  0.170316 0.141119 0.141119 0.088808 0.087591 0.088808 0.090024 0.088808 0.090024 0.090024 0.087591 0.088808 0.090024 0.088808 0.091241 0.088808 0.088808 0.088808 0.090024 0.090024 0.088808 0.090024 0.090024 0.088808 0.090024 0.088808 0.090024 0.090024 0.091241 0.091241 0.091241 0.090024 0.088808 0.090024 0.088808 0.088808 0.087591 0.090024 0.090024 0.087591 0.090024 0.088808 0.090024 0.090024 0.090024 0.088808 0.091241 0.090024 0.088808 0.090024 0.090024 0.090024 0.090024 0.088808 0.088808 0.090024 0.091241 0.090024 0.088808 0.090024 0.090024 0.090024 0.090024 0.088808 0.090024 0.091241 0.090024 0.090024 0.090024 0.087591 0.086375 0.088808 0.090024 0.090024 0.088808 0.087591 0.090024 0.091241 0.087591 0.090024 0.088808 0.091241 0.090024 0.088808 0.090024 0.091241 0.090024 0.090024 0.090024 0.090024 0.088808 0.087591 0.091241 0.088808 0.091352 0.090024 0.088808 0.088808 0.088808 0.087591 0.091241 0.090024 0.090024 0.090024 0.087591 0.088808 0.088808 0.091241 0.090024 0.088808 0.091241 0.090024 0.090024 0.090024 0.091241 0.088808 0.088808 0.047445 0.048662 0.045012 0.047445 0.040146 0.047445 0.043796 0.048662 0.043796 0.043796 0.045012 0.046229 0.043796 0.041363 0.043796 0.043796 0.046229 0.045012 0.047445 0.043796 0.043796 0.047445 0.047445 0.043796 0.043796 0.048662 0.043796 0.043796 0.043796 0.043796 0.043796 0.047445 0.048662 0.047445 0.043796 0.047445 0.043796 0.043796 0.047445 0.045012 0.047445 0.171533 0.169100 0.171533 0.169100 0.166667 0.170316 0.171533 0.163017 0.163017 0.172749 0.169100 0.170316 0.002433 0.040146 0.004866 0.007299 0.001217 0.002433 0.007299 0.007299 0.000000 0.001217 0.001217 0.029197 0.000000 0.040146 0.000000 0.003650 0.040146 0.000000 0.007299 0.000000 0.002433 0.001217 0.000000 0.000000 0.004866 0.035280 0.002433 0.002433 0.027981 0.001217 0.004866 0.002433 0.006083 0.000000 0.000000 0.000000 0.040146 0.029197 0.000000 0.029197 0.001217 0.001217 0.001217 0.002433 0.008516 0.029197 0.001217 0.000000 0.035280 0.001217 0.029197 0.006083 0.003650 0.000000 0.000000 0.035280 0.040146 0.000000 0.004866 0.000000 0.001217 0.004866 0.000000 0.001217          
[236]  0.169100 0.142336 0.142336 0.092457 0.091241 0.092457 0.093674 0.092457 0.093674 0.093674 0.091241 0.092457 0.093674 0.092457 0.094891 0.092457 0.092457 0.092457 0.093674 0.093674 0.092457 0.093674 0.093674 0.092457 0.093674 0.092457 0.093674 0.093674 0.094891 0.094891 0.094891 0.093674 0.092457 0.093674 0.092457 0.092457 0.091241 0.093674 0.093674 0.091241 0.093674 0.092457 0.093674 0.093674 0.093674 0.092457 0.094891 0.093674 0.092457 0.093674 0.093674 0.093674 0.093674 0.092457 0.092457 0.093674 0.094891 0.093674 0.092457 0.093674 0.093674 0.093674 0.093674 0.092457 0.093674 0.094891 0.093674 0.093674 0.093674 0.091241 0.090024 0.092457 0.093674 0.093674 0.092457 0.091241 0.093674 0.094891 0.091241 0.093674 0.092457 0.094891 0.093674 0.092457 0.093674 0.094891 0.093674 0.093674 0.093674 0.093674 0.092457 0.091241 0.094891 0.092457 0.095006 0.093674 0.092457 0.092457 0.092457 0.091241 0.094891 0.093674 0.093674 0.093674 0.091241 0.092457 0.092457 0.094891 0.093674 0.092457 0.094891 0.093674 0.093674 0.093674 0.094891 0.092457 0.092457 0.046229 0.047445 0.043796 0.046229 0.038929 0.046229 0.042579 0.047445 0.042579 0.042579 0.043796 0.045012 0.042579 0.040146 0.042579 0.042579 0.045012 0.043796 0.046229 0.042579 0.042579 0.046229 0.046229 0.042579 0.042579 0.047445 0.042579 0.042579 0.042579 0.042579 0.042579 0.046229 0.047445 0.046229 0.042579 0.046229 0.042579 0.042579 0.046229 0.043796 0.046229 0.171533 0.169100 0.171533 0.169100 0.166667 0.170316 0.171533 0.163017 0.163017 0.172749 0.169100 0.170316 0.006083 0.038929 0.006083 0.008516 0.004866 0.006083 0.008516 0.008516 0.003650 0.004866 0.004866 0.027981 0.003650 0.038929 0.003650 0.000000 0.038929 0.003650 0.008516 0.003650 0.006083 0.004866 0.003650 0.003650 0.008516 0.034063 0.006083 0.006083 0.026764 0.004866 0.003650 0.006083 0.004866 0.003650 0.003650 0.003650 0.038929 0.027981 0.003650 0.027981 0.004866 0.004866 0.004866 0.006083 0.009732 0.027981 0.004866 0.003650 0.034063 0.004866 0.027981 0.004866 0.000000 0.003650 0.003650 0.034063 0.038929 0.003650 0.006083 0.003650 0.004866 0.008516 0.003650 0.004866 0.003650          
[237]  0.167883 0.143552 0.143552 0.091241 0.090024 0.091241 0.092457 0.091241 0.092457 0.092457 0.090024 0.091241 0.092457 0.091241 0.093674 0.091241 0.091241 0.091241 0.092457 0.092457 0.091241 0.092457 0.092457 0.091241 0.092457 0.091241 0.092457 0.092457 0.093674 0.093674 0.093674 0.092457 0.091241 0.092457 0.091241 0.091241 0.090024 0.092457 0.092457 0.090024 0.092457 0.091241 0.092457 0.092457 0.092457 0.091241 0.093674 0.092457 0.091241 0.092457 0.092457 0.092457 0.092457 0.091241 0.091241 0.092457 0.093674 0.092457 0.091241 0.092457 0.092457 0.092457 0.092457 0.091241 0.092457 0.093674 0.092457 0.092457 0.092457 0.090024 0.088808 0.091241 0.092457 0.092457 0.091241 0.090024 0.092457 0.093674 0.090024 0.092457 0.091241 0.093674 0.092457 0.091241 0.092457 0.093674 0.092457 0.092457 0.092457 0.092457 0.091241 0.090024 0.093674 0.091241 0.093788 0.092457 0.091241 0.091241 0.091241 0.090024 0.093674 0.092457 0.092457 0.092457 0.090024 0.091241 0.091241 0.093674 0.092457 0.091241 0.093674 0.092457 0.092457 0.092457 0.093674 0.091241 0.091241 0.045012 0.046229 0.042579 0.045012 0.037713 0.045012 0.041363 0.046229 0.041363 0.041363 0.042579 0.043796 0.041363 0.038929 0.041363 0.041363 0.043796 0.042579 0.045012 0.041363 0.041363 0.045012 0.045012 0.041363 0.041363 0.046229 0.041363 0.041363 0.041363 0.041363 0.041363 0.045012 0.046229 0.045012 0.041363 0.045012 0.041363 0.041363 0.045012 0.042579 0.045012 0.170316 0.167883 0.170316 0.167883 0.165450 0.169100 0.170316 0.161800 0.161800 0.171533 0.167883 0.169100 0.004866 0.037713 0.004866 0.007299 0.003650 0.004866 0.007299 0.007299 0.002433 0.003650 0.003650 0.026764 0.002433 0.037713 0.002433 0.001217 0.037713 0.002433 0.007299 0.002433 0.004866 0.003650 0.002433 0.002433 0.007299 0.032847 0.004866 0.004866 0.025547 0.003650 0.002433 0.004866 0.003650 0.002433 0.002433 0.002433 0.037713 0.026764 0.002433 0.026764 0.003650 0.003650 0.003650 0.004866 0.008516 0.026764 0.003650 0.002433 0.032847 0.003650 0.026764 0.003650 0.001217 0.002433 0.002433 0.032847 0.037713 0.002433 0.004866 0.002433 0.003650 0.007299 0.002433 0.003650 0.002433 0.001217          
[238]  0.169100 0.144769 0.144769 0.087591 0.086375 0.087591 0.088808 0.087591 0.088808 0.088808 0.086375 0.087591 0.088808 0.087591 0.090024 0.087591 0.087591 0.087591 0.088808 0.088808 0.087591 0.088808 0.088808 0.087591 0.088808 0.087591 0.088808 0.088808 0.090024 0.090024 0.090024 0.086375 0.087591 0.088808 0.087591 0.087591 0.086375 0.088808 0.088808 0.086375 0.088808 0.087591 0.088808 0.088808 0.088808 0.087591 0.090024 0.088808 0.087591 0.088808 0.088808 0.088808 0.088808 0.087591 0.087591 0.088808 0.087591 0.088808 0.087591 0.088808 0.088808 0.088808 0.088808 0.087591 0.088808 0.090024 0.088808 0.088808 0.088808 0.086375 0.087591 0.087591 0.088808 0.088808 0.087591 0.086375 0.088808 0.090024 0.086375 0.088808 0.087591 0.090024 0.088808 0.087591 0.088808 0.090024 0.088808 0.088808 0.088808 0.088808 0.087591 0.086375 0.090024 0.087591 0.090134 0.088808 0.087591 0.087591 0.087591 0.086375 0.090024 0.086375 0.088808 0.088808 0.086375 0.087591 0.087591 0.090024 0.088808 0.087591 0.090024 0.088808 0.088808 0.088808 0.090024 0.087591 0.087591 0.046229 0.047445 0.038929 0.046229 0.034063 0.046229 0.042579 0.047445 0.042579 0.040146 0.041363 0.042579 0.042579 0.035280 0.042579 0.042579 0.040146 0.041363 0.046229 0.042579 0.042579 0.046229 0.046229 0.042579 0.042579 0.047445 0.040146 0.042579 0.042579 0.040146 0.042579 0.046229 0.047445 0.046229 0.042579 0.046229 0.040146 0.042579 0.046229 0.038929 0.046229 0.171533 0.167883 0.171533 0.167883 0.170316 0.169100 0.171533 0.166667 0.166667 0.172749 0.167883 0.169100 0.010949 0.041363 0.010949 0.013382 0.009732 0.010949 0.010949 0.001217 0.008516 0.009732 0.009732 0.030414 0.008516 0.041363 0.008516 0.009732 0.041363 0.008516 0.013382 0.008516 0.010949 0.009732 0.008516 0.008516 0.013382 0.036496 0.010949 0.010949 0.029197 0.009732 0.010949 0.010949 0.012165 0.008516 0.008516 0.008516 0.041363 0.030414 0.008516 0.030414 0.009732 0.007299 0.009732 0.008516 0.014599 0.030414 0.009732 0.008516 0.036496 0.009732 0.030414 0.012165 0.009732 0.008516 0.008516 0.036496 0.041363 0.008516 0.008516 0.008516 0.009732 0.013382 0.008516 0.009732 0.008516 0.009732 0.008516          
[239]  0.172749 0.154501 0.154501 0.107056 0.105839 0.107056 0.108273 0.107056 0.108273 0.108273 0.105839 0.107056 0.108273 0.107056 0.109489 0.107056 0.107056 0.107056 0.108273 0.108273 0.107056 0.108273 0.108273 0.107056 0.108273 0.107056 0.108273 0.108273 0.108273 0.108273 0.108273 0.108273 0.107056 0.108273 0.107056 0.107056 0.105839 0.108273 0.108273 0.105839 0.108273 0.107056 0.108273 0.108273 0.108273 0.107056 0.108273 0.108273 0.107056 0.108273 0.108273 0.108273 0.108273 0.107056 0.107056 0.108273 0.109489 0.108273 0.107056 0.108273 0.108273 0.108273 0.108273 0.107056 0.108273 0.109489 0.108273 0.108273 0.108273 0.105839 0.104623 0.107056 0.108273 0.108273 0.107056 0.105839 0.108273 0.109489 0.105839 0.108273 0.107056 0.108273 0.108273 0.107056 0.108273 0.108273 0.108273 0.108273 0.108273 0.108273 0.107056 0.105839 0.108273 0.107056 0.108404 0.108273 0.107056 0.107056 0.107056 0.105839 0.109489 0.108273 0.108273 0.108273 0.105839 0.107056 0.107056 0.108273 0.108273 0.107056 0.108273 0.108273 0.108273 0.108273 0.109489 0.107056 0.107056 0.060827 0.062044 0.051095 0.060827 0.049878 0.060827 0.054745 0.062044 0.054745 0.049878 0.055961 0.052311 0.054745 0.051095 0.054745 0.054745 0.052311 0.055961 0.060827 0.054745 0.054745 0.060827 0.060827 0.054745 0.054745 0.059611 0.054745 0.052311 0.054745 0.051095 0.054745 0.060827 0.062044 0.060827 0.054745 0.060827 0.051095 0.054745 0.060827 0.051095 0.060827 0.171533 0.173966 0.171533 0.173966 0.176399 0.175182 0.171533 0.175182 0.175182 0.172749 0.173966 0.175182 0.042579 0.000000 0.037713 0.037713 0.041363 0.041363 0.037713 0.040146 0.040146 0.041363 0.040146 0.019465 0.040146 0.000000 0.040146 0.038929 0.000000 0.040146 0.037713 0.040146 0.040146 0.040146 0.040146 0.040146 0.043796 0.004866 0.041363 0.042579 0.020681 0.040146 0.037713 0.042579 0.038929 0.040146 0.040146 0.040146 0.000000 0.019465 0.040146 0.019465 0.041363 0.041363 0.040146 0.041363 0.038929 0.019465 0.041363 0.040146 0.004866 0.041363 0.019465 0.036496 0.038929 0.040146 0.040146 0.004866 0.000000 0.040146 0.037713 0.040146 0.040146 0.043796 0.040146 0.040146 0.040146 0.038929 0.037713 0.041363          
[240]  0.170316 0.141119 0.141119 0.088808 0.087591 0.088808 0.090024 0.088808 0.090024 0.090024 0.087591 0.088808 0.090024 0.088808 0.091241 0.088808 0.088808 0.088808 0.090024 0.090024 0.088808 0.090024 0.090024 0.088808 0.090024 0.088808 0.090024 0.090024 0.091241 0.091241 0.091241 0.090024 0.088808 0.090024 0.088808 0.088808 0.087591 0.090024 0.090024 0.087591 0.090024 0.088808 0.090024 0.090024 0.090024 0.088808 0.091241 0.090024 0.088808 0.090024 0.090024 0.090024 0.090024 0.088808 0.088808 0.090024 0.091241 0.090024 0.088808 0.090024 0.090024 0.090024 0.090024 0.088808 0.090024 0.091241 0.090024 0.090024 0.090024 0.087591 0.086375 0.088808 0.090024 0.090024 0.088808 0.087591 0.090024 0.091241 0.087591 0.090024 0.088808 0.091241 0.090024 0.088808 0.090024 0.091241 0.090024 0.090024 0.090024 0.090024 0.088808 0.087591 0.091241 0.088808 0.091352 0.090024 0.088808 0.088808 0.088808 0.087591 0.091241 0.090024 0.090024 0.090024 0.087591 0.088808 0.088808 0.091241 0.090024 0.088808 0.091241 0.090024 0.090024 0.090024 0.091241 0.088808 0.088808 0.047445 0.048662 0.045012 0.047445 0.040146 0.047445 0.043796 0.048662 0.043796 0.043796 0.045012 0.046229 0.043796 0.041363 0.043796 0.043796 0.046229 0.045012 0.047445 0.043796 0.043796 0.047445 0.047445 0.043796 0.043796 0.048662 0.043796 0.043796 0.043796 0.043796 0.043796 0.047445 0.048662 0.047445 0.043796 0.047445 0.043796 0.043796 0.047445 0.045012 0.047445 0.171533 0.169100 0.171533 0.169100 0.166667 0.170316 0.171533 0.163017 0.163017 0.172749 0.169100 0.170316 0.002433 0.040146 0.004866 0.007299 0.001217 0.002433 0.007299 0.007299 0.000000 0.001217 0.001217 0.029197 0.000000 0.040146 0.000000 0.003650 0.040146 0.000000 0.007299 0.000000 0.002433 0.001217 0.000000 0.000000 0.004866 0.035280 0.002433 0.002433 0.027981 0.001217 0.004866 0.002433 0.006083 0.000000 0.000000 0.000000 0.040146 0.029197 0.000000 0.029197 0.001217 0.001217 0.001217 0.002433 0.008516 0.029197 0.001217 0.000000 0.035280 0.001217 0.029197 0.006083 0.003650 0.000000 0.000000 0.035280 0.040146 0.000000 0.004866 0.000000 0.001217 0.004866 0.000000 0.001217 0.000000 0.003650 0.002433 0.008516 0.040146          
[241]  0.170316 0.141119 0.141119 0.088808 0.087591 0.088808 0.090024 0.088808 0.090024 0.090024 0.087591 0.088808 0.090024 0.088808 0.091241 0.088808 0.088808 0.088808 0.090024 0.090024 0.088808 0.090024 0.090024 0.088808 0.090024 0.088808 0.090024 0.090024 0.091241 0.091241 0.091241 0.090024 0.088808 0.090024 0.088808 0.088808 0.087591 0.090024 0.090024 0.087591 0.090024 0.088808 0.090024 0.090024 0.090024 0.088808 0.091241 0.090024 0.088808 0.090024 0.090024 0.090024 0.090024 0.088808 0.088808 0.090024 0.091241 0.090024 0.088808 0.090024 0.090024 0.090024 0.090024 0.088808 0.090024 0.091241 0.090024 0.090024 0.090024 0.087591 0.086375 0.088808 0.090024 0.090024 0.088808 0.087591 0.090024 0.091241 0.087591 0.090024 0.088808 0.091241 0.090024 0.088808 0.090024 0.091241 0.090024 0.090024 0.090024 0.090024 0.088808 0.087591 0.091241 0.088808 0.091352 0.090024 0.088808 0.088808 0.088808 0.087591 0.091241 0.090024 0.090024 0.090024 0.087591 0.088808 0.088808 0.091241 0.090024 0.088808 0.091241 0.090024 0.090024 0.090024 0.091241 0.088808 0.088808 0.048662 0.049878 0.043796 0.048662 0.038929 0.048662 0.042579 0.049878 0.042579 0.042579 0.043796 0.045012 0.042579 0.040146 0.042579 0.042579 0.045012 0.043796 0.048662 0.042579 0.042579 0.048662 0.048662 0.042579 0.042579 0.049878 0.042579 0.042579 0.042579 0.042579 0.042579 0.048662 0.049878 0.048662 0.042579 0.048662 0.042579 0.042579 0.048662 0.043796 0.048662 0.171533 0.169100 0.171533 0.169100 0.166667 0.170316 0.171533 0.163017 0.163017 0.172749 0.169100 0.170316 0.003650 0.040146 0.006083 0.008516 0.002433 0.002433 0.008516 0.008516 0.001217 0.002433 0.001217 0.027981 0.001217 0.040146 0.001217 0.004866 0.040146 0.001217 0.008516 0.001217 0.003650 0.001217 0.001217 0.001217 0.003650 0.035280 0.002433 0.003650 0.026764 0.001217 0.004866 0.003650 0.006083 0.001217 0.001217 0.001217 0.040146 0.027981 0.001217 0.027981 0.002433 0.002433 0.001217 0.002433 0.009732 0.027981 0.002433 0.001217 0.035280 0.002433 0.027981 0.006083 0.004866 0.001217 0.001217 0.035280 0.040146 0.001217 0.006083 0.001217 0.001217 0.003650 0.001217 0.001217 0.001217 0.004866 0.003650 0.009732 0.040146 0.001217          
[242]  0.169100 0.144769 0.144769 0.087591 0.086375 0.087591 0.088808 0.087591 0.088808 0.088808 0.086375 0.087591 0.088808 0.087591 0.090024 0.087591 0.087591 0.087591 0.088808 0.088808 0.087591 0.088808 0.088808 0.087591 0.088808 0.087591 0.088808 0.088808 0.090024 0.090024 0.090024 0.086375 0.087591 0.088808 0.087591 0.087591 0.086375 0.088808 0.088808 0.086375 0.088808 0.087591 0.088808 0.088808 0.088808 0.087591 0.090024 0.088808 0.087591 0.088808 0.088808 0.088808 0.088808 0.087591 0.087591 0.088808 0.087591 0.088808 0.087591 0.088808 0.088808 0.088808 0.088808 0.087591 0.088808 0.090024 0.088808 0.088808 0.088808 0.086375 0.087591 0.087591 0.088808 0.088808 0.087591 0.086375 0.088808 0.090024 0.086375 0.088808 0.087591 0.090024 0.088808 0.087591 0.088808 0.090024 0.088808 0.088808 0.088808 0.088808 0.087591 0.086375 0.090024 0.087591 0.090134 0.088808 0.087591 0.087591 0.087591 0.086375 0.090024 0.086375 0.088808 0.088808 0.086375 0.087591 0.087591 0.090024 0.088808 0.087591 0.090024 0.088808 0.088808 0.088808 0.090024 0.087591 0.087591 0.046229 0.047445 0.038929 0.046229 0.034063 0.046229 0.042579 0.047445 0.042579 0.040146 0.041363 0.042579 0.042579 0.035280 0.042579 0.042579 0.040146 0.041363 0.046229 0.042579 0.042579 0.046229 0.046229 0.042579 0.042579 0.047445 0.040146 0.042579 0.042579 0.040146 0.042579 0.046229 0.047445 0.046229 0.042579 0.046229 0.040146 0.042579 0.046229 0.038929 0.046229 0.171533 0.167883 0.171533 0.167883 0.170316 0.169100 0.171533 0.166667 0.166667 0.172749 0.167883 0.169100 0.010949 0.041363 0.010949 0.013382 0.009732 0.010949 0.010949 0.001217 0.008516 0.009732 0.009732 0.030414 0.008516 0.041363 0.008516 0.009732 0.041363 0.008516 0.013382 0.008516 0.010949 0.009732 0.008516 0.008516 0.013382 0.036496 0.010949 0.010949 0.029197 0.009732 0.010949 0.010949 0.012165 0.008516 0.008516 0.008516 0.041363 0.030414 0.008516 0.030414 0.009732 0.007299 0.009732 0.008516 0.014599 0.030414 0.009732 0.008516 0.036496 0.009732 0.030414 0.012165 0.009732 0.008516 0.008516 0.036496 0.041363 0.008516 0.008516 0.008516 0.009732 0.013382 0.008516 0.009732 0.008516 0.009732 0.008516 0.000000 0.041363 0.008516 0.009732          
[243]  0.166667 0.145985 0.145985 0.097324 0.096107 0.097324 0.098540 0.097324 0.098540 0.098540 0.096107 0.097324 0.098540 0.097324 0.099757 0.097324 0.097324 0.097324 0.098540 0.098540 0.097324 0.098540 0.098540 0.097324 0.098540 0.097324 0.098540 0.098540 0.098540 0.098540 0.098540 0.098540 0.097324 0.098540 0.097324 0.097324 0.096107 0.098540 0.098540 0.096107 0.096107 0.097324 0.098540 0.098540 0.098540 0.097324 0.098540 0.098540 0.097324 0.096107 0.098540 0.098540 0.098540 0.097324 0.097324 0.098540 0.099757 0.098540 0.097324 0.098540 0.098540 0.098540 0.098540 0.097324 0.098540 0.099757 0.098540 0.096107 0.098540 0.096107 0.094891 0.097324 0.098540 0.098540 0.097324 0.096107 0.098540 0.099757 0.096107 0.098540 0.097324 0.098540 0.098540 0.097324 0.098540 0.098540 0.098540 0.098540 0.098540 0.098540 0.097324 0.096107 0.098540 0.097324 0.098660 0.098540 0.097324 0.097324 0.097324 0.096107 0.097324 0.098540 0.098540 0.098540 0.096107 0.097324 0.097324 0.098540 0.098540 0.097324 0.098540 0.098540 0.098540 0.098540 0.099757 0.097324 0.097324 0.049878 0.051095 0.041363 0.049878 0.037713 0.049878 0.042579 0.051095 0.042579 0.040146 0.041363 0.042579 0.042579 0.038929 0.042579 0.042579 0.042579 0.041363 0.049878 0.042579 0.042579 0.049878 0.049878 0.042579 0.042579 0.051095 0.040146 0.040146 0.042579 0.041363 0.042579 0.049878 0.051095 0.049878 0.042579 0.049878 0.041363 0.042579 0.049878 0.041363 0.049878 0.170316 0.167883 0.170316 0.167883 0.175182 0.169100 0.170316 0.171533 0.171533 0.171533 0.167883 0.169100 0.031630 0.019465 0.029197 0.029197 0.027981 0.030414 0.026764 0.029197 0.029197 0.030414 0.029197 0.000000 0.029197 0.019465 0.029197 0.027981 0.019465 0.029197 0.029197 0.029197 0.029197 0.029197 0.029197 0.029197 0.031630 0.014599 0.030414 0.031630 0.001217 0.029197 0.027981 0.031630 0.029197 0.029197 0.029197 0.029197 0.019465 0.000000 0.029197 0.000000 0.030414 0.030414 0.029197 0.030414 0.030414 0.000000 0.030414 0.029197 0.014599 0.030414 0.000000 0.029197 0.027981 0.029197 0.029197 0.014599 0.019465 0.029197 0.026764 0.029197 0.029197 0.031630 0.029197 0.029197 0.029197 0.027981 0.026764 0.030414 0.019465 0.029197 0.027981 0.030414          
[244]  0.170316 0.141119 0.141119 0.088808 0.087591 0.088808 0.090024 0.088808 0.090024 0.090024 0.087591 0.088808 0.090024 0.088808 0.091241 0.088808 0.088808 0.088808 0.090024 0.090024 0.088808 0.090024 0.090024 0.088808 0.090024 0.088808 0.090024 0.090024 0.091241 0.091241 0.091241 0.090024 0.088808 0.090024 0.088808 0.088808 0.087591 0.090024 0.090024 0.087591 0.090024 0.088808 0.090024 0.090024 0.090024 0.088808 0.091241 0.090024 0.088808 0.090024 0.090024 0.090024 0.090024 0.088808 0.088808 0.090024 0.091241 0.090024 0.088808 0.090024 0.090024 0.090024 0.090024 0.088808 0.090024 0.091241 0.090024 0.090024 0.090024 0.087591 0.086375 0.088808 0.090024 0.090024 0.088808 0.087591 0.090024 0.091241 0.087591 0.090024 0.088808 0.091241 0.090024 0.088808 0.090024 0.091241 0.090024 0.090024 0.090024 0.090024 0.088808 0.087591 0.091241 0.088808 0.091352 0.090024 0.088808 0.088808 0.088808 0.087591 0.091241 0.090024 0.090024 0.090024 0.087591 0.088808 0.088808 0.091241 0.090024 0.088808 0.091241 0.090024 0.090024 0.090024 0.091241 0.088808 0.088808 0.047445 0.048662 0.045012 0.047445 0.040146 0.047445 0.043796 0.048662 0.043796 0.043796 0.045012 0.046229 0.043796 0.041363 0.043796 0.043796 0.046229 0.045012 0.047445 0.043796 0.043796 0.047445 0.047445 0.043796 0.043796 0.048662 0.043796 0.043796 0.043796 0.043796 0.043796 0.047445 0.048662 0.047445 0.043796 0.047445 0.043796 0.043796 0.047445 0.045012 0.047445 0.171533 0.169100 0.171533 0.169100 0.166667 0.170316 0.171533 0.163017 0.163017 0.172749 0.169100 0.170316 0.002433 0.040146 0.004866 0.007299 0.001217 0.002433 0.007299 0.007299 0.000000 0.001217 0.001217 0.029197 0.000000 0.040146 0.000000 0.003650 0.040146 0.000000 0.007299 0.000000 0.002433 0.001217 0.000000 0.000000 0.004866 0.035280 0.002433 0.002433 0.027981 0.001217 0.004866 0.002433 0.006083 0.000000 0.000000 0.000000 0.040146 0.029197 0.000000 0.029197 0.001217 0.001217 0.001217 0.002433 0.008516 0.029197 0.001217 0.000000 0.035280 0.001217 0.029197 0.006083 0.003650 0.000000 0.000000 0.035280 0.040146 0.000000 0.004866 0.000000 0.001217 0.004866 0.000000 0.001217 0.000000 0.003650 0.002433 0.008516 0.040146 0.000000 0.001217 0.008516 0.029197          
[245]  0.170316 0.141119 0.141119 0.088808 0.087591 0.088808 0.090024 0.088808 0.090024 0.090024 0.087591 0.088808 0.090024 0.088808 0.091241 0.088808 0.088808 0.088808 0.090024 0.090024 0.088808 0.090024 0.090024 0.088808 0.090024 0.088808 0.090024 0.090024 0.091241 0.091241 0.091241 0.090024 0.088808 0.090024 0.088808 0.088808 0.087591 0.090024 0.090024 0.087591 0.090024 0.088808 0.090024 0.090024 0.090024 0.088808 0.091241 0.090024 0.088808 0.090024 0.090024 0.090024 0.090024 0.088808 0.088808 0.090024 0.091241 0.090024 0.088808 0.090024 0.090024 0.090024 0.090024 0.088808 0.090024 0.091241 0.090024 0.090024 0.090024 0.087591 0.086375 0.088808 0.090024 0.090024 0.088808 0.087591 0.090024 0.091241 0.087591 0.090024 0.088808 0.091241 0.090024 0.088808 0.090024 0.091241 0.090024 0.090024 0.090024 0.090024 0.088808 0.087591 0.091241 0.088808 0.091352 0.090024 0.088808 0.088808 0.088808 0.087591 0.091241 0.090024 0.090024 0.090024 0.087591 0.088808 0.088808 0.091241 0.090024 0.088808 0.091241 0.090024 0.090024 0.090024 0.091241 0.088808 0.088808 0.047445 0.048662 0.045012 0.047445 0.040146 0.047445 0.043796 0.048662 0.043796 0.043796 0.045012 0.046229 0.043796 0.041363 0.043796 0.043796 0.046229 0.045012 0.047445 0.043796 0.043796 0.047445 0.047445 0.043796 0.043796 0.048662 0.043796 0.043796 0.043796 0.043796 0.043796 0.047445 0.048662 0.047445 0.043796 0.047445 0.043796 0.043796 0.047445 0.045012 0.047445 0.171533 0.169100 0.171533 0.169100 0.166667 0.170316 0.171533 0.163017 0.163017 0.172749 0.169100 0.170316 0.002433 0.040146 0.004866 0.007299 0.001217 0.002433 0.007299 0.007299 0.000000 0.001217 0.001217 0.029197 0.000000 0.040146 0.000000 0.003650 0.040146 0.000000 0.007299 0.000000 0.002433 0.001217 0.000000 0.000000 0.004866 0.035280 0.002433 0.002433 0.027981 0.001217 0.004866 0.002433 0.006083 0.000000 0.000000 0.000000 0.040146 0.029197 0.000000 0.029197 0.001217 0.001217 0.001217 0.002433 0.008516 0.029197 0.001217 0.000000 0.035280 0.001217 0.029197 0.006083 0.003650 0.000000 0.000000 0.035280 0.040146 0.000000 0.004866 0.000000 0.001217 0.004866 0.000000 0.001217 0.000000 0.003650 0.002433 0.008516 0.040146 0.000000 0.001217 0.008516 0.029197 0.000000          
[246]  0.167883 0.143552 0.143552 0.091241 0.090024 0.091241 0.092457 0.091241 0.092457 0.092457 0.090024 0.091241 0.092457 0.091241 0.093674 0.091241 0.091241 0.091241 0.092457 0.092457 0.091241 0.092457 0.092457 0.091241 0.092457 0.091241 0.092457 0.092457 0.093674 0.093674 0.093674 0.092457 0.091241 0.092457 0.091241 0.091241 0.090024 0.092457 0.092457 0.090024 0.092457 0.091241 0.092457 0.092457 0.092457 0.091241 0.093674 0.092457 0.091241 0.092457 0.092457 0.092457 0.092457 0.091241 0.091241 0.092457 0.093674 0.092457 0.091241 0.092457 0.092457 0.092457 0.092457 0.091241 0.092457 0.093674 0.092457 0.092457 0.092457 0.090024 0.088808 0.091241 0.092457 0.092457 0.091241 0.090024 0.092457 0.093674 0.090024 0.092457 0.091241 0.093674 0.092457 0.091241 0.092457 0.093674 0.092457 0.092457 0.092457 0.092457 0.091241 0.090024 0.093674 0.091241 0.093788 0.092457 0.091241 0.091241 0.091241 0.090024 0.093674 0.092457 0.092457 0.092457 0.090024 0.091241 0.091241 0.093674 0.092457 0.091241 0.093674 0.092457 0.092457 0.092457 0.093674 0.091241 0.091241 0.045012 0.046229 0.042579 0.045012 0.037713 0.045012 0.041363 0.046229 0.041363 0.041363 0.042579 0.043796 0.041363 0.038929 0.041363 0.041363 0.043796 0.042579 0.045012 0.041363 0.041363 0.045012 0.045012 0.041363 0.041363 0.046229 0.041363 0.041363 0.041363 0.041363 0.041363 0.045012 0.046229 0.045012 0.041363 0.045012 0.041363 0.041363 0.045012 0.042579 0.045012 0.170316 0.167883 0.170316 0.167883 0.165450 0.169100 0.170316 0.161800 0.161800 0.171533 0.167883 0.169100 0.004866 0.037713 0.004866 0.007299 0.003650 0.004866 0.007299 0.007299 0.002433 0.003650 0.003650 0.026764 0.002433 0.037713 0.002433 0.001217 0.037713 0.002433 0.007299 0.002433 0.004866 0.003650 0.002433 0.002433 0.007299 0.032847 0.004866 0.004866 0.025547 0.003650 0.002433 0.004866 0.003650 0.002433 0.002433 0.002433 0.037713 0.026764 0.002433 0.026764 0.003650 0.003650 0.003650 0.004866 0.008516 0.026764 0.003650 0.002433 0.032847 0.003650 0.026764 0.003650 0.001217 0.002433 0.002433 0.032847 0.037713 0.002433 0.004866 0.002433 0.003650 0.007299 0.002433 0.003650 0.002433 0.001217 0.000000 0.008516 0.037713 0.002433 0.003650 0.008516 0.026764 0.002433 0.002433          
[247]  0.156934 0.138686 0.138686 0.090024 0.088808 0.090024 0.088808 0.090024 0.091241 0.088808 0.088808 0.090024 0.091241 0.092457 0.090024 0.090024 0.090024 0.090024 0.088808 0.091241 0.090024 0.088808 0.091241 0.090024 0.088808 0.090024 0.091241 0.091241 0.091241 0.091241 0.091241 0.088808 0.090024 0.091241 0.092457 0.090024 0.088808 0.088808 0.088808 0.088808 0.091241 0.090024 0.088808 0.088808 0.088808 0.090024 0.091241 0.088808 0.090024 0.091241 0.091241 0.088808 0.088808 0.090024 0.090024 0.091241 0.090024 0.088808 0.090024 0.088808 0.091241 0.091241 0.088808 0.090024 0.088808 0.088808 0.091241 0.091241 0.088808 0.088808 0.087591 0.090024 0.088808 0.088808 0.090024 0.091241 0.088808 0.090024 0.088808 0.091241 0.090024 0.091241 0.091241 0.090024 0.088808 0.091241 0.088808 0.088808 0.091241 0.088808 0.090024 0.088808 0.091241 0.090024 0.091352 0.088808 0.090024 0.090024 0.090024 0.088808 0.087591 0.088808 0.091241 0.088808 0.088808 0.090024 0.090024 0.091241 0.091241 0.090024 0.091241 0.088808 0.088808 0.091241 0.092457 0.090024 0.090024 0.062044 0.063260 0.068127 0.062044 0.066910 0.062044 0.069343 0.063260 0.069343 0.066910 0.068127 0.069343 0.069343 0.065693 0.069343 0.069343 0.069343 0.068127 0.062044 0.069343 0.069343 0.062044 0.062044 0.069343 0.069343 0.063260 0.066910 0.069343 0.069343 0.072993 0.069343 0.062044 0.063260 0.062044 0.069343 0.062044 0.072993 0.069343 0.062044 0.068127 0.062044 0.158151 0.153285 0.158151 0.153285 0.148418 0.154501 0.160584 0.147202 0.147202 0.156934 0.153285 0.154501 0.065693 0.077859 0.065693 0.065693 0.062044 0.064477 0.068127 0.065693 0.063260 0.062044 0.063260 0.068127 0.063260 0.077859 0.063260 0.066910 0.077859 0.063260 0.065693 0.063260 0.065693 0.063260 0.063260 0.063260 0.066910 0.072993 0.064477 0.065693 0.066910 0.063260 0.065693 0.065693 0.066910 0.063260 0.063260 0.063260 0.077859 0.068127 0.063260 0.068127 0.064477 0.064477 0.063260 0.064477 0.066910 0.068127 0.064477 0.063260 0.072993 0.064477 0.068127 0.066910 0.066910 0.063260 0.063260 0.072993 0.077859 0.063260 0.068127 0.063260 0.063260 0.066910 0.063260 0.063260 0.063260 0.066910 0.065693 0.064477 0.077859 0.063260 0.063260 0.064477 0.068127 0.063260 0.063260 0.065693          
[248]  0.156934 0.138686 0.138686 0.090024 0.088808 0.090024 0.088808 0.090024 0.091241 0.088808 0.088808 0.090024 0.091241 0.092457 0.090024 0.090024 0.090024 0.090024 0.088808 0.091241 0.090024 0.088808 0.091241 0.090024 0.088808 0.090024 0.091241 0.091241 0.091241 0.091241 0.091241 0.088808 0.090024 0.091241 0.092457 0.090024 0.088808 0.088808 0.088808 0.088808 0.091241 0.090024 0.088808 0.088808 0.088808 0.090024 0.091241 0.088808 0.090024 0.091241 0.091241 0.088808 0.088808 0.090024 0.090024 0.091241 0.090024 0.088808 0.090024 0.088808 0.091241 0.091241 0.088808 0.090024 0.088808 0.088808 0.091241 0.091241 0.088808 0.088808 0.087591 0.090024 0.088808 0.088808 0.090024 0.091241 0.088808 0.090024 0.088808 0.091241 0.090024 0.091241 0.091241 0.090024 0.088808 0.091241 0.088808 0.088808 0.091241 0.088808 0.090024 0.088808 0.091241 0.090024 0.091352 0.088808 0.090024 0.090024 0.090024 0.088808 0.087591 0.088808 0.091241 0.088808 0.088808 0.090024 0.090024 0.091241 0.091241 0.090024 0.091241 0.088808 0.088808 0.091241 0.092457 0.090024 0.090024 0.062044 0.063260 0.068127 0.062044 0.066910 0.062044 0.069343 0.063260 0.069343 0.066910 0.068127 0.069343 0.069343 0.065693 0.069343 0.069343 0.069343 0.068127 0.062044 0.069343 0.069343 0.062044 0.062044 0.069343 0.069343 0.063260 0.066910 0.069343 0.069343 0.072993 0.069343 0.062044 0.063260 0.062044 0.069343 0.062044 0.072993 0.069343 0.062044 0.068127 0.062044 0.158151 0.153285 0.158151 0.153285 0.148418 0.154501 0.160584 0.147202 0.147202 0.156934 0.153285 0.154501 0.065693 0.077859 0.065693 0.065693 0.062044 0.064477 0.068127 0.065693 0.063260 0.062044 0.063260 0.068127 0.063260 0.077859 0.063260 0.066910 0.077859 0.063260 0.065693 0.063260 0.065693 0.063260 0.063260 0.063260 0.066910 0.072993 0.064477 0.065693 0.066910 0.063260 0.065693 0.065693 0.066910 0.063260 0.063260 0.063260 0.077859 0.068127 0.063260 0.068127 0.064477 0.064477 0.063260 0.064477 0.066910 0.068127 0.064477 0.063260 0.072993 0.064477 0.068127 0.066910 0.066910 0.063260 0.063260 0.072993 0.077859 0.063260 0.068127 0.063260 0.063260 0.066910 0.063260 0.063260 0.063260 0.066910 0.065693 0.064477 0.077859 0.063260 0.063260 0.064477 0.068127 0.063260 0.063260 0.065693 0.000000          
[249]  0.156934 0.138686 0.138686 0.090024 0.088808 0.090024 0.088808 0.090024 0.091241 0.088808 0.088808 0.090024 0.091241 0.092457 0.090024 0.090024 0.090024 0.090024 0.088808 0.091241 0.090024 0.088808 0.091241 0.090024 0.088808 0.090024 0.091241 0.091241 0.091241 0.091241 0.091241 0.088808 0.090024 0.091241 0.092457 0.090024 0.088808 0.088808 0.088808 0.088808 0.091241 0.090024 0.088808 0.088808 0.088808 0.090024 0.091241 0.088808 0.090024 0.091241 0.091241 0.088808 0.088808 0.090024 0.090024 0.091241 0.090024 0.088808 0.090024 0.088808 0.091241 0.091241 0.088808 0.090024 0.088808 0.088808 0.091241 0.091241 0.088808 0.088808 0.087591 0.090024 0.088808 0.088808 0.090024 0.091241 0.088808 0.090024 0.088808 0.091241 0.090024 0.091241 0.091241 0.090024 0.088808 0.091241 0.088808 0.088808 0.091241 0.088808 0.090024 0.088808 0.091241 0.090024 0.091352 0.088808 0.090024 0.090024 0.090024 0.088808 0.087591 0.088808 0.091241 0.088808 0.088808 0.090024 0.090024 0.091241 0.091241 0.090024 0.091241 0.088808 0.088808 0.091241 0.092457 0.090024 0.090024 0.062044 0.063260 0.068127 0.062044 0.066910 0.062044 0.069343 0.063260 0.069343 0.066910 0.068127 0.069343 0.069343 0.065693 0.069343 0.069343 0.069343 0.068127 0.062044 0.069343 0.069343 0.062044 0.062044 0.069343 0.069343 0.063260 0.066910 0.069343 0.069343 0.072993 0.069343 0.062044 0.063260 0.062044 0.069343 0.062044 0.072993 0.069343 0.062044 0.068127 0.062044 0.158151 0.153285 0.158151 0.153285 0.148418 0.154501 0.160584 0.147202 0.147202 0.156934 0.153285 0.154501 0.065693 0.077859 0.065693 0.065693 0.062044 0.064477 0.068127 0.065693 0.063260 0.062044 0.063260 0.068127 0.063260 0.077859 0.063260 0.066910 0.077859 0.063260 0.065693 0.063260 0.065693 0.063260 0.063260 0.063260 0.066910 0.072993 0.064477 0.065693 0.066910 0.063260 0.065693 0.065693 0.066910 0.063260 0.063260 0.063260 0.077859 0.068127 0.063260 0.068127 0.064477 0.064477 0.063260 0.064477 0.066910 0.068127 0.064477 0.063260 0.072993 0.064477 0.068127 0.066910 0.066910 0.063260 0.063260 0.072993 0.077859 0.063260 0.068127 0.063260 0.063260 0.066910 0.063260 0.063260 0.063260 0.066910 0.065693 0.064477 0.077859 0.063260 0.063260 0.064477 0.068127 0.063260 0.063260 0.065693 0.000000 0.000000          
[250]  0.156934 0.138686 0.138686 0.091241 0.090024 0.091241 0.090024 0.091241 0.092457 0.090024 0.090024 0.091241 0.092457 0.093674 0.091241 0.091241 0.091241 0.091241 0.090024 0.092457 0.091241 0.090024 0.092457 0.091241 0.090024 0.091241 0.092457 0.092457 0.092457 0.092457 0.092457 0.090024 0.091241 0.092457 0.093674 0.091241 0.090024 0.090024 0.090024 0.090024 0.092457 0.091241 0.090024 0.090024 0.090024 0.091241 0.092457 0.090024 0.091241 0.092457 0.092457 0.090024 0.090024 0.091241 0.091241 0.092457 0.091241 0.090024 0.091241 0.090024 0.092457 0.092457 0.090024 0.091241 0.090024 0.090024 0.092457 0.092457 0.090024 0.090024 0.088808 0.091241 0.090024 0.090024 0.091241 0.092457 0.090024 0.091241 0.090024 0.092457 0.091241 0.092457 0.092457 0.091241 0.090024 0.092457 0.090024 0.090024 0.092457 0.090024 0.091241 0.090024 0.092457 0.091241 0.092570 0.090024 0.091241 0.091241 0.091241 0.090024 0.088808 0.090024 0.092457 0.090024 0.090024 0.091241 0.091241 0.092457 0.092457 0.091241 0.092457 0.090024 0.090024 0.092457 0.093674 0.091241 0.091241 0.065693 0.066910 0.069343 0.065693 0.068127 0.065693 0.070560 0.066910 0.070560 0.068127 0.069343 0.070560 0.070560 0.066910 0.070560 0.070560 0.070560 0.069343 0.065693 0.070560 0.070560 0.065693 0.065693 0.070560 0.070560 0.066910 0.068127 0.068127 0.070560 0.071776 0.070560 0.065693 0.066910 0.065693 0.070560 0.065693 0.071776 0.070560 0.065693 0.069343 0.065693 0.158151 0.155718 0.158151 0.155718 0.150852 0.156934 0.160584 0.147202 0.147202 0.156934 0.155718 0.156934 0.066910 0.079075 0.069343 0.069343 0.063260 0.065693 0.069343 0.066910 0.064477 0.063260 0.064477 0.066910 0.064477 0.079075 0.064477 0.068127 0.079075 0.064477 0.069343 0.064477 0.066910 0.064477 0.064477 0.064477 0.068127 0.074209 0.065693 0.066910 0.065693 0.064477 0.066910 0.066910 0.068127 0.064477 0.064477 0.064477 0.079075 0.066910 0.064477 0.066910 0.065693 0.065693 0.064477 0.065693 0.070560 0.066910 0.065693 0.064477 0.074209 0.065693 0.066910 0.068127 0.068127 0.064477 0.064477 0.074209 0.079075 0.064477 0.069343 0.064477 0.064477 0.068127 0.064477 0.064477 0.064477 0.068127 0.066910 0.065693 0.079075 0.064477 0.064477 0.065693 0.066910 0.064477 0.064477 0.066910 0.003650 0.003650 0.003650          
[251]  0.158151 0.137470 0.137470 0.091241 0.090024 0.091241 0.090024 0.091241 0.092457 0.090024 0.090024 0.091241 0.092457 0.093674 0.091241 0.091241 0.091241 0.091241 0.090024 0.092457 0.091241 0.090024 0.092457 0.091241 0.090024 0.091241 0.092457 0.092457 0.092457 0.092457 0.092457 0.090024 0.091241 0.092457 0.093674 0.091241 0.090024 0.090024 0.090024 0.090024 0.092457 0.091241 0.090024 0.090024 0.090024 0.091241 0.092457 0.090024 0.091241 0.092457 0.092457 0.090024 0.090024 0.091241 0.091241 0.092457 0.091241 0.090024 0.091241 0.090024 0.092457 0.092457 0.090024 0.091241 0.090024 0.090024 0.092457 0.092457 0.090024 0.090024 0.088808 0.091241 0.090024 0.090024 0.091241 0.092457 0.090024 0.091241 0.090024 0.092457 0.091241 0.092457 0.092457 0.091241 0.090024 0.092457 0.090024 0.090024 0.092457 0.090024 0.091241 0.090024 0.092457 0.091241 0.092570 0.090024 0.091241 0.091241 0.091241 0.090024 0.088808 0.090024 0.092457 0.090024 0.090024 0.091241 0.091241 0.092457 0.092457 0.091241 0.092457 0.090024 0.090024 0.092457 0.093674 0.091241 0.091241 0.063260 0.064477 0.069343 0.063260 0.068127 0.063260 0.070560 0.064477 0.070560 0.068127 0.066910 0.070560 0.070560 0.066910 0.070560 0.070560 0.070560 0.066910 0.063260 0.070560 0.070560 0.063260 0.063260 0.070560 0.070560 0.064477 0.065693 0.070560 0.070560 0.074209 0.070560 0.063260 0.064477 0.063260 0.070560 0.063260 0.074209 0.070560 0.063260 0.069343 0.063260 0.159367 0.154501 0.159367 0.154501 0.147202 0.155718 0.161800 0.145985 0.145985 0.158151 0.154501 0.155718 0.066910 0.079075 0.064477 0.064477 0.063260 0.065693 0.069343 0.066910 0.064477 0.063260 0.064477 0.069343 0.064477 0.079075 0.064477 0.068127 0.079075 0.064477 0.064477 0.064477 0.066910 0.064477 0.064477 0.064477 0.068127 0.074209 0.065693 0.066910 0.068127 0.064477 0.066910 0.066910 0.068127 0.064477 0.064477 0.064477 0.079075 0.069343 0.064477 0.069343 0.065693 0.065693 0.064477 0.065693 0.065693 0.069343 0.065693 0.064477 0.074209 0.065693 0.069343 0.068127 0.068127 0.064477 0.064477 0.074209 0.079075 0.064477 0.069343 0.064477 0.064477 0.068127 0.064477 0.064477 0.064477 0.068127 0.066910 0.065693 0.079075 0.064477 0.064477 0.065693 0.069343 0.064477 0.064477 0.066910 0.001217 0.001217 0.001217 0.004866          
[252]  0.156934 0.136253 0.136253 0.088808 0.087591 0.088808 0.087591 0.088808 0.090024 0.087591 0.087591 0.088808 0.090024 0.091241 0.088808 0.088808 0.088808 0.088808 0.087591 0.090024 0.088808 0.087591 0.090024 0.088808 0.087591 0.088808 0.090024 0.090024 0.090024 0.090024 0.090024 0.087591 0.088808 0.090024 0.091241 0.088808 0.087591 0.087591 0.087591 0.087591 0.090024 0.088808 0.087591 0.087591 0.087591 0.088808 0.090024 0.087591 0.088808 0.090024 0.090024 0.087591 0.087591 0.088808 0.088808 0.090024 0.088808 0.087591 0.088808 0.087591 0.090024 0.090024 0.087591 0.088808 0.087591 0.087591 0.090024 0.090024 0.087591 0.087591 0.086375 0.088808 0.087591 0.087591 0.088808 0.090024 0.087591 0.088808 0.087591 0.090024 0.088808 0.090024 0.090024 0.088808 0.087591 0.090024 0.087591 0.087591 0.090024 0.087591 0.088808 0.087591 0.090024 0.088808 0.090134 0.087591 0.088808 0.088808 0.088808 0.087591 0.086375 0.087591 0.090024 0.087591 0.087591 0.088808 0.088808 0.090024 0.090024 0.088808 0.090024 0.087591 0.087591 0.090024 0.091241 0.088808 0.088808 0.065693 0.066910 0.069343 0.065693 0.068127 0.065693 0.070560 0.066910 0.070560 0.068127 0.069343 0.070560 0.070560 0.066910 0.070560 0.070560 0.070560 0.069343 0.065693 0.070560 0.070560 0.065693 0.065693 0.070560 0.070560 0.066910 0.068127 0.070560 0.070560 0.074209 0.070560 0.065693 0.066910 0.065693 0.070560 0.065693 0.074209 0.070560 0.065693 0.069343 0.065693 0.158151 0.155718 0.158151 0.155718 0.152068 0.156934 0.160584 0.148418 0.148418 0.156934 0.155718 0.156934 0.064477 0.079075 0.066910 0.066910 0.060827 0.063260 0.066910 0.064477 0.062044 0.060827 0.062044 0.066910 0.062044 0.079075 0.062044 0.065693 0.079075 0.062044 0.066910 0.062044 0.064477 0.062044 0.062044 0.062044 0.065693 0.074209 0.063260 0.064477 0.065693 0.062044 0.062044 0.064477 0.063260 0.062044 0.062044 0.062044 0.079075 0.066910 0.062044 0.066910 0.063260 0.063260 0.062044 0.063260 0.068127 0.066910 0.063260 0.062044 0.074209 0.063260 0.066910 0.063260 0.065693 0.062044 0.062044 0.074209 0.079075 0.062044 0.066910 0.062044 0.062044 0.065693 0.062044 0.062044 0.062044 0.065693 0.064477 0.063260 0.079075 0.062044 0.062044 0.063260 0.066910 0.062044 0.062044 0.064477 0.008516 0.008516 0.008516 0.009732 0.009732          
[253]  0.158151 0.139903 0.139903 0.091241 0.090024 0.091241 0.090024 0.091241 0.092457 0.090024 0.090024 0.091241 0.092457 0.093674 0.091241 0.091241 0.091241 0.091241 0.090024 0.092457 0.091241 0.090024 0.092457 0.091241 0.090024 0.091241 0.092457 0.092457 0.092457 0.092457 0.092457 0.090024 0.091241 0.092457 0.093674 0.091241 0.090024 0.090024 0.090024 0.090024 0.092457 0.091241 0.090024 0.090024 0.090024 0.091241 0.092457 0.090024 0.091241 0.092457 0.092457 0.090024 0.090024 0.091241 0.091241 0.092457 0.091241 0.090024 0.091241 0.090024 0.092457 0.092457 0.090024 0.091241 0.090024 0.090024 0.092457 0.092457 0.090024 0.090024 0.088808 0.091241 0.090024 0.090024 0.091241 0.092457 0.090024 0.091241 0.090024 0.092457 0.091241 0.092457 0.092457 0.091241 0.090024 0.092457 0.090024 0.090024 0.092457 0.090024 0.091241 0.090024 0.092457 0.091241 0.092570 0.090024 0.091241 0.091241 0.091241 0.090024 0.088808 0.090024 0.092457 0.090024 0.090024 0.091241 0.091241 0.092457 0.092457 0.091241 0.092457 0.090024 0.090024 0.092457 0.093674 0.091241 0.091241 0.063260 0.064477 0.069343 0.063260 0.068127 0.063260 0.070560 0.064477 0.070560 0.068127 0.069343 0.070560 0.070560 0.066910 0.070560 0.070560 0.070560 0.069343 0.063260 0.070560 0.070560 0.063260 0.063260 0.070560 0.070560 0.064477 0.068127 0.070560 0.070560 0.074209 0.070560 0.063260 0.064477 0.063260 0.070560 0.063260 0.074209 0.070560 0.063260 0.069343 0.063260 0.159367 0.154501 0.159367 0.154501 0.149635 0.155718 0.161800 0.148418 0.148418 0.158151 0.154501 0.155718 0.066910 0.079075 0.066910 0.066910 0.063260 0.065693 0.069343 0.066910 0.064477 0.063260 0.064477 0.069343 0.064477 0.079075 0.064477 0.068127 0.079075 0.064477 0.066910 0.064477 0.066910 0.064477 0.064477 0.064477 0.068127 0.074209 0.065693 0.066910 0.068127 0.064477 0.066910 0.066910 0.068127 0.064477 0.064477 0.064477 0.079075 0.069343 0.064477 0.069343 0.065693 0.065693 0.064477 0.065693 0.068127 0.069343 0.065693 0.064477 0.074209 0.065693 0.069343 0.068127 0.068127 0.064477 0.064477 0.074209 0.079075 0.064477 0.069343 0.064477 0.064477 0.068127 0.064477 0.064477 0.064477 0.068127 0.066910 0.065693 0.079075 0.064477 0.064477 0.065693 0.069343 0.064477 0.064477 0.066910 0.001217 0.001217 0.001217 0.004866 0.002433 0.009732          
[254]  0.156934 0.138686 0.138686 0.090024 0.088808 0.090024 0.088808 0.090024 0.091241 0.088808 0.088808 0.090024 0.091241 0.092457 0.090024 0.090024 0.090024 0.090024 0.088808 0.091241 0.090024 0.088808 0.091241 0.090024 0.088808 0.090024 0.091241 0.091241 0.091241 0.091241 0.091241 0.088808 0.090024 0.091241 0.092457 0.090024 0.088808 0.088808 0.088808 0.088808 0.091241 0.090024 0.088808 0.088808 0.088808 0.090024 0.091241 0.088808 0.090024 0.091241 0.091241 0.088808 0.088808 0.090024 0.090024 0.091241 0.090024 0.088808 0.090024 0.088808 0.091241 0.091241 0.088808 0.090024 0.088808 0.088808 0.091241 0.091241 0.088808 0.088808 0.087591 0.090024 0.088808 0.088808 0.090024 0.091241 0.088808 0.090024 0.088808 0.091241 0.090024 0.091241 0.091241 0.090024 0.088808 0.091241 0.088808 0.088808 0.091241 0.088808 0.090024 0.088808 0.091241 0.090024 0.091352 0.088808 0.090024 0.090024 0.090024 0.088808 0.087591 0.088808 0.091241 0.088808 0.088808 0.090024 0.090024 0.091241 0.091241 0.090024 0.091241 0.088808 0.088808 0.091241 0.092457 0.090024 0.090024 0.062044 0.063260 0.068127 0.062044 0.066910 0.062044 0.069343 0.063260 0.069343 0.066910 0.068127 0.069343 0.069343 0.065693 0.069343 0.069343 0.069343 0.068127 0.062044 0.069343 0.069343 0.062044 0.062044 0.069343 0.069343 0.063260 0.066910 0.069343 0.069343 0.072993 0.069343 0.062044 0.063260 0.062044 0.069343 0.062044 0.072993 0.069343 0.062044 0.068127 0.062044 0.158151 0.153285 0.158151 0.153285 0.148418 0.154501 0.160584 0.147202 0.147202 0.156934 0.153285 0.154501 0.065693 0.077859 0.065693 0.065693 0.062044 0.064477 0.068127 0.065693 0.063260 0.062044 0.063260 0.068127 0.063260 0.077859 0.063260 0.066910 0.077859 0.063260 0.065693 0.063260 0.065693 0.063260 0.063260 0.063260 0.066910 0.072993 0.064477 0.065693 0.066910 0.063260 0.065693 0.065693 0.066910 0.063260 0.063260 0.063260 0.077859 0.068127 0.063260 0.068127 0.064477 0.064477 0.063260 0.064477 0.066910 0.068127 0.064477 0.063260 0.072993 0.064477 0.068127 0.066910 0.066910 0.063260 0.063260 0.072993 0.077859 0.063260 0.068127 0.063260 0.063260 0.066910 0.063260 0.063260 0.063260 0.066910 0.065693 0.064477 0.077859 0.063260 0.063260 0.064477 0.068127 0.063260 0.063260 0.065693 0.000000 0.000000 0.000000 0.003650 0.001217 0.008516 0.001217          
[255]  0.156934 0.138686 0.138686 0.090024 0.088808 0.090024 0.088808 0.090024 0.091241 0.088808 0.088808 0.090024 0.091241 0.092457 0.090024 0.090024 0.090024 0.090024 0.088808 0.091241 0.090024 0.088808 0.091241 0.090024 0.088808 0.090024 0.091241 0.091241 0.091241 0.091241 0.091241 0.088808 0.090024 0.091241 0.092457 0.090024 0.088808 0.088808 0.088808 0.088808 0.091241 0.090024 0.088808 0.088808 0.088808 0.090024 0.091241 0.088808 0.090024 0.091241 0.091241 0.088808 0.088808 0.090024 0.090024 0.091241 0.090024 0.088808 0.090024 0.088808 0.091241 0.091241 0.088808 0.090024 0.088808 0.088808 0.091241 0.091241 0.088808 0.088808 0.087591 0.090024 0.088808 0.088808 0.090024 0.091241 0.088808 0.090024 0.088808 0.091241 0.090024 0.091241 0.091241 0.090024 0.088808 0.091241 0.088808 0.088808 0.091241 0.088808 0.090024 0.088808 0.091241 0.090024 0.091352 0.088808 0.090024 0.090024 0.090024 0.088808 0.087591 0.088808 0.091241 0.088808 0.088808 0.090024 0.090024 0.091241 0.091241 0.090024 0.091241 0.088808 0.088808 0.091241 0.092457 0.090024 0.090024 0.062044 0.063260 0.068127 0.062044 0.066910 0.062044 0.069343 0.063260 0.069343 0.066910 0.068127 0.069343 0.069343 0.065693 0.069343 0.069343 0.069343 0.068127 0.062044 0.069343 0.069343 0.062044 0.062044 0.069343 0.069343 0.063260 0.066910 0.069343 0.069343 0.072993 0.069343 0.062044 0.063260 0.062044 0.069343 0.062044 0.072993 0.069343 0.062044 0.068127 0.062044 0.158151 0.153285 0.158151 0.153285 0.148418 0.154501 0.160584 0.147202 0.147202 0.156934 0.153285 0.154501 0.065693 0.077859 0.065693 0.065693 0.062044 0.064477 0.068127 0.065693 0.063260 0.062044 0.063260 0.068127 0.063260 0.077859 0.063260 0.066910 0.077859 0.063260 0.065693 0.063260 0.065693 0.063260 0.063260 0.063260 0.066910 0.072993 0.064477 0.065693 0.066910 0.063260 0.065693 0.065693 0.066910 0.063260 0.063260 0.063260 0.077859 0.068127 0.063260 0.068127 0.064477 0.064477 0.063260 0.064477 0.066910 0.068127 0.064477 0.063260 0.072993 0.064477 0.068127 0.066910 0.066910 0.063260 0.063260 0.072993 0.077859 0.063260 0.068127 0.063260 0.063260 0.066910 0.063260 0.063260 0.063260 0.066910 0.065693 0.064477 0.077859 0.063260 0.063260 0.064477 0.068127 0.063260 0.063260 0.065693 0.000000 0.000000 0.000000 0.003650 0.001217 0.008516 0.001217 0.000000          
[256]  0.154501 0.138686 0.138686 0.090024 0.088808 0.090024 0.088808 0.090024 0.091241 0.088808 0.088808 0.090024 0.091241 0.092457 0.090024 0.090024 0.090024 0.090024 0.088808 0.091241 0.090024 0.088808 0.091241 0.090024 0.088808 0.090024 0.091241 0.091241 0.091241 0.091241 0.091241 0.088808 0.090024 0.091241 0.092457 0.090024 0.088808 0.088808 0.088808 0.088808 0.091241 0.090024 0.088808 0.088808 0.088808 0.090024 0.091241 0.088808 0.090024 0.091241 0.091241 0.088808 0.088808 0.090024 0.090024 0.091241 0.090024 0.088808 0.090024 0.088808 0.091241 0.091241 0.088808 0.090024 0.088808 0.088808 0.091241 0.091241 0.088808 0.088808 0.087591 0.090024 0.088808 0.088808 0.090024 0.091241 0.088808 0.090024 0.088808 0.091241 0.090024 0.091241 0.091241 0.090024 0.088808 0.091241 0.088808 0.088808 0.091241 0.088808 0.090024 0.088808 0.091241 0.090024 0.091352 0.088808 0.090024 0.090024 0.090024 0.088808 0.087591 0.088808 0.091241 0.088808 0.088808 0.090024 0.090024 0.091241 0.091241 0.090024 0.091241 0.088808 0.088808 0.091241 0.092457 0.090024 0.090024 0.062044 0.063260 0.065693 0.062044 0.064477 0.062044 0.066910 0.063260 0.066910 0.064477 0.065693 0.066910 0.066910 0.063260 0.066910 0.066910 0.066910 0.065693 0.062044 0.066910 0.066910 0.062044 0.062044 0.066910 0.066910 0.063260 0.064477 0.066910 0.066910 0.070560 0.066910 0.062044 0.063260 0.062044 0.066910 0.062044 0.070560 0.066910 0.062044 0.065693 0.062044 0.156934 0.154501 0.156934 0.154501 0.149635 0.155718 0.159367 0.145985 0.145985 0.155718 0.154501 0.155718 0.065693 0.077859 0.065693 0.065693 0.062044 0.064477 0.065693 0.063260 0.063260 0.062044 0.063260 0.065693 0.063260 0.077859 0.063260 0.064477 0.077859 0.063260 0.065693 0.063260 0.065693 0.063260 0.063260 0.063260 0.066910 0.072993 0.064477 0.065693 0.064477 0.063260 0.063260 0.065693 0.064477 0.063260 0.063260 0.063260 0.077859 0.065693 0.063260 0.065693 0.064477 0.064477 0.063260 0.064477 0.066910 0.065693 0.064477 0.063260 0.072993 0.064477 0.065693 0.064477 0.064477 0.063260 0.063260 0.072993 0.077859 0.063260 0.065693 0.063260 0.063260 0.066910 0.063260 0.063260 0.063260 0.064477 0.063260 0.062044 0.077859 0.063260 0.063260 0.062044 0.065693 0.063260 0.063260 0.063260 0.002433 0.002433 0.002433 0.003650 0.003650 0.008516 0.003650 0.002433 0.002433          
[257]  0.155718 0.137470 0.137470 0.088808 0.087591 0.088808 0.087591 0.088808 0.090024 0.087591 0.087591 0.088808 0.090024 0.091241 0.088808 0.088808 0.088808 0.088808 0.087591 0.090024 0.088808 0.087591 0.090024 0.088808 0.087591 0.088808 0.090024 0.090024 0.090024 0.090024 0.090024 0.087591 0.088808 0.090024 0.091241 0.088808 0.087591 0.087591 0.087591 0.087591 0.090024 0.088808 0.087591 0.087591 0.087591 0.088808 0.090024 0.087591 0.088808 0.090024 0.090024 0.087591 0.087591 0.088808 0.088808 0.090024 0.088808 0.087591 0.088808 0.087591 0.090024 0.090024 0.087591 0.088808 0.087591 0.087591 0.090024 0.090024 0.087591 0.087591 0.086375 0.088808 0.087591 0.087591 0.088808 0.090024 0.087591 0.088808 0.087591 0.090024 0.088808 0.090024 0.090024 0.088808 0.087591 0.090024 0.087591 0.087591 0.090024 0.087591 0.088808 0.087591 0.090024 0.088808 0.090134 0.087591 0.088808 0.088808 0.088808 0.087591 0.086375 0.087591 0.090024 0.087591 0.087591 0.088808 0.088808 0.090024 0.090024 0.088808 0.090024 0.087591 0.087591 0.090024 0.091241 0.088808 0.088808 0.060827 0.062044 0.066910 0.060827 0.065693 0.060827 0.068127 0.062044 0.068127 0.065693 0.066910 0.068127 0.068127 0.064477 0.068127 0.068127 0.068127 0.066910 0.060827 0.068127 0.068127 0.060827 0.060827 0.068127 0.068127 0.062044 0.065693 0.068127 0.068127 0.071776 0.068127 0.060827 0.062044 0.060827 0.068127 0.060827 0.071776 0.068127 0.060827 0.066910 0.060827 0.156934 0.154501 0.156934 0.154501 0.149635 0.155718 0.159367 0.148418 0.148418 0.155718 0.154501 0.155718 0.064477 0.076642 0.064477 0.064477 0.060827 0.063260 0.066910 0.064477 0.062044 0.060827 0.062044 0.066910 0.062044 0.076642 0.062044 0.065693 0.076642 0.062044 0.064477 0.062044 0.064477 0.062044 0.062044 0.062044 0.065693 0.071776 0.063260 0.064477 0.065693 0.062044 0.064477 0.064477 0.065693 0.062044 0.062044 0.062044 0.076642 0.066910 0.062044 0.066910 0.063260 0.063260 0.062044 0.063260 0.065693 0.066910 0.063260 0.062044 0.071776 0.063260 0.066910 0.065693 0.065693 0.062044 0.062044 0.071776 0.076642 0.062044 0.066910 0.062044 0.062044 0.065693 0.062044 0.062044 0.062044 0.065693 0.064477 0.063260 0.076642 0.062044 0.062044 0.063260 0.066910 0.062044 0.062044 0.064477 0.001217 0.001217 0.001217 0.004866 0.002433 0.009732 0.002433 0.001217 0.001217 0.003650          
[258]  0.158151 0.139903 0.139903 0.091241 0.090024 0.091241 0.090024 0.091241 0.092457 0.090024 0.090024 0.091241 0.092457 0.093674 0.091241 0.091241 0.091241 0.091241 0.090024 0.092457 0.091241 0.090024 0.092457 0.091241 0.090024 0.091241 0.092457 0.092457 0.092457 0.092457 0.092457 0.090024 0.091241 0.092457 0.093674 0.091241 0.090024 0.090024 0.090024 0.090024 0.092457 0.091241 0.090024 0.090024 0.090024 0.091241 0.092457 0.090024 0.091241 0.092457 0.092457 0.090024 0.090024 0.091241 0.091241 0.092457 0.091241 0.090024 0.091241 0.090024 0.092457 0.092457 0.090024 0.091241 0.090024 0.090024 0.092457 0.092457 0.090024 0.090024 0.088808 0.091241 0.090024 0.090024 0.091241 0.092457 0.090024 0.091241 0.090024 0.092457 0.091241 0.092457 0.092457 0.091241 0.090024 0.092457 0.090024 0.090024 0.092457 0.090024 0.091241 0.090024 0.092457 0.091241 0.092570 0.090024 0.091241 0.091241 0.091241 0.090024 0.088808 0.090024 0.092457 0.090024 0.090024 0.091241 0.091241 0.092457 0.092457 0.091241 0.092457 0.090024 0.090024 0.092457 0.093674 0.091241 0.091241 0.063260 0.064477 0.069343 0.063260 0.068127 0.063260 0.070560 0.064477 0.070560 0.068127 0.069343 0.070560 0.070560 0.066910 0.070560 0.070560 0.070560 0.069343 0.063260 0.070560 0.070560 0.063260 0.063260 0.070560 0.070560 0.064477 0.068127 0.070560 0.070560 0.074209 0.070560 0.063260 0.064477 0.063260 0.070560 0.063260 0.074209 0.070560 0.063260 0.069343 0.063260 0.159367 0.154501 0.159367 0.154501 0.149635 0.155718 0.161800 0.148418 0.148418 0.158151 0.154501 0.155718 0.066910 0.079075 0.066910 0.066910 0.063260 0.065693 0.069343 0.066910 0.064477 0.063260 0.064477 0.069343 0.064477 0.079075 0.064477 0.068127 0.079075 0.064477 0.066910 0.064477 0.066910 0.064477 0.064477 0.064477 0.068127 0.074209 0.065693 0.066910 0.068127 0.064477 0.066910 0.066910 0.068127 0.064477 0.064477 0.064477 0.079075 0.069343 0.064477 0.069343 0.065693 0.065693 0.064477 0.065693 0.068127 0.069343 0.065693 0.064477 0.074209 0.065693 0.069343 0.068127 0.068127 0.064477 0.064477 0.074209 0.079075 0.064477 0.069343 0.064477 0.064477 0.068127 0.064477 0.064477 0.064477 0.068127 0.066910 0.065693 0.079075 0.064477 0.064477 0.065693 0.069343 0.064477 0.064477 0.066910 0.001217 0.001217 0.001217 0.004866 0.002433 0.009732 0.002433 0.001217 0.001217 0.003650 0.002433          
[259]  0.156934 0.138686 0.138686 0.090024 0.088808 0.090024 0.088808 0.090024 0.091241 0.088808 0.088808 0.090024 0.091241 0.092457 0.090024 0.090024 0.090024 0.090024 0.088808 0.091241 0.090024 0.088808 0.091241 0.090024 0.088808 0.090024 0.091241 0.091241 0.091241 0.091241 0.091241 0.088808 0.090024 0.091241 0.092457 0.090024 0.088808 0.088808 0.088808 0.088808 0.091241 0.090024 0.088808 0.088808 0.088808 0.090024 0.091241 0.088808 0.090024 0.091241 0.091241 0.088808 0.088808 0.090024 0.090024 0.091241 0.090024 0.088808 0.090024 0.088808 0.091241 0.091241 0.088808 0.090024 0.088808 0.087591 0.091241 0.091241 0.088808 0.088808 0.087591 0.090024 0.088808 0.088808 0.090024 0.091241 0.088808 0.090024 0.088808 0.091241 0.090024 0.091241 0.091241 0.090024 0.088808 0.091241 0.088808 0.088808 0.091241 0.088808 0.090024 0.088808 0.091241 0.090024 0.091352 0.088808 0.090024 0.090024 0.090024 0.088808 0.087591 0.088808 0.091241 0.088808 0.088808 0.090024 0.090024 0.091241 0.091241 0.090024 0.091241 0.088808 0.088808 0.091241 0.092457 0.090024 0.090024 0.062044 0.063260 0.068127 0.062044 0.066910 0.062044 0.069343 0.063260 0.069343 0.066910 0.068127 0.069343 0.069343 0.065693 0.069343 0.069343 0.069343 0.068127 0.062044 0.069343 0.069343 0.062044 0.062044 0.069343 0.069343 0.063260 0.066910 0.069343 0.069343 0.072993 0.069343 0.062044 0.063260 0.062044 0.069343 0.062044 0.072993 0.069343 0.062044 0.068127 0.062044 0.156934 0.153285 0.156934 0.153285 0.147202 0.154501 0.159367 0.145985 0.145985 0.155718 0.153285 0.154501 0.065693 0.077859 0.065693 0.065693 0.062044 0.064477 0.068127 0.065693 0.063260 0.062044 0.063260 0.068127 0.063260 0.077859 0.063260 0.066910 0.077859 0.063260 0.065693 0.063260 0.065693 0.063260 0.063260 0.063260 0.066910 0.072993 0.064477 0.065693 0.066910 0.063260 0.065693 0.065693 0.066910 0.063260 0.063260 0.063260 0.077859 0.068127 0.063260 0.068127 0.064477 0.064477 0.063260 0.064477 0.066910 0.068127 0.064477 0.063260 0.072993 0.064477 0.068127 0.066910 0.066910 0.063260 0.063260 0.072993 0.077859 0.063260 0.068127 0.063260 0.063260 0.066910 0.063260 0.063260 0.063260 0.066910 0.065693 0.064477 0.077859 0.063260 0.063260 0.064477 0.068127 0.063260 0.063260 0.065693 0.001217 0.001217 0.001217 0.004866 0.002433 0.009732 0.002433 0.001217 0.001217 0.003650 0.002433 0.002433          
[260]  0.164234 0.143552 0.143552 0.093674 0.092457 0.093674 0.092457 0.093674 0.094891 0.092457 0.092457 0.093674 0.094891 0.096107 0.093674 0.093674 0.093674 0.093674 0.092457 0.094891 0.093674 0.092457 0.092457 0.093674 0.092457 0.093674 0.092457 0.094891 0.094891 0.094891 0.094891 0.092457 0.093674 0.094891 0.093674 0.093674 0.092457 0.092457 0.092457 0.092457 0.094891 0.093674 0.092457 0.092457 0.092457 0.093674 0.094891 0.092457 0.093674 0.094891 0.097324 0.092457 0.092457 0.093674 0.093674 0.094891 0.093674 0.092457 0.093674 0.092457 0.094891 0.094891 0.092457 0.093674 0.092457 0.092457 0.097324 0.094891 0.092457 0.094891 0.093674 0.093674 0.092457 0.092457 0.093674 0.094891 0.092457 0.093674 0.092457 0.094891 0.093674 0.094891 0.094891 0.093674 0.092457 0.094891 0.092457 0.092457 0.094891 0.092457 0.093674 0.092457 0.094891 0.093674 0.095006 0.092457 0.093674 0.093674 0.093674 0.092457 0.093674 0.092457 0.094891 0.092457 0.092457 0.093674 0.093674 0.094891 0.094891 0.093674 0.094891 0.092457 0.092457 0.094891 0.096107 0.093674 0.093674 0.074209 0.075426 0.068127 0.074209 0.071776 0.074209 0.074209 0.075426 0.074209 0.069343 0.075426 0.071776 0.074209 0.070560 0.074209 0.074209 0.069343 0.075426 0.074209 0.074209 0.074209 0.074209 0.074209 0.074209 0.074209 0.075426 0.074209 0.071776 0.074209 0.075426 0.074209 0.074209 0.075426 0.074209 0.074209 0.074209 0.075426 0.074209 0.074209 0.068127 0.074209 0.160584 0.158151 0.160584 0.158151 0.160584 0.159367 0.160584 0.156934 0.156934 0.161800 0.158151 0.159367 0.074209 0.083942 0.076642 0.076642 0.070560 0.069343 0.076642 0.071776 0.071776 0.070560 0.070560 0.070560 0.071776 0.083942 0.071776 0.075426 0.083942 0.071776 0.076642 0.071776 0.074209 0.070560 0.071776 0.071776 0.075426 0.079075 0.071776 0.074209 0.069343 0.070560 0.075426 0.071776 0.076642 0.071776 0.071776 0.071776 0.083942 0.070560 0.071776 0.070560 0.072993 0.072993 0.070560 0.071776 0.077859 0.070560 0.072993 0.071776 0.079075 0.072993 0.070560 0.076642 0.075426 0.071776 0.071776 0.079075 0.083942 0.071776 0.076642 0.071776 0.070560 0.075426 0.071776 0.070560 0.071776 0.075426 0.074209 0.070560 0.083942 0.071776 0.071776 0.070560 0.070560 0.071776 0.071776 0.074209 0.034063 0.034063 0.034063 0.032847 0.035280 0.038929 0.035280 0.034063 0.034063 0.034063 0.032847 0.035280 0.035280          
[261]  0.155718 0.137470 0.137470 0.088808 0.087591 0.088808 0.087591 0.088808 0.090024 0.087591 0.087591 0.088808 0.090024 0.091241 0.088808 0.088808 0.088808 0.088808 0.087591 0.090024 0.088808 0.087591 0.090024 0.088808 0.087591 0.088808 0.090024 0.090024 0.090024 0.090024 0.090024 0.087591 0.088808 0.090024 0.091241 0.088808 0.087591 0.087591 0.087591 0.087591 0.090024 0.088808 0.087591 0.087591 0.087591 0.088808 0.090024 0.087591 0.088808 0.090024 0.090024 0.087591 0.087591 0.088808 0.088808 0.090024 0.088808 0.087591 0.088808 0.087591 0.090024 0.090024 0.087591 0.088808 0.087591 0.087591 0.090024 0.090024 0.087591 0.087591 0.086375 0.088808 0.087591 0.087591 0.088808 0.090024 0.087591 0.088808 0.087591 0.090024 0.088808 0.090024 0.090024 0.088808 0.087591 0.090024 0.087591 0.087591 0.090024 0.087591 0.088808 0.087591 0.090024 0.088808 0.090134 0.087591 0.088808 0.088808 0.088808 0.087591 0.086375 0.087591 0.090024 0.087591 0.087591 0.088808 0.088808 0.090024 0.090024 0.088808 0.090024 0.087591 0.087591 0.090024 0.091241 0.088808 0.088808 0.063260 0.064477 0.066910 0.063260 0.065693 0.063260 0.068127 0.064477 0.068127 0.065693 0.066910 0.068127 0.068127 0.064477 0.068127 0.068127 0.068127 0.066910 0.063260 0.068127 0.068127 0.063260 0.063260 0.068127 0.068127 0.064477 0.065693 0.068127 0.068127 0.071776 0.068127 0.063260 0.064477 0.063260 0.068127 0.063260 0.071776 0.068127 0.063260 0.066910 0.063260 0.156934 0.154501 0.156934 0.154501 0.149635 0.155718 0.159367 0.145985 0.145985 0.155718 0.154501 0.155718 0.064477 0.079075 0.066910 0.066910 0.060827 0.063260 0.066910 0.064477 0.062044 0.060827 0.062044 0.066910 0.062044 0.079075 0.062044 0.065693 0.079075 0.062044 0.066910 0.062044 0.064477 0.062044 0.062044 0.062044 0.065693 0.074209 0.063260 0.064477 0.065693 0.062044 0.064477 0.064477 0.065693 0.062044 0.062044 0.062044 0.079075 0.066910 0.062044 0.066910 0.063260 0.063260 0.062044 0.063260 0.068127 0.066910 0.063260 0.062044 0.074209 0.063260 0.066910 0.065693 0.065693 0.062044 0.062044 0.074209 0.079075 0.062044 0.066910 0.062044 0.062044 0.065693 0.062044 0.062044 0.062044 0.065693 0.064477 0.063260 0.079075 0.062044 0.062044 0.063260 0.066910 0.062044 0.062044 0.064477 0.001217 0.001217 0.001217 0.002433 0.002433 0.007299 0.002433 0.001217 0.001217 0.001217 0.002433 0.002433 0.002433 0.032847          
[262]  0.156934 0.138686 0.138686 0.091241 0.090024 0.091241 0.090024 0.091241 0.092457 0.090024 0.090024 0.091241 0.092457 0.093674 0.091241 0.091241 0.091241 0.091241 0.090024 0.092457 0.091241 0.090024 0.092457 0.091241 0.090024 0.091241 0.092457 0.092457 0.092457 0.092457 0.092457 0.090024 0.091241 0.092457 0.093674 0.091241 0.090024 0.090024 0.090024 0.090024 0.092457 0.091241 0.090024 0.090024 0.090024 0.091241 0.092457 0.090024 0.091241 0.092457 0.092457 0.090024 0.090024 0.091241 0.091241 0.092457 0.091241 0.090024 0.091241 0.090024 0.092457 0.092457 0.090024 0.091241 0.090024 0.090024 0.092457 0.092457 0.090024 0.090024 0.088808 0.091241 0.090024 0.090024 0.091241 0.092457 0.090024 0.091241 0.090024 0.092457 0.091241 0.092457 0.092457 0.091241 0.090024 0.092457 0.090024 0.090024 0.092457 0.090024 0.091241 0.090024 0.092457 0.091241 0.092570 0.090024 0.091241 0.091241 0.091241 0.090024 0.088808 0.090024 0.092457 0.090024 0.090024 0.091241 0.091241 0.092457 0.092457 0.091241 0.092457 0.090024 0.090024 0.092457 0.093674 0.091241 0.091241 0.063260 0.064477 0.069343 0.063260 0.068127 0.063260 0.070560 0.064477 0.070560 0.068127 0.069343 0.070560 0.070560 0.066910 0.070560 0.070560 0.070560 0.069343 0.063260 0.070560 0.070560 0.063260 0.063260 0.070560 0.070560 0.064477 0.068127 0.068127 0.070560 0.071776 0.070560 0.063260 0.064477 0.063260 0.070560 0.063260 0.071776 0.070560 0.063260 0.069343 0.063260 0.158151 0.153285 0.158151 0.153285 0.148418 0.154501 0.160584 0.147202 0.147202 0.156934 0.153285 0.154501 0.066910 0.076642 0.066910 0.066910 0.063260 0.065693 0.069343 0.066910 0.064477 0.063260 0.064477 0.066910 0.064477 0.076642 0.064477 0.068127 0.076642 0.064477 0.066910 0.064477 0.066910 0.064477 0.064477 0.064477 0.068127 0.071776 0.065693 0.066910 0.065693 0.064477 0.066910 0.066910 0.068127 0.064477 0.064477 0.064477 0.076642 0.066910 0.064477 0.066910 0.065693 0.065693 0.064477 0.065693 0.068127 0.066910 0.065693 0.064477 0.071776 0.065693 0.066910 0.068127 0.068127 0.064477 0.064477 0.071776 0.076642 0.064477 0.069343 0.064477 0.064477 0.068127 0.064477 0.064477 0.064477 0.068127 0.066910 0.065693 0.076642 0.064477 0.064477 0.065693 0.066910 0.064477 0.064477 0.066910 0.001217 0.001217 0.001217 0.002433 0.002433 0.009732 0.002433 0.001217 0.001217 0.003650 0.002433 0.002433 0.002433 0.032847 0.002433          
[263]  0.156934 0.138686 0.138686 0.090024 0.088808 0.090024 0.088808 0.090024 0.091241 0.088808 0.088808 0.090024 0.091241 0.092457 0.090024 0.090024 0.090024 0.090024 0.088808 0.091241 0.090024 0.088808 0.091241 0.090024 0.088808 0.090024 0.091241 0.091241 0.091241 0.091241 0.091241 0.088808 0.090024 0.091241 0.092457 0.090024 0.088808 0.088808 0.088808 0.088808 0.091241 0.090024 0.088808 0.088808 0.088808 0.090024 0.091241 0.088808 0.090024 0.091241 0.091241 0.088808 0.088808 0.090024 0.090024 0.091241 0.090024 0.088808 0.090024 0.088808 0.091241 0.091241 0.088808 0.090024 0.088808 0.088808 0.091241 0.091241 0.088808 0.088808 0.087591 0.090024 0.088808 0.088808 0.090024 0.091241 0.088808 0.090024 0.088808 0.091241 0.090024 0.091241 0.091241 0.090024 0.088808 0.091241 0.088808 0.088808 0.091241 0.088808 0.090024 0.088808 0.091241 0.090024 0.091352 0.088808 0.090024 0.090024 0.090024 0.088808 0.087591 0.088808 0.091241 0.088808 0.088808 0.090024 0.090024 0.091241 0.091241 0.090024 0.091241 0.088808 0.088808 0.091241 0.092457 0.090024 0.090024 0.062044 0.063260 0.068127 0.062044 0.066910 0.062044 0.069343 0.063260 0.069343 0.066910 0.068127 0.069343 0.069343 0.065693 0.069343 0.069343 0.069343 0.068127 0.062044 0.069343 0.069343 0.062044 0.062044 0.069343 0.069343 0.063260 0.066910 0.069343 0.069343 0.072993 0.069343 0.062044 0.063260 0.062044 0.069343 0.062044 0.072993 0.069343 0.062044 0.068127 0.062044 0.158151 0.153285 0.158151 0.153285 0.148418 0.154501 0.160584 0.147202 0.147202 0.156934 0.153285 0.154501 0.065693 0.077859 0.065693 0.065693 0.062044 0.064477 0.068127 0.065693 0.063260 0.062044 0.063260 0.068127 0.063260 0.077859 0.063260 0.066910 0.077859 0.063260 0.065693 0.063260 0.065693 0.063260 0.063260 0.063260 0.066910 0.072993 0.064477 0.065693 0.066910 0.063260 0.065693 0.065693 0.066910 0.063260 0.063260 0.063260 0.077859 0.068127 0.063260 0.068127 0.064477 0.064477 0.063260 0.064477 0.066910 0.068127 0.064477 0.063260 0.072993 0.064477 0.068127 0.066910 0.066910 0.063260 0.063260 0.072993 0.077859 0.063260 0.068127 0.063260 0.063260 0.066910 0.063260 0.063260 0.063260 0.066910 0.065693 0.064477 0.077859 0.063260 0.063260 0.064477 0.068127 0.063260 0.063260 0.065693 0.000000 0.000000 0.000000 0.003650 0.001217 0.008516 0.001217 0.000000 0.000000 0.002433 0.001217 0.001217 0.001217 0.034063 0.001217 0.001217          
[264]  0.155718 0.137470 0.137470 0.090024 0.088808 0.090024 0.088808 0.090024 0.091241 0.088808 0.088808 0.090024 0.091241 0.092457 0.090024 0.090024 0.090024 0.090024 0.088808 0.091241 0.090024 0.088808 0.091241 0.090024 0.088808 0.090024 0.091241 0.091241 0.091241 0.091241 0.091241 0.088808 0.090024 0.091241 0.092457 0.090024 0.088808 0.088808 0.088808 0.088808 0.091241 0.090024 0.088808 0.088808 0.088808 0.090024 0.091241 0.088808 0.090024 0.091241 0.091241 0.088808 0.088808 0.090024 0.090024 0.091241 0.090024 0.088808 0.090024 0.088808 0.091241 0.091241 0.088808 0.090024 0.088808 0.088808 0.091241 0.091241 0.088808 0.088808 0.087591 0.090024 0.088808 0.088808 0.090024 0.091241 0.088808 0.090024 0.088808 0.091241 0.090024 0.091241 0.091241 0.090024 0.088808 0.091241 0.088808 0.088808 0.091241 0.088808 0.090024 0.088808 0.091241 0.090024 0.091352 0.088808 0.090024 0.090024 0.090024 0.088808 0.087591 0.088808 0.091241 0.088808 0.088808 0.090024 0.090024 0.091241 0.091241 0.090024 0.091241 0.088808 0.088808 0.091241 0.092457 0.090024 0.090024 0.064477 0.065693 0.068127 0.064477 0.066910 0.064477 0.069343 0.065693 0.069343 0.066910 0.068127 0.069343 0.069343 0.065693 0.069343 0.069343 0.069343 0.068127 0.064477 0.069343 0.069343 0.064477 0.064477 0.069343 0.069343 0.065693 0.066910 0.066910 0.069343 0.070560 0.069343 0.064477 0.065693 0.064477 0.069343 0.064477 0.070560 0.069343 0.064477 0.068127 0.064477 0.156934 0.154501 0.156934 0.154501 0.149635 0.155718 0.159367 0.145985 0.145985 0.155718 0.154501 0.155718 0.065693 0.077859 0.068127 0.068127 0.062044 0.064477 0.068127 0.065693 0.063260 0.062044 0.063260 0.065693 0.063260 0.077859 0.063260 0.066910 0.077859 0.063260 0.068127 0.063260 0.065693 0.063260 0.063260 0.063260 0.066910 0.072993 0.064477 0.065693 0.064477 0.063260 0.065693 0.065693 0.066910 0.063260 0.063260 0.063260 0.077859 0.065693 0.063260 0.065693 0.064477 0.064477 0.063260 0.064477 0.069343 0.065693 0.064477 0.063260 0.072993 0.064477 0.065693 0.066910 0.066910 0.063260 0.063260 0.072993 0.077859 0.063260 0.068127 0.063260 0.063260 0.066910 0.063260 0.063260 0.063260 0.066910 0.065693 0.064477 0.077859 0.063260 0.063260 0.064477 0.065693 0.063260 0.063260 0.065693 0.002433 0.002433 0.002433 0.001217 0.003650 0.008516 0.003650 0.002433 0.002433 0.002433 0.003650 0.003650 0.003650 0.031630 0.001217 0.001217 0.002433          
[265]  0.156934 0.138686 0.138686 0.091241 0.090024 0.091241 0.090024 0.091241 0.092457 0.090024 0.090024 0.091241 0.092457 0.093674 0.091241 0.091241 0.091241 0.091241 0.090024 0.092457 0.091241 0.090024 0.092457 0.091241 0.090024 0.091241 0.092457 0.092457 0.092457 0.092457 0.092457 0.090024 0.091241 0.092457 0.093674 0.091241 0.090024 0.090024 0.090024 0.090024 0.092457 0.091241 0.090024 0.090024 0.090024 0.091241 0.092457 0.090024 0.091241 0.092457 0.092457 0.090024 0.090024 0.091241 0.091241 0.092457 0.091241 0.090024 0.091241 0.090024 0.092457 0.092457 0.090024 0.091241 0.090024 0.090024 0.092457 0.092457 0.090024 0.090024 0.088808 0.091241 0.090024 0.090024 0.091241 0.092457 0.090024 0.091241 0.090024 0.092457 0.091241 0.092457 0.092457 0.091241 0.090024 0.092457 0.090024 0.090024 0.092457 0.090024 0.091241 0.090024 0.092457 0.091241 0.092570 0.090024 0.091241 0.091241 0.091241 0.090024 0.088808 0.090024 0.092457 0.090024 0.090024 0.091241 0.091241 0.092457 0.092457 0.091241 0.092457 0.090024 0.090024 0.092457 0.093674 0.091241 0.091241 0.065693 0.066910 0.069343 0.065693 0.068127 0.065693 0.070560 0.066910 0.070560 0.068127 0.069343 0.070560 0.070560 0.066910 0.070560 0.070560 0.070560 0.069343 0.065693 0.070560 0.070560 0.065693 0.065693 0.070560 0.070560 0.066910 0.068127 0.068127 0.070560 0.071776 0.070560 0.065693 0.066910 0.065693 0.070560 0.065693 0.071776 0.070560 0.065693 0.069343 0.065693 0.158151 0.155718 0.158151 0.155718 0.150852 0.156934 0.160584 0.147202 0.147202 0.156934 0.155718 0.156934 0.066910 0.079075 0.069343 0.069343 0.063260 0.065693 0.069343 0.066910 0.064477 0.063260 0.064477 0.066910 0.064477 0.079075 0.064477 0.068127 0.079075 0.064477 0.069343 0.064477 0.066910 0.064477 0.064477 0.064477 0.068127 0.074209 0.065693 0.066910 0.065693 0.064477 0.066910 0.066910 0.068127 0.064477 0.064477 0.064477 0.079075 0.066910 0.064477 0.066910 0.065693 0.065693 0.064477 0.065693 0.070560 0.066910 0.065693 0.064477 0.074209 0.065693 0.066910 0.068127 0.068127 0.064477 0.064477 0.074209 0.079075 0.064477 0.069343 0.064477 0.064477 0.068127 0.064477 0.064477 0.064477 0.068127 0.066910 0.065693 0.079075 0.064477 0.064477 0.065693 0.066910 0.064477 0.064477 0.066910 0.003650 0.003650 0.003650 0.002433 0.004866 0.009732 0.004866 0.003650 0.003650 0.003650 0.004866 0.004866 0.004866 0.032847 0.002433 0.002433 0.003650 0.001217          
[266]  0.154501 0.136253 0.136253 0.088808 0.087591 0.088808 0.087591 0.088808 0.090024 0.087591 0.087591 0.088808 0.090024 0.091241 0.088808 0.088808 0.088808 0.088808 0.087591 0.090024 0.088808 0.087591 0.090024 0.088808 0.087591 0.088808 0.090024 0.090024 0.090024 0.090024 0.090024 0.087591 0.088808 0.090024 0.091241 0.088808 0.087591 0.087591 0.087591 0.087591 0.090024 0.088808 0.087591 0.087591 0.087591 0.088808 0.090024 0.087591 0.088808 0.090024 0.090024 0.087591 0.087591 0.088808 0.088808 0.090024 0.088808 0.087591 0.088808 0.087591 0.090024 0.090024 0.087591 0.088808 0.087591 0.087591 0.090024 0.090024 0.087591 0.087591 0.086375 0.088808 0.087591 0.087591 0.088808 0.090024 0.087591 0.088808 0.087591 0.090024 0.088808 0.090024 0.090024 0.088808 0.087591 0.090024 0.087591 0.087591 0.090024 0.087591 0.088808 0.087591 0.090024 0.088808 0.090134 0.087591 0.088808 0.088808 0.088808 0.087591 0.086375 0.087591 0.090024 0.087591 0.087591 0.088808 0.088808 0.090024 0.090024 0.088808 0.090024 0.087591 0.087591 0.090024 0.091241 0.088808 0.088808 0.065693 0.066910 0.069343 0.065693 0.068127 0.065693 0.068127 0.066910 0.068127 0.068127 0.069343 0.070560 0.068127 0.066910 0.068127 0.068127 0.070560 0.069343 0.065693 0.068127 0.068127 0.065693 0.065693 0.068127 0.068127 0.066910 0.068127 0.065693 0.068127 0.071776 0.068127 0.065693 0.066910 0.065693 0.068127 0.065693 0.071776 0.068127 0.065693 0.069343 0.065693 0.158151 0.155718 0.158151 0.155718 0.150852 0.156934 0.160584 0.147202 0.147202 0.156934 0.155718 0.156934 0.066910 0.079075 0.069343 0.069343 0.063260 0.065693 0.069343 0.066910 0.064477 0.063260 0.064477 0.066910 0.064477 0.079075 0.064477 0.068127 0.079075 0.064477 0.069343 0.064477 0.066910 0.064477 0.064477 0.064477 0.068127 0.074209 0.065693 0.066910 0.065693 0.064477 0.066910 0.066910 0.068127 0.064477 0.064477 0.064477 0.079075 0.066910 0.064477 0.066910 0.065693 0.065693 0.064477 0.065693 0.070560 0.066910 0.065693 0.064477 0.074209 0.065693 0.066910 0.068127 0.068127 0.064477 0.064477 0.074209 0.079075 0.064477 0.069343 0.064477 0.064477 0.068127 0.064477 0.064477 0.064477 0.068127 0.066910 0.065693 0.079075 0.064477 0.064477 0.065693 0.066910 0.064477 0.064477 0.066910 0.003650 0.003650 0.003650 0.002433 0.004866 0.009732 0.004866 0.003650 0.003650 0.003650 0.004866 0.004866 0.004866 0.032847 0.002433 0.002433 0.003650 0.001217 0.002433          
[267]  0.156934 0.138686 0.138686 0.091241 0.090024 0.091241 0.090024 0.091241 0.092457 0.090024 0.090024 0.091241 0.092457 0.093674 0.091241 0.091241 0.091241 0.091241 0.090024 0.092457 0.091241 0.090024 0.092457 0.091241 0.090024 0.091241 0.092457 0.092457 0.092457 0.092457 0.092457 0.090024 0.091241 0.092457 0.093674 0.091241 0.090024 0.090024 0.090024 0.090024 0.092457 0.091241 0.090024 0.090024 0.090024 0.090024 0.092457 0.090024 0.091241 0.092457 0.092457 0.090024 0.090024 0.091241 0.091241 0.092457 0.091241 0.090024 0.091241 0.090024 0.092457 0.092457 0.090024 0.091241 0.090024 0.090024 0.092457 0.092457 0.090024 0.090024 0.088808 0.091241 0.090024 0.090024 0.091241 0.092457 0.090024 0.091241 0.090024 0.092457 0.091241 0.092457 0.092457 0.091241 0.090024 0.092457 0.090024 0.090024 0.092457 0.090024 0.091241 0.090024 0.092457 0.091241 0.092570 0.090024 0.091241 0.091241 0.091241 0.090024 0.088808 0.090024 0.092457 0.090024 0.090024 0.091241 0.091241 0.092457 0.092457 0.091241 0.092457 0.090024 0.090024 0.092457 0.093674 0.091241 0.091241 0.063260 0.064477 0.069343 0.063260 0.068127 0.063260 0.070560 0.064477 0.070560 0.068127 0.069343 0.070560 0.070560 0.066910 0.070560 0.070560 0.069343 0.069343 0.063260 0.070560 0.070560 0.063260 0.063260 0.070560 0.070560 0.064477 0.068127 0.070560 0.070560 0.074209 0.070560 0.063260 0.064477 0.063260 0.070560 0.063260 0.074209 0.070560 0.063260 0.069343 0.063260 0.158151 0.153285 0.158151 0.153285 0.148418 0.154501 0.160584 0.147202 0.147202 0.156934 0.153285 0.154501 0.066910 0.079075 0.066910 0.066910 0.063260 0.065693 0.069343 0.066910 0.064477 0.063260 0.064477 0.069343 0.064477 0.079075 0.064477 0.068127 0.079075 0.064477 0.066910 0.064477 0.066910 0.064477 0.064477 0.064477 0.068127 0.074209 0.065693 0.066910 0.068127 0.064477 0.066910 0.066910 0.068127 0.064477 0.064477 0.064477 0.079075 0.069343 0.064477 0.069343 0.065693 0.065693 0.064477 0.065693 0.068127 0.069343 0.065693 0.064477 0.074209 0.065693 0.069343 0.068127 0.068127 0.064477 0.064477 0.074209 0.079075 0.064477 0.069343 0.064477 0.064477 0.068127 0.064477 0.064477 0.064477 0.068127 0.066910 0.065693 0.079075 0.064477 0.064477 0.065693 0.069343 0.064477 0.064477 0.066910 0.001217 0.001217 0.001217 0.004866 0.002433 0.009732 0.002433 0.001217 0.001217 0.003650 0.002433 0.002433 0.002433 0.035280 0.002433 0.002433 0.001217 0.003650 0.004866 0.004866          
[268]  0.156934 0.138686 0.138686 0.090024 0.088808 0.090024 0.088808 0.090024 0.091241 0.088808 0.088808 0.090024 0.091241 0.092457 0.090024 0.090024 0.090024 0.090024 0.088808 0.091241 0.090024 0.088808 0.091241 0.090024 0.088808 0.090024 0.091241 0.091241 0.091241 0.091241 0.091241 0.088808 0.090024 0.091241 0.092457 0.090024 0.088808 0.088808 0.088808 0.088808 0.091241 0.090024 0.088808 0.088808 0.088808 0.090024 0.091241 0.088808 0.090024 0.091241 0.091241 0.088808 0.088808 0.090024 0.090024 0.091241 0.090024 0.088808 0.090024 0.088808 0.091241 0.091241 0.088808 0.090024 0.088808 0.088808 0.091241 0.091241 0.088808 0.088808 0.087591 0.090024 0.088808 0.088808 0.090024 0.091241 0.088808 0.090024 0.088808 0.091241 0.090024 0.091241 0.091241 0.090024 0.088808 0.091241 0.088808 0.088808 0.091241 0.088808 0.090024 0.088808 0.091241 0.090024 0.091352 0.088808 0.090024 0.090024 0.090024 0.088808 0.087591 0.088808 0.091241 0.088808 0.088808 0.090024 0.090024 0.091241 0.091241 0.090024 0.091241 0.088808 0.088808 0.091241 0.092457 0.090024 0.090024 0.062044 0.063260 0.068127 0.062044 0.066910 0.062044 0.069343 0.063260 0.069343 0.066910 0.068127 0.069343 0.069343 0.065693 0.069343 0.069343 0.069343 0.068127 0.062044 0.069343 0.069343 0.062044 0.062044 0.069343 0.069343 0.063260 0.066910 0.069343 0.069343 0.072993 0.069343 0.062044 0.063260 0.062044 0.069343 0.062044 0.072993 0.069343 0.062044 0.068127 0.062044 0.158151 0.153285 0.158151 0.153285 0.148418 0.154501 0.160584 0.147202 0.147202 0.156934 0.153285 0.154501 0.065693 0.077859 0.065693 0.065693 0.062044 0.064477 0.068127 0.065693 0.063260 0.062044 0.063260 0.068127 0.063260 0.077859 0.063260 0.066910 0.077859 0.063260 0.065693 0.063260 0.065693 0.063260 0.063260 0.063260 0.066910 0.072993 0.064477 0.065693 0.066910 0.063260 0.065693 0.065693 0.066910 0.063260 0.063260 0.063260 0.077859 0.068127 0.063260 0.068127 0.064477 0.064477 0.063260 0.064477 0.066910 0.068127 0.064477 0.063260 0.072993 0.064477 0.068127 0.066910 0.066910 0.063260 0.063260 0.072993 0.077859 0.063260 0.068127 0.063260 0.063260 0.066910 0.063260 0.063260 0.063260 0.066910 0.065693 0.064477 0.077859 0.063260 0.063260 0.064477 0.068127 0.063260 0.063260 0.065693 0.000000 0.000000 0.000000 0.003650 0.001217 0.008516 0.001217 0.000000 0.000000 0.002433 0.001217 0.001217 0.001217 0.034063 0.001217 0.001217 0.000000 0.002433 0.003650 0.003650 0.001217          
[269]  0.156934 0.138686 0.138686 0.090024 0.088808 0.090024 0.088808 0.090024 0.091241 0.088808 0.088808 0.090024 0.091241 0.092457 0.090024 0.090024 0.090024 0.090024 0.088808 0.091241 0.090024 0.088808 0.091241 0.090024 0.088808 0.090024 0.091241 0.091241 0.091241 0.091241 0.091241 0.088808 0.090024 0.091241 0.092457 0.090024 0.088808 0.088808 0.088808 0.088808 0.091241 0.090024 0.088808 0.088808 0.088808 0.090024 0.091241 0.088808 0.090024 0.091241 0.091241 0.088808 0.088808 0.090024 0.090024 0.091241 0.090024 0.088808 0.090024 0.088808 0.091241 0.091241 0.088808 0.090024 0.088808 0.088808 0.091241 0.091241 0.088808 0.088808 0.087591 0.090024 0.088808 0.088808 0.090024 0.091241 0.088808 0.090024 0.088808 0.091241 0.090024 0.091241 0.091241 0.090024 0.088808 0.091241 0.088808 0.088808 0.091241 0.088808 0.090024 0.088808 0.091241 0.090024 0.091352 0.088808 0.090024 0.090024 0.090024 0.088808 0.087591 0.088808 0.091241 0.088808 0.088808 0.090024 0.090024 0.091241 0.091241 0.090024 0.091241 0.088808 0.088808 0.091241 0.092457 0.090024 0.090024 0.062044 0.063260 0.068127 0.062044 0.066910 0.062044 0.069343 0.063260 0.069343 0.066910 0.068127 0.069343 0.069343 0.065693 0.069343 0.069343 0.069343 0.068127 0.062044 0.069343 0.069343 0.062044 0.062044 0.069343 0.069343 0.063260 0.066910 0.069343 0.069343 0.072993 0.069343 0.062044 0.063260 0.062044 0.069343 0.062044 0.072993 0.069343 0.062044 0.068127 0.062044 0.158151 0.153285 0.158151 0.153285 0.148418 0.154501 0.160584 0.147202 0.147202 0.156934 0.153285 0.154501 0.065693 0.077859 0.065693 0.065693 0.062044 0.064477 0.068127 0.065693 0.063260 0.062044 0.063260 0.068127 0.063260 0.077859 0.063260 0.066910 0.077859 0.063260 0.065693 0.063260 0.065693 0.063260 0.063260 0.063260 0.066910 0.072993 0.064477 0.065693 0.066910 0.063260 0.065693 0.065693 0.066910 0.063260 0.063260 0.063260 0.077859 0.068127 0.063260 0.068127 0.064477 0.064477 0.063260 0.064477 0.066910 0.068127 0.064477 0.063260 0.072993 0.064477 0.068127 0.066910 0.066910 0.063260 0.063260 0.072993 0.077859 0.063260 0.068127 0.063260 0.063260 0.066910 0.063260 0.063260 0.063260 0.066910 0.065693 0.064477 0.077859 0.063260 0.063260 0.064477 0.068127 0.063260 0.063260 0.065693 0.000000 0.000000 0.000000 0.003650 0.001217 0.008516 0.001217 0.000000 0.000000 0.002433 0.001217 0.001217 0.001217 0.034063 0.001217 0.001217 0.000000 0.002433 0.003650 0.003650 0.001217 0.000000          
[270]  0.156934 0.138686 0.138686 0.090024 0.088808 0.090024 0.088808 0.090024 0.091241 0.088808 0.088808 0.090024 0.091241 0.092457 0.090024 0.090024 0.090024 0.090024 0.088808 0.091241 0.090024 0.088808 0.091241 0.090024 0.088808 0.090024 0.091241 0.091241 0.091241 0.091241 0.091241 0.088808 0.090024 0.091241 0.092457 0.090024 0.088808 0.088808 0.088808 0.088808 0.091241 0.090024 0.088808 0.088808 0.088808 0.090024 0.091241 0.088808 0.090024 0.091241 0.091241 0.088808 0.088808 0.090024 0.090024 0.091241 0.090024 0.088808 0.090024 0.088808 0.091241 0.091241 0.088808 0.090024 0.088808 0.088808 0.091241 0.091241 0.088808 0.088808 0.087591 0.090024 0.088808 0.088808 0.090024 0.091241 0.088808 0.090024 0.088808 0.091241 0.090024 0.091241 0.091241 0.090024 0.088808 0.091241 0.088808 0.088808 0.091241 0.088808 0.090024 0.088808 0.091241 0.090024 0.091352 0.088808 0.090024 0.090024 0.090024 0.088808 0.087591 0.088808 0.091241 0.088808 0.088808 0.090024 0.090024 0.091241 0.091241 0.090024 0.091241 0.088808 0.088808 0.091241 0.092457 0.090024 0.090024 0.062044 0.063260 0.068127 0.062044 0.066910 0.062044 0.069343 0.063260 0.069343 0.066910 0.068127 0.069343 0.069343 0.065693 0.069343 0.069343 0.069343 0.068127 0.062044 0.069343 0.069343 0.062044 0.062044 0.069343 0.069343 0.063260 0.066910 0.069343 0.069343 0.072993 0.069343 0.062044 0.063260 0.062044 0.069343 0.062044 0.072993 0.069343 0.062044 0.068127 0.062044 0.158151 0.153285 0.158151 0.153285 0.148418 0.154501 0.160584 0.147202 0.147202 0.156934 0.153285 0.154501 0.065693 0.077859 0.065693 0.065693 0.062044 0.064477 0.068127 0.065693 0.063260 0.062044 0.063260 0.068127 0.063260 0.077859 0.063260 0.066910 0.077859 0.063260 0.065693 0.063260 0.065693 0.063260 0.063260 0.063260 0.066910 0.072993 0.064477 0.065693 0.066910 0.063260 0.065693 0.065693 0.066910 0.063260 0.063260 0.063260 0.077859 0.068127 0.063260 0.068127 0.064477 0.064477 0.063260 0.064477 0.066910 0.068127 0.064477 0.063260 0.072993 0.064477 0.068127 0.066910 0.066910 0.063260 0.063260 0.072993 0.077859 0.063260 0.068127 0.063260 0.063260 0.066910 0.063260 0.063260 0.063260 0.066910 0.065693 0.064477 0.077859 0.063260 0.063260 0.064477 0.068127 0.063260 0.063260 0.065693 0.000000 0.000000 0.000000 0.003650 0.001217 0.008516 0.001217 0.000000 0.000000 0.002433 0.001217 0.001217 0.001217 0.034063 0.001217 0.001217 0.000000 0.002433 0.003650 0.003650 0.001217 0.000000 0.000000          
[271]  0.158151 0.141119 0.141119 0.092457 0.091241 0.092457 0.091241 0.092457 0.093674 0.091241 0.091241 0.092457 0.093674 0.094891 0.092457 0.092457 0.092457 0.092457 0.091241 0.093674 0.092457 0.091241 0.093674 0.092457 0.091241 0.092457 0.093674 0.093674 0.093674 0.093674 0.093674 0.091241 0.092457 0.093674 0.094891 0.092457 0.091241 0.091241 0.091241 0.091241 0.093674 0.092457 0.091241 0.091241 0.091241 0.092457 0.093674 0.091241 0.092457 0.093674 0.093674 0.091241 0.091241 0.092457 0.092457 0.093674 0.092457 0.091241 0.092457 0.091241 0.093674 0.093674 0.091241 0.092457 0.091241 0.091241 0.093674 0.093674 0.091241 0.091241 0.090024 0.092457 0.091241 0.091241 0.092457 0.093674 0.091241 0.092457 0.091241 0.093674 0.092457 0.093674 0.093674 0.092457 0.091241 0.093674 0.091241 0.091241 0.093674 0.091241 0.092457 0.091241 0.093674 0.092457 0.093788 0.091241 0.092457 0.092457 0.092457 0.091241 0.090024 0.091241 0.093674 0.091241 0.091241 0.092457 0.092457 0.093674 0.093674 0.092457 0.093674 0.091241 0.091241 0.093674 0.094891 0.092457 0.092457 0.068127 0.069343 0.071776 0.068127 0.070560 0.068127 0.072993 0.069343 0.072993 0.070560 0.071776 0.072993 0.072993 0.069343 0.072993 0.072993 0.072993 0.071776 0.068127 0.072993 0.072993 0.068127 0.068127 0.072993 0.072993 0.069343 0.070560 0.070560 0.072993 0.074209 0.072993 0.068127 0.069343 0.068127 0.072993 0.068127 0.074209 0.072993 0.068127 0.071776 0.068127 0.159367 0.156934 0.159367 0.156934 0.152068 0.158151 0.161800 0.148418 0.148418 0.158151 0.156934 0.158151 0.069343 0.081509 0.071776 0.071776 0.065693 0.068127 0.071776 0.069343 0.066910 0.065693 0.066910 0.069343 0.066910 0.081509 0.066910 0.070560 0.081509 0.066910 0.071776 0.066910 0.069343 0.066910 0.066910 0.066910 0.070560 0.076642 0.068127 0.069343 0.068127 0.066910 0.069343 0.069343 0.070560 0.066910 0.066910 0.066910 0.081509 0.069343 0.066910 0.069343 0.068127 0.068127 0.066910 0.068127 0.072993 0.069343 0.068127 0.066910 0.076642 0.068127 0.069343 0.070560 0.070560 0.066910 0.066910 0.076642 0.081509 0.066910 0.071776 0.066910 0.066910 0.070560 0.066910 0.066910 0.066910 0.070560 0.069343 0.068127 0.081509 0.066910 0.066910 0.068127 0.069343 0.066910 0.066910 0.069343 0.006083 0.006083 0.006083 0.004866 0.007299 0.012165 0.007299 0.006083 0.006083 0.006083 0.007299 0.007299 0.007299 0.035280 0.004866 0.004866 0.006083 0.003650 0.002433 0.004866 0.007299 0.006083 0.006083 0.006083          
[272]  0.156934 0.138686 0.138686 0.091241 0.090024 0.091241 0.090024 0.091241 0.092457 0.090024 0.090024 0.091241 0.092457 0.093674 0.091241 0.091241 0.091241 0.091241 0.090024 0.092457 0.091241 0.090024 0.092457 0.091241 0.090024 0.091241 0.092457 0.092457 0.092457 0.092457 0.092457 0.090024 0.091241 0.092457 0.093674 0.091241 0.090024 0.090024 0.090024 0.090024 0.092457 0.091241 0.090024 0.090024 0.090024 0.091241 0.092457 0.090024 0.091241 0.092457 0.092457 0.090024 0.090024 0.091241 0.091241 0.092457 0.091241 0.090024 0.091241 0.090024 0.092457 0.092457 0.090024 0.091241 0.090024 0.090024 0.092457 0.092457 0.090024 0.090024 0.088808 0.091241 0.090024 0.090024 0.091241 0.092457 0.090024 0.091241 0.090024 0.092457 0.091241 0.092457 0.092457 0.091241 0.090024 0.092457 0.090024 0.090024 0.092457 0.090024 0.091241 0.090024 0.092457 0.091241 0.092570 0.090024 0.091241 0.091241 0.091241 0.090024 0.088808 0.090024 0.092457 0.090024 0.090024 0.091241 0.091241 0.092457 0.092457 0.091241 0.092457 0.090024 0.090024 0.092457 0.093674 0.091241 0.091241 0.065693 0.066910 0.069343 0.065693 0.068127 0.065693 0.070560 0.066910 0.070560 0.068127 0.069343 0.070560 0.070560 0.066910 0.070560 0.070560 0.070560 0.069343 0.065693 0.070560 0.070560 0.065693 0.065693 0.070560 0.070560 0.066910 0.068127 0.068127 0.070560 0.071776 0.070560 0.065693 0.066910 0.065693 0.070560 0.065693 0.071776 0.070560 0.065693 0.069343 0.065693 0.158151 0.155718 0.158151 0.155718 0.150852 0.156934 0.160584 0.147202 0.147202 0.156934 0.155718 0.156934 0.066910 0.079075 0.069343 0.069343 0.063260 0.065693 0.069343 0.066910 0.064477 0.063260 0.064477 0.066910 0.064477 0.079075 0.064477 0.068127 0.079075 0.064477 0.069343 0.064477 0.066910 0.064477 0.064477 0.064477 0.068127 0.074209 0.065693 0.066910 0.065693 0.064477 0.066910 0.066910 0.068127 0.064477 0.064477 0.064477 0.079075 0.066910 0.064477 0.066910 0.065693 0.065693 0.064477 0.065693 0.070560 0.066910 0.065693 0.064477 0.074209 0.065693 0.066910 0.068127 0.068127 0.064477 0.064477 0.074209 0.079075 0.064477 0.069343 0.064477 0.064477 0.068127 0.064477 0.064477 0.064477 0.068127 0.066910 0.065693 0.079075 0.064477 0.064477 0.065693 0.066910 0.064477 0.064477 0.066910 0.003650 0.003650 0.003650 0.002433 0.004866 0.009732 0.004866 0.003650 0.003650 0.003650 0.004866 0.004866 0.004866 0.032847 0.002433 0.002433 0.003650 0.001217 0.000000 0.002433 0.004866 0.003650 0.003650 0.003650 0.002433          
[273]  0.158151 0.139903 0.139903 0.091241 0.090024 0.091241 0.090024 0.091241 0.092457 0.090024 0.090024 0.091241 0.092457 0.093674 0.091241 0.091241 0.091241 0.091241 0.090024 0.092457 0.091241 0.090024 0.092457 0.091241 0.090024 0.091241 0.092457 0.092457 0.092457 0.092457 0.092457 0.090024 0.091241 0.092457 0.093674 0.091241 0.090024 0.090024 0.090024 0.090024 0.092457 0.091241 0.090024 0.090024 0.090024 0.091241 0.092457 0.090024 0.091241 0.092457 0.092457 0.090024 0.090024 0.091241 0.091241 0.092457 0.091241 0.090024 0.091241 0.090024 0.092457 0.092457 0.090024 0.091241 0.090024 0.090024 0.092457 0.092457 0.090024 0.090024 0.088808 0.091241 0.090024 0.090024 0.091241 0.092457 0.090024 0.091241 0.090024 0.092457 0.091241 0.092457 0.092457 0.091241 0.090024 0.092457 0.090024 0.090024 0.092457 0.090024 0.091241 0.090024 0.092457 0.091241 0.092570 0.090024 0.091241 0.091241 0.091241 0.090024 0.088808 0.090024 0.092457 0.090024 0.090024 0.091241 0.091241 0.092457 0.092457 0.091241 0.092457 0.090024 0.090024 0.092457 0.093674 0.091241 0.091241 0.063260 0.064477 0.069343 0.063260 0.068127 0.063260 0.070560 0.064477 0.070560 0.068127 0.069343 0.070560 0.070560 0.066910 0.070560 0.070560 0.070560 0.069343 0.063260 0.070560 0.070560 0.063260 0.063260 0.070560 0.070560 0.064477 0.068127 0.070560 0.070560 0.074209 0.070560 0.063260 0.064477 0.063260 0.070560 0.063260 0.074209 0.070560 0.063260 0.069343 0.063260 0.159367 0.153285 0.159367 0.153285 0.148418 0.154501 0.161800 0.147202 0.147202 0.158151 0.153285 0.154501 0.066910 0.079075 0.066910 0.066910 0.063260 0.065693 0.069343 0.066910 0.064477 0.063260 0.064477 0.069343 0.064477 0.079075 0.064477 0.068127 0.079075 0.064477 0.066910 0.064477 0.066910 0.064477 0.064477 0.064477 0.068127 0.074209 0.065693 0.066910 0.068127 0.064477 0.066910 0.066910 0.068127 0.064477 0.064477 0.064477 0.079075 0.069343 0.064477 0.069343 0.065693 0.065693 0.064477 0.065693 0.068127 0.069343 0.065693 0.064477 0.074209 0.065693 0.069343 0.068127 0.068127 0.064477 0.064477 0.074209 0.079075 0.064477 0.069343 0.064477 0.064477 0.068127 0.064477 0.064477 0.064477 0.068127 0.066910 0.065693 0.079075 0.064477 0.064477 0.065693 0.069343 0.064477 0.064477 0.066910 0.001217 0.001217 0.001217 0.004866 0.002433 0.009732 0.002433 0.001217 0.001217 0.003650 0.002433 0.002433 0.002433 0.035280 0.002433 0.002433 0.001217 0.003650 0.004866 0.004866 0.002433 0.001217 0.001217 0.001217 0.007299 0.004866          
[274]  0.156934 0.138686 0.138686 0.090024 0.088808 0.090024 0.088808 0.090024 0.091241 0.088808 0.088808 0.090024 0.091241 0.092457 0.090024 0.090024 0.090024 0.090024 0.088808 0.091241 0.090024 0.088808 0.091241 0.090024 0.088808 0.090024 0.091241 0.091241 0.091241 0.091241 0.091241 0.088808 0.090024 0.091241 0.092457 0.090024 0.088808 0.088808 0.088808 0.088808 0.091241 0.090024 0.088808 0.088808 0.088808 0.090024 0.091241 0.088808 0.090024 0.091241 0.091241 0.088808 0.088808 0.090024 0.090024 0.091241 0.090024 0.088808 0.090024 0.088808 0.091241 0.091241 0.088808 0.090024 0.088808 0.088808 0.091241 0.091241 0.088808 0.088808 0.087591 0.090024 0.088808 0.088808 0.090024 0.091241 0.088808 0.090024 0.088808 0.091241 0.090024 0.091241 0.091241 0.090024 0.088808 0.091241 0.088808 0.088808 0.091241 0.088808 0.090024 0.088808 0.091241 0.090024 0.091352 0.088808 0.090024 0.090024 0.090024 0.088808 0.087591 0.088808 0.091241 0.088808 0.088808 0.090024 0.090024 0.091241 0.091241 0.090024 0.091241 0.088808 0.088808 0.091241 0.092457 0.090024 0.090024 0.062044 0.063260 0.068127 0.062044 0.066910 0.062044 0.069343 0.063260 0.069343 0.066910 0.068127 0.069343 0.069343 0.065693 0.069343 0.069343 0.069343 0.068127 0.062044 0.069343 0.069343 0.062044 0.062044 0.069343 0.069343 0.063260 0.066910 0.069343 0.069343 0.072993 0.069343 0.062044 0.063260 0.062044 0.069343 0.062044 0.072993 0.069343 0.062044 0.068127 0.062044 0.158151 0.153285 0.158151 0.153285 0.148418 0.154501 0.160584 0.147202 0.147202 0.156934 0.153285 0.154501 0.065693 0.077859 0.065693 0.065693 0.062044 0.064477 0.068127 0.065693 0.063260 0.062044 0.063260 0.068127 0.063260 0.077859 0.063260 0.066910 0.077859 0.063260 0.065693 0.063260 0.065693 0.063260 0.063260 0.063260 0.066910 0.072993 0.064477 0.065693 0.066910 0.063260 0.065693 0.065693 0.066910 0.063260 0.063260 0.063260 0.077859 0.068127 0.063260 0.068127 0.064477 0.064477 0.063260 0.064477 0.066910 0.068127 0.064477 0.063260 0.072993 0.064477 0.068127 0.066910 0.066910 0.063260 0.063260 0.072993 0.077859 0.063260 0.068127 0.063260 0.063260 0.066910 0.063260 0.063260 0.063260 0.066910 0.065693 0.064477 0.077859 0.063260 0.063260 0.064477 0.068127 0.063260 0.063260 0.065693 0.000000 0.000000 0.000000 0.003650 0.001217 0.008516 0.001217 0.000000 0.000000 0.002433 0.001217 0.001217 0.001217 0.034063 0.001217 0.001217 0.000000 0.002433 0.003650 0.003650 0.001217 0.000000 0.000000 0.000000 0.006083 0.003650 0.001217          
[275]  0.156934 0.138686 0.138686 0.090024 0.088808 0.090024 0.088808 0.090024 0.091241 0.088808 0.088808 0.090024 0.091241 0.092457 0.090024 0.090024 0.090024 0.090024 0.088808 0.091241 0.090024 0.088808 0.091241 0.090024 0.088808 0.090024 0.091241 0.091241 0.091241 0.091241 0.091241 0.088808 0.090024 0.091241 0.092457 0.090024 0.088808 0.088808 0.088808 0.088808 0.091241 0.090024 0.088808 0.088808 0.088808 0.090024 0.091241 0.088808 0.090024 0.091241 0.091241 0.088808 0.088808 0.090024 0.090024 0.091241 0.090024 0.088808 0.090024 0.088808 0.091241 0.091241 0.088808 0.090024 0.088808 0.088808 0.091241 0.091241 0.088808 0.088808 0.087591 0.090024 0.088808 0.088808 0.090024 0.091241 0.088808 0.090024 0.088808 0.091241 0.090024 0.091241 0.091241 0.090024 0.088808 0.091241 0.088808 0.088808 0.091241 0.088808 0.090024 0.088808 0.091241 0.090024 0.091352 0.088808 0.090024 0.090024 0.090024 0.088808 0.087591 0.088808 0.091241 0.088808 0.088808 0.090024 0.090024 0.091241 0.091241 0.090024 0.091241 0.088808 0.088808 0.091241 0.092457 0.090024 0.090024 0.062044 0.063260 0.068127 0.062044 0.066910 0.062044 0.069343 0.063260 0.069343 0.066910 0.068127 0.069343 0.069343 0.065693 0.069343 0.069343 0.069343 0.068127 0.062044 0.069343 0.069343 0.062044 0.062044 0.069343 0.069343 0.063260 0.066910 0.069343 0.069343 0.072993 0.069343 0.062044 0.063260 0.062044 0.069343 0.062044 0.072993 0.069343 0.062044 0.068127 0.062044 0.158151 0.153285 0.158151 0.153285 0.148418 0.154501 0.160584 0.147202 0.147202 0.156934 0.153285 0.154501 0.065693 0.077859 0.065693 0.065693 0.062044 0.064477 0.068127 0.065693 0.063260 0.062044 0.063260 0.068127 0.063260 0.077859 0.063260 0.066910 0.077859 0.063260 0.065693 0.063260 0.065693 0.063260 0.063260 0.063260 0.066910 0.072993 0.064477 0.065693 0.066910 0.063260 0.065693 0.065693 0.066910 0.063260 0.063260 0.063260 0.077859 0.068127 0.063260 0.068127 0.064477 0.064477 0.063260 0.064477 0.066910 0.068127 0.064477 0.063260 0.072993 0.064477 0.068127 0.066910 0.066910 0.063260 0.063260 0.072993 0.077859 0.063260 0.068127 0.063260 0.063260 0.066910 0.063260 0.063260 0.063260 0.066910 0.065693 0.064477 0.077859 0.063260 0.063260 0.064477 0.068127 0.063260 0.063260 0.065693 0.000000 0.000000 0.000000 0.003650 0.001217 0.008516 0.001217 0.000000 0.000000 0.002433 0.001217 0.001217 0.001217 0.034063 0.001217 0.001217 0.000000 0.002433 0.003650 0.003650 0.001217 0.000000 0.000000 0.000000 0.006083 0.003650 0.001217 0.000000          
[276]  0.154501 0.136253 0.136253 0.088808 0.087591 0.088808 0.087591 0.088808 0.090024 0.087591 0.087591 0.088808 0.090024 0.091241 0.088808 0.088808 0.088808 0.088808 0.087591 0.090024 0.088808 0.087591 0.090024 0.088808 0.087591 0.088808 0.090024 0.090024 0.090024 0.090024 0.090024 0.087591 0.088808 0.090024 0.091241 0.088808 0.087591 0.087591 0.087591 0.087591 0.090024 0.088808 0.087591 0.087591 0.087591 0.088808 0.090024 0.087591 0.088808 0.090024 0.090024 0.087591 0.087591 0.088808 0.088808 0.090024 0.088808 0.087591 0.088808 0.087591 0.090024 0.090024 0.087591 0.088808 0.087591 0.087591 0.090024 0.090024 0.087591 0.087591 0.086375 0.088808 0.087591 0.087591 0.088808 0.090024 0.087591 0.088808 0.087591 0.090024 0.088808 0.090024 0.090024 0.088808 0.087591 0.090024 0.087591 0.087591 0.090024 0.087591 0.088808 0.087591 0.090024 0.088808 0.090134 0.087591 0.088808 0.088808 0.088808 0.087591 0.086375 0.087591 0.090024 0.087591 0.087591 0.088808 0.088808 0.090024 0.090024 0.088808 0.090024 0.087591 0.087591 0.090024 0.091241 0.088808 0.088808 0.065693 0.066910 0.069343 0.065693 0.068127 0.065693 0.068127 0.066910 0.068127 0.068127 0.069343 0.070560 0.068127 0.066910 0.068127 0.068127 0.070560 0.069343 0.065693 0.068127 0.068127 0.065693 0.065693 0.068127 0.068127 0.066910 0.068127 0.065693 0.068127 0.071776 0.068127 0.065693 0.066910 0.065693 0.068127 0.065693 0.071776 0.068127 0.065693 0.069343 0.065693 0.158151 0.155718 0.158151 0.155718 0.150852 0.156934 0.160584 0.147202 0.147202 0.156934 0.155718 0.156934 0.066910 0.079075 0.069343 0.069343 0.063260 0.065693 0.069343 0.066910 0.064477 0.063260 0.064477 0.066910 0.064477 0.079075 0.064477 0.068127 0.079075 0.064477 0.069343 0.064477 0.066910 0.064477 0.064477 0.064477 0.068127 0.074209 0.065693 0.066910 0.065693 0.064477 0.066910 0.066910 0.068127 0.064477 0.064477 0.064477 0.079075 0.066910 0.064477 0.066910 0.065693 0.065693 0.064477 0.065693 0.070560 0.066910 0.065693 0.064477 0.074209 0.065693 0.066910 0.068127 0.068127 0.064477 0.064477 0.074209 0.079075 0.064477 0.069343 0.064477 0.064477 0.068127 0.064477 0.064477 0.064477 0.068127 0.066910 0.065693 0.079075 0.064477 0.064477 0.065693 0.066910 0.064477 0.064477 0.066910 0.003650 0.003650 0.003650 0.002433 0.004866 0.009732 0.004866 0.003650 0.003650 0.003650 0.004866 0.004866 0.004866 0.032847 0.002433 0.002433 0.003650 0.001217 0.002433 0.000000 0.004866 0.003650 0.003650 0.003650 0.004866 0.002433 0.004866 0.003650 0.003650          
[277]  0.155718 0.138686 0.138686 0.090024 0.088808 0.090024 0.088808 0.090024 0.091241 0.088808 0.088808 0.090024 0.091241 0.092457 0.090024 0.090024 0.090024 0.090024 0.088808 0.091241 0.090024 0.088808 0.091241 0.090024 0.088808 0.090024 0.091241 0.091241 0.091241 0.091241 0.091241 0.088808 0.090024 0.091241 0.092457 0.090024 0.088808 0.088808 0.088808 0.088808 0.091241 0.090024 0.088808 0.088808 0.088808 0.090024 0.091241 0.088808 0.090024 0.091241 0.091241 0.088808 0.088808 0.090024 0.090024 0.091241 0.090024 0.088808 0.090024 0.088808 0.091241 0.091241 0.088808 0.090024 0.088808 0.088808 0.091241 0.091241 0.088808 0.088808 0.087591 0.090024 0.088808 0.088808 0.090024 0.091241 0.088808 0.090024 0.088808 0.091241 0.090024 0.091241 0.091241 0.090024 0.088808 0.091241 0.088808 0.088808 0.091241 0.088808 0.090024 0.088808 0.091241 0.090024 0.091352 0.088808 0.090024 0.090024 0.090024 0.088808 0.087591 0.088808 0.091241 0.088808 0.088808 0.090024 0.090024 0.091241 0.091241 0.090024 0.091241 0.088808 0.088808 0.091241 0.092457 0.090024 0.090024 0.060827 0.062044 0.066910 0.060827 0.065693 0.060827 0.068127 0.062044 0.068127 0.065693 0.066910 0.068127 0.068127 0.064477 0.068127 0.068127 0.068127 0.066910 0.060827 0.068127 0.068127 0.060827 0.060827 0.068127 0.068127 0.062044 0.065693 0.068127 0.068127 0.071776 0.068127 0.060827 0.062044 0.060827 0.068127 0.060827 0.071776 0.068127 0.060827 0.066910 0.060827 0.156934 0.152068 0.156934 0.152068 0.147202 0.153285 0.159367 0.145985 0.145985 0.155718 0.152068 0.153285 0.068127 0.080292 0.068127 0.068127 0.064477 0.066910 0.070560 0.068127 0.065693 0.064477 0.065693 0.070560 0.065693 0.080292 0.065693 0.069343 0.080292 0.065693 0.068127 0.065693 0.068127 0.065693 0.065693 0.065693 0.069343 0.075426 0.066910 0.068127 0.069343 0.065693 0.068127 0.068127 0.069343 0.065693 0.065693 0.065693 0.080292 0.070560 0.065693 0.070560 0.066910 0.066910 0.065693 0.066910 0.069343 0.070560 0.066910 0.065693 0.075426 0.066910 0.070560 0.069343 0.069343 0.065693 0.065693 0.075426 0.080292 0.065693 0.070560 0.065693 0.065693 0.069343 0.065693 0.065693 0.065693 0.069343 0.068127 0.066910 0.080292 0.065693 0.065693 0.066910 0.070560 0.065693 0.065693 0.068127 0.002433 0.002433 0.002433 0.006083 0.003650 0.010949 0.003650 0.002433 0.002433 0.004866 0.003650 0.003650 0.003650 0.035280 0.003650 0.003650 0.002433 0.004866 0.006083 0.006083 0.003650 0.002433 0.002433 0.002433 0.008516 0.006083 0.003650 0.002433 0.002433 0.006083          
[278]  0.156934 0.138686 0.138686 0.090024 0.088808 0.090024 0.088808 0.090024 0.091241 0.088808 0.088808 0.090024 0.091241 0.092457 0.090024 0.090024 0.090024 0.090024 0.088808 0.091241 0.090024 0.088808 0.091241 0.090024 0.088808 0.090024 0.091241 0.091241 0.091241 0.091241 0.091241 0.088808 0.090024 0.091241 0.092457 0.090024 0.088808 0.088808 0.088808 0.088808 0.091241 0.090024 0.088808 0.088808 0.088808 0.090024 0.091241 0.088808 0.090024 0.091241 0.091241 0.088808 0.088808 0.090024 0.090024 0.091241 0.090024 0.088808 0.090024 0.088808 0.091241 0.091241 0.088808 0.090024 0.088808 0.088808 0.091241 0.091241 0.088808 0.088808 0.087591 0.090024 0.088808 0.088808 0.090024 0.091241 0.088808 0.090024 0.088808 0.091241 0.090024 0.091241 0.091241 0.090024 0.088808 0.091241 0.088808 0.088808 0.091241 0.088808 0.090024 0.088808 0.091241 0.090024 0.091352 0.088808 0.090024 0.090024 0.090024 0.088808 0.087591 0.088808 0.091241 0.088808 0.088808 0.090024 0.090024 0.091241 0.091241 0.090024 0.091241 0.088808 0.088808 0.091241 0.092457 0.090024 0.090024 0.062044 0.063260 0.068127 0.062044 0.066910 0.062044 0.069343 0.063260 0.069343 0.066910 0.068127 0.069343 0.069343 0.065693 0.069343 0.069343 0.069343 0.068127 0.062044 0.069343 0.069343 0.062044 0.062044 0.069343 0.069343 0.063260 0.066910 0.069343 0.069343 0.072993 0.069343 0.062044 0.063260 0.062044 0.069343 0.062044 0.072993 0.069343 0.062044 0.068127 0.062044 0.158151 0.153285 0.158151 0.153285 0.150852 0.154501 0.160584 0.149635 0.149635 0.156934 0.153285 0.154501 0.065693 0.077859 0.065693 0.065693 0.062044 0.064477 0.068127 0.065693 0.063260 0.062044 0.063260 0.068127 0.063260 0.077859 0.063260 0.066910 0.077859 0.063260 0.065693 0.063260 0.065693 0.063260 0.063260 0.063260 0.066910 0.072993 0.064477 0.065693 0.066910 0.063260 0.065693 0.065693 0.066910 0.063260 0.063260 0.063260 0.077859 0.068127 0.063260 0.068127 0.064477 0.064477 0.063260 0.064477 0.066910 0.068127 0.064477 0.063260 0.072993 0.064477 0.068127 0.066910 0.066910 0.063260 0.063260 0.072993 0.077859 0.063260 0.068127 0.063260 0.063260 0.066910 0.063260 0.063260 0.063260 0.066910 0.065693 0.064477 0.077859 0.063260 0.063260 0.064477 0.068127 0.063260 0.063260 0.065693 0.002433 0.002433 0.002433 0.006083 0.003650 0.010949 0.003650 0.002433 0.002433 0.004866 0.003650 0.003650 0.003650 0.036496 0.003650 0.003650 0.002433 0.004866 0.006083 0.006083 0.003650 0.002433 0.002433 0.002433 0.008516 0.006083 0.003650 0.002433 0.002433 0.006083 0.004866          
[279]  0.156934 0.138686 0.138686 0.090024 0.088808 0.090024 0.088808 0.090024 0.091241 0.088808 0.088808 0.090024 0.091241 0.092457 0.090024 0.090024 0.090024 0.090024 0.088808 0.091241 0.090024 0.088808 0.091241 0.090024 0.088808 0.090024 0.091241 0.091241 0.091241 0.091241 0.091241 0.088808 0.090024 0.091241 0.092457 0.090024 0.088808 0.088808 0.088808 0.088808 0.091241 0.090024 0.088808 0.088808 0.088808 0.090024 0.091241 0.088808 0.090024 0.091241 0.091241 0.088808 0.088808 0.090024 0.090024 0.091241 0.090024 0.088808 0.090024 0.088808 0.091241 0.091241 0.088808 0.090024 0.088808 0.088808 0.091241 0.091241 0.088808 0.088808 0.087591 0.090024 0.088808 0.088808 0.090024 0.091241 0.088808 0.090024 0.088808 0.091241 0.090024 0.091241 0.091241 0.090024 0.088808 0.091241 0.088808 0.088808 0.091241 0.088808 0.090024 0.088808 0.091241 0.090024 0.091352 0.088808 0.090024 0.090024 0.090024 0.088808 0.087591 0.088808 0.091241 0.088808 0.088808 0.090024 0.090024 0.091241 0.091241 0.090024 0.091241 0.088808 0.088808 0.091241 0.092457 0.090024 0.090024 0.062044 0.063260 0.068127 0.062044 0.066910 0.062044 0.069343 0.063260 0.069343 0.066910 0.068127 0.069343 0.069343 0.065693 0.069343 0.069343 0.069343 0.068127 0.062044 0.069343 0.069343 0.062044 0.062044 0.069343 0.069343 0.063260 0.066910 0.069343 0.069343 0.072993 0.069343 0.062044 0.063260 0.062044 0.069343 0.062044 0.072993 0.069343 0.062044 0.068127 0.062044 0.158151 0.153285 0.158151 0.153285 0.148418 0.154501 0.160584 0.147202 0.147202 0.156934 0.153285 0.154501 0.065693 0.077859 0.065693 0.065693 0.062044 0.064477 0.068127 0.065693 0.063260 0.062044 0.063260 0.068127 0.063260 0.077859 0.063260 0.066910 0.077859 0.063260 0.065693 0.063260 0.065693 0.063260 0.063260 0.063260 0.066910 0.072993 0.064477 0.065693 0.066910 0.063260 0.065693 0.065693 0.066910 0.063260 0.063260 0.063260 0.077859 0.068127 0.063260 0.068127 0.064477 0.064477 0.063260 0.064477 0.066910 0.068127 0.064477 0.063260 0.072993 0.064477 0.068127 0.066910 0.066910 0.063260 0.063260 0.072993 0.077859 0.063260 0.068127 0.063260 0.063260 0.066910 0.063260 0.063260 0.063260 0.066910 0.065693 0.064477 0.077859 0.063260 0.063260 0.064477 0.068127 0.063260 0.063260 0.065693 0.000000 0.000000 0.000000 0.003650 0.001217 0.008516 0.001217 0.000000 0.000000 0.002433 0.001217 0.001217 0.001217 0.034063 0.001217 0.001217 0.000000 0.002433 0.003650 0.003650 0.001217 0.000000 0.000000 0.000000 0.006083 0.003650 0.001217 0.000000 0.000000 0.003650 0.002433 0.002433          
[280]  0.155718 0.137470 0.137470 0.088808 0.087591 0.088808 0.087591 0.088808 0.090024 0.087591 0.087591 0.088808 0.090024 0.091241 0.088808 0.088808 0.088808 0.088808 0.087591 0.090024 0.088808 0.087591 0.090024 0.088808 0.087591 0.088808 0.090024 0.090024 0.090024 0.090024 0.090024 0.087591 0.088808 0.090024 0.091241 0.088808 0.087591 0.087591 0.087591 0.087591 0.090024 0.088808 0.087591 0.087591 0.087591 0.088808 0.090024 0.087591 0.088808 0.090024 0.090024 0.087591 0.087591 0.088808 0.088808 0.090024 0.088808 0.087591 0.088808 0.087591 0.090024 0.090024 0.087591 0.088808 0.087591 0.087591 0.090024 0.090024 0.087591 0.087591 0.086375 0.088808 0.087591 0.087591 0.088808 0.090024 0.087591 0.088808 0.087591 0.090024 0.088808 0.090024 0.090024 0.088808 0.087591 0.090024 0.087591 0.087591 0.090024 0.087591 0.088808 0.087591 0.090024 0.088808 0.090134 0.087591 0.088808 0.088808 0.088808 0.087591 0.086375 0.087591 0.090024 0.087591 0.087591 0.088808 0.088808 0.090024 0.090024 0.088808 0.090024 0.087591 0.087591 0.090024 0.091241 0.088808 0.088808 0.063260 0.064477 0.069343 0.063260 0.068127 0.063260 0.068127 0.064477 0.068127 0.068127 0.069343 0.070560 0.068127 0.066910 0.068127 0.068127 0.070560 0.069343 0.063260 0.068127 0.068127 0.063260 0.063260 0.068127 0.068127 0.064477 0.068127 0.068127 0.068127 0.074209 0.068127 0.063260 0.064477 0.063260 0.068127 0.063260 0.074209 0.068127 0.063260 0.069343 0.063260 0.159367 0.154501 0.159367 0.154501 0.149635 0.155718 0.161800 0.148418 0.148418 0.158151 0.154501 0.155718 0.066910 0.079075 0.066910 0.066910 0.063260 0.065693 0.069343 0.066910 0.064477 0.063260 0.064477 0.069343 0.064477 0.079075 0.064477 0.068127 0.079075 0.064477 0.066910 0.064477 0.066910 0.064477 0.064477 0.064477 0.068127 0.074209 0.065693 0.066910 0.068127 0.064477 0.066910 0.066910 0.068127 0.064477 0.064477 0.064477 0.079075 0.069343 0.064477 0.069343 0.065693 0.065693 0.064477 0.065693 0.068127 0.069343 0.065693 0.064477 0.074209 0.065693 0.069343 0.068127 0.068127 0.064477 0.064477 0.074209 0.079075 0.064477 0.069343 0.064477 0.064477 0.068127 0.064477 0.064477 0.064477 0.068127 0.066910 0.065693 0.079075 0.064477 0.064477 0.065693 0.069343 0.064477 0.064477 0.066910 0.001217 0.001217 0.001217 0.004866 0.002433 0.009732 0.002433 0.001217 0.001217 0.003650 0.002433 0.002433 0.002433 0.035280 0.002433 0.002433 0.001217 0.003650 0.004866 0.002433 0.002433 0.001217 0.001217 0.001217 0.007299 0.004866 0.002433 0.001217 0.001217 0.002433 0.003650 0.003650 0.001217          
[281]  0.154501 0.136253 0.136253 0.088808 0.087591 0.088808 0.087591 0.088808 0.090024 0.087591 0.087591 0.088808 0.090024 0.091241 0.088808 0.088808 0.088808 0.088808 0.087591 0.090024 0.088808 0.087591 0.090024 0.088808 0.087591 0.088808 0.090024 0.090024 0.090024 0.090024 0.090024 0.087591 0.088808 0.090024 0.091241 0.088808 0.087591 0.087591 0.087591 0.087591 0.090024 0.088808 0.087591 0.087591 0.087591 0.088808 0.090024 0.087591 0.088808 0.090024 0.090024 0.087591 0.087591 0.088808 0.088808 0.090024 0.088808 0.087591 0.088808 0.087591 0.090024 0.090024 0.087591 0.088808 0.087591 0.087591 0.090024 0.090024 0.087591 0.087591 0.086375 0.088808 0.087591 0.087591 0.088808 0.090024 0.087591 0.088808 0.087591 0.090024 0.088808 0.090024 0.090024 0.088808 0.087591 0.090024 0.087591 0.087591 0.090024 0.087591 0.088808 0.087591 0.090024 0.088808 0.090134 0.087591 0.088808 0.088808 0.088808 0.087591 0.086375 0.087591 0.090024 0.087591 0.087591 0.088808 0.088808 0.090024 0.090024 0.088808 0.090024 0.087591 0.087591 0.090024 0.091241 0.088808 0.088808 0.065693 0.066910 0.069343 0.065693 0.068127 0.065693 0.068127 0.066910 0.068127 0.068127 0.069343 0.070560 0.068127 0.066910 0.068127 0.068127 0.070560 0.069343 0.065693 0.068127 0.068127 0.065693 0.065693 0.068127 0.068127 0.066910 0.068127 0.065693 0.068127 0.071776 0.068127 0.065693 0.066910 0.065693 0.068127 0.065693 0.071776 0.068127 0.065693 0.069343 0.065693 0.158151 0.155718 0.158151 0.155718 0.150852 0.156934 0.160584 0.147202 0.147202 0.156934 0.155718 0.156934 0.066910 0.079075 0.069343 0.069343 0.063260 0.065693 0.069343 0.066910 0.064477 0.063260 0.064477 0.066910 0.064477 0.079075 0.064477 0.068127 0.079075 0.064477 0.069343 0.064477 0.066910 0.064477 0.064477 0.064477 0.068127 0.074209 0.065693 0.066910 0.065693 0.064477 0.066910 0.066910 0.068127 0.064477 0.064477 0.064477 0.079075 0.066910 0.064477 0.066910 0.065693 0.065693 0.064477 0.065693 0.070560 0.066910 0.065693 0.064477 0.074209 0.065693 0.066910 0.068127 0.068127 0.064477 0.064477 0.074209 0.079075 0.064477 0.069343 0.064477 0.064477 0.068127 0.064477 0.064477 0.064477 0.068127 0.066910 0.065693 0.079075 0.064477 0.064477 0.065693 0.066910 0.064477 0.064477 0.066910 0.003650 0.003650 0.003650 0.002433 0.004866 0.009732 0.004866 0.003650 0.003650 0.003650 0.004866 0.004866 0.004866 0.032847 0.002433 0.002433 0.003650 0.001217 0.002433 0.000000 0.004866 0.003650 0.003650 0.003650 0.004866 0.002433 0.004866 0.003650 0.003650 0.000000 0.006083 0.006083 0.003650 0.002433          
[282]  0.156934 0.138686 0.138686 0.090024 0.088808 0.090024 0.088808 0.090024 0.091241 0.088808 0.088808 0.090024 0.091241 0.092457 0.090024 0.090024 0.090024 0.090024 0.088808 0.091241 0.090024 0.088808 0.091241 0.090024 0.088808 0.090024 0.091241 0.091241 0.091241 0.091241 0.091241 0.088808 0.090024 0.091241 0.092457 0.090024 0.088808 0.088808 0.088808 0.088808 0.091241 0.090024 0.088808 0.088808 0.088808 0.090024 0.091241 0.088808 0.090024 0.091241 0.091241 0.088808 0.088808 0.090024 0.090024 0.091241 0.090024 0.088808 0.090024 0.088808 0.091241 0.091241 0.088808 0.090024 0.088808 0.088808 0.091241 0.091241 0.088808 0.088808 0.087591 0.090024 0.088808 0.088808 0.090024 0.091241 0.088808 0.090024 0.088808 0.091241 0.090024 0.091241 0.091241 0.090024 0.088808 0.091241 0.088808 0.088808 0.091241 0.088808 0.090024 0.088808 0.091241 0.090024 0.091352 0.088808 0.090024 0.090024 0.090024 0.088808 0.087591 0.088808 0.091241 0.088808 0.088808 0.090024 0.090024 0.091241 0.091241 0.090024 0.091241 0.088808 0.088808 0.091241 0.092457 0.090024 0.090024 0.062044 0.063260 0.068127 0.062044 0.066910 0.062044 0.069343 0.063260 0.069343 0.066910 0.068127 0.069343 0.069343 0.065693 0.069343 0.069343 0.069343 0.068127 0.062044 0.069343 0.069343 0.062044 0.062044 0.069343 0.069343 0.063260 0.066910 0.069343 0.069343 0.072993 0.069343 0.062044 0.063260 0.062044 0.069343 0.062044 0.072993 0.069343 0.062044 0.068127 0.062044 0.158151 0.153285 0.158151 0.153285 0.148418 0.154501 0.160584 0.147202 0.147202 0.156934 0.153285 0.154501 0.065693 0.077859 0.065693 0.065693 0.062044 0.064477 0.068127 0.065693 0.063260 0.062044 0.063260 0.068127 0.063260 0.077859 0.063260 0.066910 0.077859 0.063260 0.065693 0.063260 0.065693 0.063260 0.063260 0.063260 0.066910 0.072993 0.064477 0.065693 0.066910 0.063260 0.065693 0.065693 0.066910 0.063260 0.063260 0.063260 0.077859 0.068127 0.063260 0.068127 0.064477 0.064477 0.063260 0.064477 0.066910 0.068127 0.064477 0.063260 0.072993 0.064477 0.068127 0.066910 0.066910 0.063260 0.063260 0.072993 0.077859 0.063260 0.068127 0.063260 0.063260 0.066910 0.063260 0.063260 0.063260 0.066910 0.065693 0.064477 0.077859 0.063260 0.063260 0.064477 0.068127 0.063260 0.063260 0.065693 0.000000 0.000000 0.000000 0.003650 0.001217 0.008516 0.001217 0.000000 0.000000 0.002433 0.001217 0.001217 0.001217 0.034063 0.001217 0.001217 0.000000 0.002433 0.003650 0.003650 0.001217 0.000000 0.000000 0.000000 0.006083 0.003650 0.001217 0.000000 0.000000 0.003650 0.002433 0.002433 0.000000 0.001217 0.003650          
[283]  0.155718 0.139903 0.137470 0.092457 0.091241 0.092457 0.091241 0.090024 0.091241 0.091241 0.091241 0.092457 0.091241 0.094891 0.092457 0.092457 0.092457 0.092457 0.091241 0.093674 0.092457 0.091241 0.093674 0.092457 0.091241 0.092457 0.093674 0.091241 0.093674 0.093674 0.093674 0.091241 0.092457 0.091241 0.094891 0.092457 0.091241 0.091241 0.091241 0.091241 0.093674 0.092457 0.091241 0.091241 0.091241 0.092457 0.093674 0.091241 0.092457 0.093674 0.093674 0.091241 0.091241 0.092457 0.092457 0.093674 0.092457 0.091241 0.092457 0.091241 0.093674 0.091241 0.091241 0.092457 0.091241 0.091241 0.093674 0.093674 0.091241 0.091241 0.087591 0.092457 0.091241 0.091241 0.092457 0.093674 0.091241 0.092457 0.091241 0.093674 0.092457 0.093674 0.093674 0.092457 0.091241 0.093674 0.091241 0.091241 0.093674 0.091241 0.092457 0.091241 0.093674 0.092457 0.093788 0.091241 0.092457 0.092457 0.092457 0.091241 0.090024 0.091241 0.091241 0.091241 0.091241 0.092457 0.092457 0.093674 0.091241 0.092457 0.093674 0.091241 0.091241 0.091241 0.092457 0.092457 0.092457 0.065693 0.066910 0.068127 0.065693 0.064477 0.065693 0.069343 0.066910 0.069343 0.066910 0.068127 0.069343 0.069343 0.065693 0.069343 0.069343 0.069343 0.068127 0.065693 0.069343 0.069343 0.065693 0.065693 0.069343 0.069343 0.066910 0.066910 0.066910 0.069343 0.070560 0.069343 0.065693 0.066910 0.065693 0.069343 0.065693 0.070560 0.069343 0.065693 0.068127 0.065693 0.156934 0.156934 0.156934 0.156934 0.152068 0.158151 0.159367 0.148418 0.148418 0.155718 0.156934 0.158151 0.065693 0.077859 0.068127 0.068127 0.062044 0.064477 0.068127 0.065693 0.063260 0.062044 0.063260 0.065693 0.063260 0.077859 0.063260 0.066910 0.077859 0.063260 0.068127 0.063260 0.065693 0.063260 0.063260 0.063260 0.066910 0.072993 0.064477 0.065693 0.064477 0.063260 0.065693 0.065693 0.066910 0.063260 0.063260 0.063260 0.077859 0.065693 0.063260 0.065693 0.064477 0.064477 0.063260 0.064477 0.069343 0.065693 0.064477 0.063260 0.072993 0.064477 0.065693 0.066910 0.066910 0.063260 0.063260 0.072993 0.077859 0.063260 0.068127 0.063260 0.063260 0.066910 0.063260 0.063260 0.063260 0.066910 0.065693 0.064477 0.077859 0.063260 0.063260 0.064477 0.065693 0.063260 0.063260 0.065693 0.004866 0.004866 0.004866 0.003650 0.006083 0.010949 0.006083 0.004866 0.004866 0.004866 0.006083 0.006083 0.006083 0.034063 0.003650 0.003650 0.004866 0.002433 0.003650 0.003650 0.006083 0.004866 0.004866 0.004866 0.006083 0.003650 0.006083 0.004866 0.004866 0.003650 0.007299 0.007299 0.004866 0.006083 0.003650 0.004866          
[284]  0.156934 0.138686 0.138686 0.090024 0.088808 0.090024 0.088808 0.090024 0.091241 0.088808 0.088808 0.090024 0.091241 0.092457 0.090024 0.090024 0.090024 0.090024 0.088808 0.091241 0.090024 0.088808 0.091241 0.090024 0.088808 0.090024 0.091241 0.091241 0.091241 0.091241 0.091241 0.088808 0.090024 0.091241 0.092457 0.090024 0.088808 0.088808 0.088808 0.088808 0.091241 0.090024 0.088808 0.088808 0.088808 0.090024 0.091241 0.088808 0.090024 0.091241 0.091241 0.088808 0.088808 0.090024 0.090024 0.091241 0.090024 0.088808 0.090024 0.088808 0.091241 0.091241 0.088808 0.090024 0.088808 0.088808 0.091241 0.091241 0.088808 0.088808 0.087591 0.090024 0.088808 0.088808 0.090024 0.091241 0.088808 0.090024 0.088808 0.091241 0.090024 0.091241 0.091241 0.090024 0.088808 0.091241 0.088808 0.088808 0.091241 0.088808 0.090024 0.088808 0.091241 0.090024 0.091352 0.088808 0.090024 0.090024 0.090024 0.088808 0.087591 0.088808 0.091241 0.088808 0.088808 0.090024 0.090024 0.091241 0.091241 0.090024 0.091241 0.088808 0.088808 0.091241 0.092457 0.090024 0.090024 0.062044 0.063260 0.068127 0.062044 0.066910 0.062044 0.069343 0.063260 0.069343 0.066910 0.068127 0.069343 0.069343 0.065693 0.069343 0.069343 0.069343 0.068127 0.062044 0.069343 0.069343 0.062044 0.062044 0.069343 0.069343 0.063260 0.066910 0.069343 0.069343 0.072993 0.069343 0.062044 0.063260 0.062044 0.069343 0.062044 0.072993 0.069343 0.062044 0.068127 0.062044 0.158151 0.153285 0.158151 0.153285 0.148418 0.154501 0.160584 0.147202 0.147202 0.156934 0.153285 0.154501 0.065693 0.077859 0.065693 0.065693 0.062044 0.064477 0.068127 0.065693 0.063260 0.062044 0.063260 0.068127 0.063260 0.077859 0.063260 0.066910 0.077859 0.063260 0.065693 0.063260 0.065693 0.063260 0.063260 0.063260 0.066910 0.072993 0.064477 0.065693 0.066910 0.063260 0.065693 0.065693 0.066910 0.063260 0.063260 0.063260 0.077859 0.068127 0.063260 0.068127 0.064477 0.064477 0.063260 0.064477 0.066910 0.068127 0.064477 0.063260 0.072993 0.064477 0.068127 0.066910 0.066910 0.063260 0.063260 0.072993 0.077859 0.063260 0.068127 0.063260 0.063260 0.066910 0.063260 0.063260 0.063260 0.066910 0.065693 0.064477 0.077859 0.063260 0.063260 0.064477 0.068127 0.063260 0.063260 0.065693 0.000000 0.000000 0.000000 0.003650 0.001217 0.008516 0.001217 0.000000 0.000000 0.002433 0.001217 0.001217 0.001217 0.034063 0.001217 0.001217 0.000000 0.002433 0.003650 0.003650 0.001217 0.000000 0.000000 0.000000 0.006083 0.003650 0.001217 0.000000 0.000000 0.003650 0.002433 0.002433 0.000000 0.001217 0.003650 0.000000 0.004866
[truncated: 934,338 more chars]
