# Supplementary material for: Species diversity in the new lamprey genus Occidentis, formerly classified as western North American ‘Lampetra’
Source: PLoS One. 2024 Dec 19;19(12):e0313911. doi: 10.1371/journal.pone.0313911 (PMC11658800; doi:10.1371/journal.pone.0313911)
Supplement: S5 Table — Pairwise p-distance among n = 481 sequences of Petromyzontidae at 585 bp of the COI gene, grouped by genus. Genus groups shown in {}. (TXT) [file pone.0313911.s005.txt]

Table S5. Pairwise p-distance among n = 481 sequences of Petromyzontidae at 585 bp of the COI gene, grouped by genus. Genus groups shown in {}.

[  1] #Caspiomyzon_graecus_KJ553013_{Caspiomyzon}
[  2] #Caspiomyzon_wagneri_JN024882_{Caspiomyzon}
[  3] #Caspiomyzon_hellenicus_KJ553040_{Caspiomyzon}
[  4] #Caspiomyzon_graecus_KJ553159_{Caspiomyzon}
[  5] #Caspiomyzon_hellenicus_KJ553102_{Caspiomyzon}
[  6] #Caspiomyzon_wagneri_JN024881_{Caspiomyzon}
[  7] #Caspiomyzon_hellenicus_KJ552907_{Caspiomyzon}
[  8] #Caspiomyzon_graecus_JN026601_{Caspiomyzon}
[  9] #Caspiomyzon_hellenicus_KJ552986_{Caspiomyzon}
[ 10] #Caspiomyzon_hellenicus_KJ553090_{Caspiomyzon}
[ 11] #Caspiomyzon_wagneri_HQ579131_{Caspiomyzon}
[ 12] #Caspiomyzon_graecus_JN026602_{Caspiomyzon}
[ 13] #Caspiomyzon_wagneri_JN024880_{Caspiomyzon}
[ 14] #Caspiomyzon_hellenicus_KJ553041_{Caspiomyzon}
[ 15] #Caspiomyzon_hellenicus_KJ553189_{Caspiomyzon}
[ 16] #Caspiomyzon_wagneri_JN024879_{Caspiomyzon}
[ 17] #Entosphenus_tridentatus_ON220149_{Entosphenus}
[ 18] #Entosphenus_tridentatus_ON220142_{Entosphenus}
[ 19] #Entosphenus_tridentatus_HQ579132_{Entosphenus}
[ 20] #Entosphenus_tridentatus_ON220131_{Entosphenus}
[ 21] #Entosphenus_tridentatus_ON220136_{Entosphenus}
[ 22] #Entosphenus_tridentatus_ON220150_{Entosphenus}
[ 23] #Entosphenus_tridentatus_GU440367_{Entosphenus}
[ 24] #Entosphenus_tridentatus_JQ354155_{Entosphenus}
[ 25] #Entosphenus_tridentatus_KF918874_{Entosphenus}
[ 26] #Entosphenus_lethophagus_HQ579097_{Entosphenus}
[ 27] #Entosphenus_tridentatus_ON220148_{Entosphenus}
[ 28] #Entosphenus_tridentatus_ON220144_{Entosphenus}
[ 29] #Entosphenus_tridentatus_ON220143_{Entosphenus}
[ 30] #Entosphenus_tridentatus_ON220146_{Entosphenus}
[ 31] #Entosphenus_tridentatus_KX389875_{Entosphenus}
[ 32] #Entosphenus_tridentatus_ON220137_{Entosphenus}
[ 33] #Entosphenus_tridentatus_ON220138_{Entosphenus}
[ 34] #Entosphenus_tridentatus_HQ579095_{Entosphenus}
[ 35] #Entosphenus_tridentatus_KX389877_{Entosphenus}
[ 36] #Entosphenus_tridentatus_ON220135_{Entosphenus}
[ 37] #Entosphenus_tridentatus_ON220145_{Entosphenus}
[ 38] #Entosphenus_tridentatus_ON220133_{Entosphenus}
[ 39] #Entosphenus_tridentatus_ON220140_{Entosphenus}
[ 40] #Entosphenus_tridentatus_KY570333_{Entosphenus}
[ 41] #Entosphenus_tridentatus_ON220139_{Entosphenus}
[ 42] #Entosphenus_tridentatus_ON220132_{Entosphenus}
[ 43] #Entosphenus_tridentatus_KX389876_{Entosphenus}
[ 44] #Entosphenus_lethophagus_KX389870_{Entosphenus}
[ 45] #Entosphenus_tridentatus_JN025332_{Entosphenus}
[ 46] #Entosphenus_similis_JN025330_{Entosphenus}
[ 47] #Entosphenus_tridentatus_KF918875_{Entosphenus}
[ 48] #Entosphenus_tridentatus_KX389871_{Entosphenus}
[ 49] #Entosphenus_tridentatus_ON220130_{Entosphenus}
[ 50] #Entosphenus_tridentatus_ON220147_{Entosphenus}
[ 51] #Entosphenus_tridentatus_KX389873_{Entosphenus}
[ 52] #Entosphenus_tridentatus_KX389874_{Entosphenus}
[ 53] #Entosphenus_similis_JN025329_{Entosphenus}
[ 54] #Entosphenus_tridentatus_ON220141_{Entosphenus}
[ 55] #Entosphenus_similis_JN025331_{Entosphenus}
[ 56] #Entosphenus_tridentatus_KX389872_{Entosphenus}
[ 57] #Entosphenus_tridentatus_HQ579096_{Entosphenus}
[ 58] #Entosphenus_tridentatus_ON220134_{Entosphenus}
[ 59] #Eudontomyzon_sp._HQ955744_{Eudontomyzon}
[ 60] #Eudontomyzon_stankokaramani_KJ553549_{Eudontomyzon}
[ 61] #Eudontomyzon_sp._HQ955747_{Eudontomyzon}
[ 62] #Eudontomyzon_mariae_ON097848_{Eudontomyzon}
[ 63] #Eudontomyzon_sp._KJ553314_{Eudontomyzon}
[ 64] #Eudontomyzon_sp._HQ955751_{Eudontomyzon}
[ 65] #Eudontomyzon_mariae_ON097794_{Eudontomyzon}
[ 66] #Eudontomyzon_mariae_ON097808_{Eudontomyzon}
[ 67] #Eudontomyzon_sp._HQ955750_{Eudontomyzon}
[ 68] #Eudontomyzon_mariae_ON097429_{Eudontomyzon}
[ 69] #Eudontomyzon_mariae_KP135456_{Eudontomyzon}
[ 70] #Eudontomyzon_mariae_ON097894_{Eudontomyzon}
[ 71] #Eudontomyzon_mariae_KP135455_{Eudontomyzon}
[ 72] #Eudontomyzon_mariae_ON097271_{Eudontomyzon}
[ 73] #Eudontomyzon_sp._HQ955745_{Eudontomyzon}
[ 74] #Eudontomyzon_sp._HQ955746_{Eudontomyzon}
[ 75] #Eudontomyzon_mariae_KP135457_{Eudontomyzon}
[ 76] #Eudontomyzon_stankokaramani_KJ553565_{Eudontomyzon}
[ 77] #Eudontomyzon_mariae_ON097787_{Eudontomyzon}
[ 78] #Eudontomyzon_mariae_ON097352_{Eudontomyzon}
[ 79] #Eudontomyzon_sp._KJ553433_{Eudontomyzon}
[ 80] #Eudontomyzon_sp._KP135460_{Eudontomyzon}
[ 81] #Eudontomyzon_stankokaramani_KJ553650_{Eudontomyzon}
[ 82] #Eudontomyzon_mariae_ON097750_{Eudontomyzon}
[ 83] #Eudontomyzon_sp._JN026957_{Eudontomyzon}
[ 84] #Eudontomyzon_mariae_ON097417_{Eudontomyzon}
[ 85] #Eudontomyzon_mariae_ON097425_{Eudontomyzon}
[ 86] #Eudontomyzon_sp._JN026959_{Eudontomyzon}
[ 87] #Eudontomyzon_stankokaramani_KJ553610_{Eudontomyzon}
[ 88] #Eudontomyzon_stankokaramani_KJ553620_{Eudontomyzon}
[ 89] #Eudontomyzon_sp._HQ579120_{Eudontomyzon}
[ 90] #Eudontomyzon_mariae_KP135461_{Eudontomyzon}
[ 91] #Eudontomyzon_sp._KP135458_{Eudontomyzon}
[ 92] #Eudontomyzon_mariae_ON097830_{Eudontomyzon}
[ 93] #Eudontomyzon_sp._HQ955752_{Eudontomyzon}
[ 94] #Eudontomyzon_sp._HQ955748_{Eudontomyzon}
[ 95] #Eudontomyzon_mariae_KP135454_{Eudontomyzon}
[ 96] #Eudontomyzon_sp._KP135459_{Eudontomyzon}
[ 97] #Eudontomyzon_mariae_ON097491_{Eudontomyzon}
[ 98] #Eudontomyzon_sp._JN026956_{Eudontomyzon}
[ 99] #Eudontomyzon_mariae_ON097571_{Eudontomyzon}
[100] #Eudontomyzon_stankokaramani_KJ553619_{Eudontomyzon}
[101] #Eudontomyzon_mariae_ON097478_{Eudontomyzon}
[102] #Ichthyomyzon_bdellium_JN026862_{Ichthyomyzon}
[103] #Ichthyomyzon_gagei_JN026893_{Ichthyomyzon}
[104] #Ichthyomyzon_gagei_HQ557147_{Ichthyomyzon}
[105] #Ichthyomyzon_unicuspis_EU524104_{Ichthyomyzon}
[106] #Ichthyomyzon_unicuspis_JN026906_{Ichthyomyzon}
[107] #Ichthyomyzon_fossor_JN026880_{Ichthyomyzon}
[108] #Ichthyomyzon_unicuspis_EU524097_{Ichthyomyzon}
[109] #Ichthyomyzon_castaneus_EU524089_{Ichthyomyzon}
[110] #Ichthyomyzon_fossor_EU524095_{Ichthyomyzon}
[111] #Ichthyomyzon_gagei_JN026883_{Ichthyomyzon}
[112] #Ichthyomyzon_unicuspis_JN026904_{Ichthyomyzon}
[113] #Ichthyomyzon_unicuspis_EU524099_{Ichthyomyzon}
[114] #Ichthyomyzon_greeleyi_HQ557146_{Ichthyomyzon}
[115] #Ichthyomyzon_gagei_KY056640_{Ichthyomyzon}
[116] #Ichthyomyzon_castaneus_JN026869_{Ichthyomyzon}
[117] #Ichthyomyzon_fossor_EU524092_{Ichthyomyzon}
[118] #Ichthyomyzon_bdellium_JN026861_{Ichthyomyzon}
[119] #Ichthyomyzon_greeleyi_JN026897_{Ichthyomyzon}
[120] #Ichthyomyzon_fossor_KM267716_{Ichthyomyzon}
[121] #Ichthyomyzon_gagei_JN026882_{Ichthyomyzon}
[122] #Ichthyomyzon_unicuspis_JN026903_{Ichthyomyzon}
[123] #Ichthyomyzon_castaneus_JN026874_{Ichthyomyzon}
[124] #Ichthyomyzon_castaneus_JN026864_{Ichthyomyzon}
[125] #Ichthyomyzon_castaneus_JN026863_{Ichthyomyzon}
[126] #Ichthyomyzon_unicuspis_EU524102_{Ichthyomyzon}
[127] #Ichthyomyzon_gagei_HQ579094_{Ichthyomyzon}
[128] #Ichthyomyzon_greeleyi_JN026894_{Ichthyomyzon}
[129] #Ichthyomyzon_fossor_EU524091_{Ichthyomyzon}
[130] #Ichthyomyzon_greeleyi_JN026901_{Ichthyomyzon}
[131] #Ichthyomyzon_castaneus_EU524087_{Ichthyomyzon}
[132] #Ichthyomyzon_greeleyi_JN026902_{Ichthyomyzon}
[133] #Ichthyomyzon_fossor_JN026878_{Ichthyomyzon}
[134] #Ichthyomyzon_unicuspis_EU524103_{Ichthyomyzon}
[135] #Ichthyomyzon_fossor_JN026877_{Ichthyomyzon}
[136] #Ichthyomyzon_fossor_EU524096_{Ichthyomyzon}
[137] #Ichthyomyzon_bdellium_JN026859_{Ichthyomyzon}
[138] #Ichthyomyzon_greeleyi_JN026895_{Ichthyomyzon}
[139] #Ichthyomyzon_unicuspis_EU524100_{Ichthyomyzon}
[140] #Ichthyomyzon_gagei_JN026884_{Ichthyomyzon}
[141] #Ichthyomyzon_gagei_JN026892_{Ichthyomyzon}
[142] #Ichthyomyzon_castaneus_JN026870_{Ichthyomyzon}
[143] #Ichthyomyzon_unicuspis_EU524101_{Ichthyomyzon}
[144] #Ichthyomyzon_greeleyi_JN026900_{Ichthyomyzon}
[145] #Ichthyomyzon_gagei_JN026890_{Ichthyomyzon}
[146] #Ichthyomyzon_fossor_EU524093_{Ichthyomyzon}
[147] #Ichthyomyzon_unicuspis_EU524098_{Ichthyomyzon}
[148] #Ichthyomyzon_castaneus_JN026868_{Ichthyomyzon}
[149] #Ichthyomyzon_fossor_EU524094_{Ichthyomyzon}
[150] #Ichthyomyzon_castaneus_JN026865_{Ichthyomyzon}
[151] #Ichthyomyzon_bdellium_JN026858_{Ichthyomyzon}
[152] #Ichthyomyzon_bdellium_JN026854_{Ichthyomyzon}
[153] #Ichthyomyzon_gagei_JN026888_{Ichthyomyzon}
[154] #Ichthyomyzon_gagei_JN026891_{Ichthyomyzon}
[155] #Ichthyomyzon_bdellium_JN026857_{Ichthyomyzon}
[156] #Ichthyomyzon_castaneus_JN026875_{Ichthyomyzon}
[157] #Ichthyomyzon_gagei_JN026889_{Ichthyomyzon}
[158] #Ichthyomyzon_bdellium_JN026856_{Ichthyomyzon}
[159] #Ichthyomyzon_castaneus_JN026871_{Ichthyomyzon}
[160] #Ichthyomyzon_unicuspis_JN026907_{Ichthyomyzon}
[161] #Ichthyomyzon_castaneus_EU524088_{Ichthyomyzon}
[162] #Ichthyomyzon_gagei_JN026886_{Ichthyomyzon}
[163] #Ichthyomyzon_unicuspis_JN026908_{Ichthyomyzon}
[164] #Ichthyomyzon_unicuspis_KM267717_{Ichthyomyzon}
[165] #Ichthyomyzon_greeleyi_JN026899_{Ichthyomyzon}
[166] #Ichthyomyzon_castaneus_JN026866_{Ichthyomyzon}
[167] #Ichthyomyzon_fossor_JN026876_{Ichthyomyzon}
[168] #Ichthyomyzon_fossor_EU524090_{Ichthyomyzon}
[169] #Ichthyomyzon_greeleyi_JN026898_{Ichthyomyzon}
[170] #Ichthyomyzon_castaneus_JN026872_{Ichthyomyzon}
[171] #Ichthyomyzon_gagei_JN026885_{Ichthyomyzon}
[172] #Ichthyomyzon_castaneus_JN026873_{Ichthyomyzon}
[173] #Ichthyomyzon_unicuspis_JN026905_{Ichthyomyzon}
[174] #Ichthyomyzon_castaneus_JN026867_{Ichthyomyzon}
[175] #Ichthyomyzon_unicuspis_EU524105_{Ichthyomyzon}
[176] #Ichthyomyzon_unicuspis_JN026909_{Ichthyomyzon}
[177] #Ichthyomyzon_gagei_JN026887_{Ichthyomyzon}
[178] #Lampetra_planeri_KJ553677_{Lampetra_+_Le_ninae}
[179] #Lampetra_fluviatilis_HM400716_{Lampetra_+_Le_ninae}
[180] #Lampetra_planeri_KY849790_{Lampetra_+_Le_ninae}
[181] #Lampetra_planeri_KM286711_{Lampetra_+_Le_ninae}
[182] #Lampetra_planeri_HQ961029_{Lampetra_+_Le_ninae}
[183] #Lampetra_planeri_KJ553735_{Lampetra_+_Le_ninae}
[184] #Lethenteron_ninae_KX691452_{Lampetra_+_Le_ninae}
[185] #Lampetra_lanceolata_JN026953_{Lampetra_+_Le_ninae}
[186] #Lampetra_fluviatilis_JN026950_{Lampetra_+_Le_ninae}
[187] #Lampetra_planeri_ON097638_{Lampetra_+_Le_ninae}
[188] #Lampetra_fluviatilis_KM286707_{Lampetra_+_Le_ninae}
[189] #Lampetra_planeri_ON097713_{Lampetra_+_Le_ninae}
[190] #Lampetra_planeri_KJ554002_{Lampetra_+_Le_ninae}
[191] #Lampetra_planeri_MG574309_{Lampetra_+_Le_ninae}
[192] #Lethenteron_ninae_MW564469_{Lampetra_+_Le_ninae}
[193] #Lampetra_planeri_HQ960601_{Lampetra_+_Le_ninae}
[194] #Lampetra_zanandreai_JN027079_{Lampetra_+_Le_ninae}
[195] #Lethenteron_ninae_KX691450_{Lampetra_+_Le_ninae}
[196] #Lampetra_planeri_HQ960777_{Lampetra_+_Le_ninae}
[197] #Lampetra_planeri_HQ960517_{Lampetra_+_Le_ninae}
[198] #Lampetra_planeri_KY849789_{Lampetra_+_Le_ninae}
[199] #Lampetra_fluviatilis_KJ128518_{Lampetra_+_Le_ninae}
[200] #Lethenteron_ninae_HM400689_{Lampetra_+_Le_ninae}
[201] #Lampetra_soljani_KJ553819_{Lampetra_+_Le_ninae}
[202] #Lethenteron_ninae_KY849786_{Lampetra_+_Le_ninae}
[203] #Lampetra_planeri_KJ553838_{Lampetra_+_Le_ninae}
[204] #Lampetra_fluviatilis_KY849779_{Lampetra_+_Le_ninae}
[205] #Lampetra_planeri_ON097451_{Lampetra_+_Le_ninae}
[206] #Lampetra_planeri_KJ553920_{Lampetra_+_Le_ninae}
[207] #Lampetra_planeri_KM373681_{Lampetra_+_Le_ninae}
[208] #Lampetra_fluviatilis_KY849780_{Lampetra_+_Le_ninae}
[209] #Lampetra_lanceolata_JN026952_{Lampetra_+_Le_ninae}
[210] #Lethenteron_ninae_MF040887_{Lampetra_+_Le_ninae}
[211] #Lampetra_planeri_MF544128_{Lampetra_+_Le_ninae}
[212] #Lampetra_lanceolata_KY849783_{Lampetra_+_Le_ninae}
[213] #Lampetra_planeri_KJ553713_{Lampetra_+_Le_ninae}
[214] #Lampetra_fluviatilis_KM286700_{Lampetra_+_Le_ninae}
[215] #Lampetra_planeri_KJ553760_{Lampetra_+_Le_ninae}
[216] #Lampetra_lusitanica_KJ554076_{Lampetra_+_Le_ninae}
[217] #Lampetra_zanandreai_KJ553721_{Lampetra_+_Le_ninae}
[218] #Lampetra_planeri_ON097300_{Lampetra_+_Le_ninae}
[219] #Lampetra_fluviatilis_KM286709_{Lampetra_+_Le_ninae}
[220] #Lampetra_zanandreai_KJ553679_{Lampetra_+_Le_ninae}
[221] #Lampetra_zanandreai_KJ553930_{Lampetra_+_Le_ninae}
[222] #Lethenteron_ninae_MW564384_{Lampetra_+_Le_ninae}
[223] #Lethenteron_ninae_HM400686_{Lampetra_+_Le_ninae}
[224] #Lampetra_lusitanica_KJ553702_{Lampetra_+_Le_ninae}
[225] #Lampetra_fluviatilis_HM400713_{Lampetra_+_Le_ninae}
[226] #Lampetra_planeri_KY849787_{Lampetra_+_Le_ninae}
[227] #Lampetra_fluviatilis_MW473425_{Lampetra_+_Le_ninae}
[228] #Lampetra_fluviatilis_HM400714_{Lampetra_+_Le_ninae}
[229] #Lampetra_fluviatilis_HQ579125_{Lampetra_+_Le_ninae}
[230] #Lampetra_soljani_KJ553874_{Lampetra_+_Le_ninae}
[231] #Lampetra_fluviatilis_MF040889_{Lampetra_+_Le_ninae}
[232] #Lampetra_planeri_KJ553829_{Lampetra_+_Le_ninae}
[233] #Lampetra_planeri_KJ553784_{Lampetra_+_Le_ninae}
[234] #Lampetra_fluviatilis_KJ553672_{Lampetra_+_Le_ninae}
[235] #Lampetra_planeri_KM373674_{Lampetra_+_Le_ninae}
[236] #Lethenteron_ninae_HM400667_{Lampetra_+_Le_ninae}
[237] #Lampetra_soljani_KJ553756_{Lampetra_+_Le_ninae}
[238] #Lampetra_soljani_KJ553778_{Lampetra_+_Le_ninae}
[239] #Lampetra_planeri_MF544129_{Lampetra_+_Le_ninae}
[240] #Lampetra_lusitanica_KJ554026_{Lampetra_+_Le_ninae}
[241] #Lampetra_planeri_KJ128520_{Lampetra_+_Le_ninae}
[242] #Lethenteron_ninae_MW564316_{Lampetra_+_Le_ninae}
[243] #Lampetra_planeri_KJ553766_{Lampetra_+_Le_ninae}
[244] #Lampetra_lanceolata_JN026955_{Lampetra_+_Le_ninae}
[245] #Lampetra_planeri_KM373659_{Lampetra_+_Le_ninae}
[246] #Lampetra_lanceolata_JN026951_{Lampetra_+_Le_ninae}
[247] #Lampetra_planeri_ON097831_{Lampetra_+_Le_ninae}
[248] #Lampetra_fluviatilis_HQ579122_{Lampetra_+_Le_ninae}
[249] #Lampetra_fluviatilis_HM400719_{Lampetra_+_Le_ninae}
[250] #Lethenteron_ninae_MW564508_{Lampetra_+_Le_ninae}
[251] #Lampetra_planeri_HQ960778_{Lampetra_+_Le_ninae}
[252] #Lampetra_planeri_KM286717_{Lampetra_+_Le_ninae}
[253] #Lethenteron_ninae_HM400688_{Lampetra_+_Le_ninae}
[254] #Lampetra_planeri_MG574311_{Lampetra_+_Le_ninae}
[255] #Lampetra_planeri_HQ960515_{Lampetra_+_Le_ninae}
[256] #Lampetra_fluviatilis_HM400717_{Lampetra_+_Le_ninae}
[257] #Lampetra_fluviatilis_JN026949_{Lampetra_+_Le_ninae}
[258] #Lampetra_fluviatilis_KJ128519_{Lampetra_+_Le_ninae}
[259] #Lampetra_soljani_KJ553665_{Lampetra_+_Le_ninae}
[260] #Lampetra_fluviatilis_KY849777_{Lampetra_+_Le_ninae}
[261] #Lethenteron_ninae_HM400687_{Lampetra_+_Le_ninae}
[262] #Lampetra_planeri_KJ554039_{Lampetra_+_Le_ninae}
[263] #Lampetra_sp._MF040891_{Lampetra_+_Le_ninae}
[264] #Lethenteron_ninae_MW564406_{Lampetra_+_Le_ninae}
[265] #Lampetra_fluviatilis_JN026947_{Lampetra_+_Le_ninae}
[266] #Lampetra_planeri_KJ553986_{Lampetra_+_Le_ninae}
[267] #Lampetra_sp._HM902142_{Lampetra_+_Le_ninae}
[268] #Lampetra_planeri_HQ960603_{Lampetra_+_Le_ninae}
[269] #Lampetra_planeri_KJ553673_{Lampetra_+_Le_ninae}
[270] #Lethenteron_ninae_KX691453_{Lampetra_+_Le_ninae}
[271] #Lampetra_planeri_HQ960776_{Lampetra_+_Le_ninae}
[272] #Lampetra_planeri_KY849791_{Lampetra_+_Le_ninae}
[273] #Lampetra_zanandreai_KJ553977_{Lampetra_+_Le_ninae}
[274] #Lampetra_sp._MF040888_{Lampetra_+_Le_ninae}
[275] #Lampetra_fluviatilis_MW473151_{Lampetra_+_Le_ninae}
[276] #Lampetra_fluviatilis_MW472845_{Lampetra_+_Le_ninae}
[277] #Lampetra_planeri_KJ553769_{Lampetra_+_Le_ninae}
[278] #Lampetra_planeri_KJ553859_{Lampetra_+_Le_ninae}
[279] #Lampetra_fluviatilis_KY849778_{Lampetra_+_Le_ninae}
[280] #Lampetra_planeri_KJ128521_{Lampetra_+_Le_ninae}
[281] #Lethenteron_ninae_KY849784_{Lampetra_+_Le_ninae}
[282] #Lampetra_alavariensis_KJ553926_{Lampetra_+_Le_ninae}
[283] #Lampetra_planeri_KJ553967_{Lampetra_+_Le_ninae}
[284] #Lethenteron_ninae_KY849785_{Lampetra_+_Le_ninae}
[285] #Lampetra_fluviatilis_HM400718_{Lampetra_+_Le_ninae}
[286] #Lampetra_planeri_HQ960602_{Lampetra_+_Le_ninae}
[287] #Lampetra_planeri_KJ553779_{Lampetra_+_Le_ninae}
[288] #Lampetra_lanceolata_JN026954_{Lampetra_+_Le_ninae}
[289] #Lampetra_planeri_KJ553931_{Lampetra_+_Le_ninae}
[290] #Lethenteron_ninae_MW564453_{Lampetra_+_Le_ninae}
[291] #Lethenteron_ninae_KX691451_{Lampetra_+_Le_ninae}
[292] #Lampetra_fluviatilis_JN026948_{Lampetra_+_Le_ninae}
[293] #Lampetra_fluviatilis_KY849776_{Lampetra_+_Le_ninae}
[294] #Lampetra_fluviatilis_KY849781_{Lampetra_+_Le_ninae}
[295] #Lampetra_zanandreai_KJ553744_{Lampetra_+_Le_ninae}
[296] #Lampetra_planeri_MF544130_{Lampetra_+_Le_ninae}
[297] #Lampetra_planeri_ON097308_{Lampetra_+_Le_ninae}
[298] #Lethenteron_ninae_MW564320_{Lampetra_+_Le_ninae}
[299] #Lethenteron_ninae_MW564294_{Lampetra_+_Le_ninae}
[300] #Lampetra_planeri_KY849788_{Lampetra_+_Le_ninae}
[301] #Lampetra_planeri_HQ955756_{Lampetra_+_Le_ninae}
[302] #Lampetra_soljani_KJ554074_{Lampetra_+_Le_ninae}
[303] #Lampetra_planeri_HQ960516_{Lampetra_+_Le_ninae}
[304] #Lampetra_planeri_HQ960779_{Lampetra_+_Le_ninae}
[305] #Lampetra_planeri_KJ553903_{Lampetra_+_Le_ninae}
[306] #Lampetra_planeri_MF040890_{Lampetra_+_Le_ninae}
[307] #Lampetra_lanceolata_KY849782_{Lampetra_+_Le_ninae}
[308] #Lampetra_fluviatilis_KJ553858_{Lampetra_+_Le_ninae}
[309] #Lampetra_fluviatilis_HM400715_{Lampetra_+_Le_ninae}
[310] #Lampetra_planeri_HQ955757_{Lampetra_+_Le_ninae}
[311] #Lampetra_soljani_KJ553990_{Lampetra_+_Le_ninae}
[312] #Lethenteron_ninae_HM400690_{Lampetra_+_Le_ninae}
[313] #Lampetra_planeri_MG574310_{Lampetra_+_Le_ninae}
[314] #Lampetra_planeri_MF040886_{Lampetra_+_Le_ninae}
[315] #Lampetra_fluviatilis_Y18683_{Lampetra_+_Le_ninae}
[316] #Lampetra_zanandreai_JN027080_{Lampetra_+_Le_ninae}
[317] #Lampetra_planeri_HQ960780_{Lampetra_+_Le_ninae}
[318] #Lampetra_planeri_KJ553946_{Lampetra_+_Le_ninae}
[319] #Lethenteron_camtschaticum_JN027076_{Lethenteron_+_Eu_morii}
[320] #Lethenteron_camtschaticum_JN027075_{Lethenteron_+_Eu_morii}
[321] #Lethenteron_camtschaticum_MH638352_{Lethenteron_+_Eu_morii}
[322] #Lethenteron_camtschaticum_KJ866209_{Lethenteron_+_Eu_morii}
[323] #Lethenteron_appendix_KX938428_{Lethenteron_+_Eu_morii}
[324] #Eudontomyzon_morii_KM267718_{Lethenteron_+_Eu_morii}
[325] #Lethenteron_appendix_EU524109_{Lethenteron_+_Eu_morii}
[326] #Lethenteron_appendix_KX145129_{Lethenteron_+_Eu_morii}
[327] #Lethenteron_camtschaticum_HQ579005_{Lethenteron_+_Eu_morii}
[328] #Lethenteron_appendix_EU524117_{Lethenteron_+_Eu_morii}
[329] #Lethenteron_camtschaticum_KJ866208_{Lethenteron_+_Eu_morii}
[330] #Lethenteron_appendix_JN027068_{Lethenteron_+_Eu_morii}
[331] #Lethenteron_appendix_KX938430_{Lethenteron_+_Eu_morii}
[332] #Lethenteron_camtschaticum_MH638349_{Lethenteron_+_Eu_morii}
[333] #Lethenteron_camtschaticum_HQ712512_{Lethenteron_+_Eu_morii}
[334] #Lethenteron_appendix_KX145604_{Lethenteron_+_Eu_morii}
[335] #Lethenteron_appendix_KX144965_{Lethenteron_+_Eu_morii}
[336] #Lethenteron_appendix_JN027066_{Lethenteron_+_Eu_morii}
[337] #Lethenteron_appendix_EU524111_{Lethenteron_+_Eu_morii}
[338] #Lethenteron_camtschaticum_MH638351_{Lethenteron_+_Eu_morii}
[339] #Lethenteron_appendix_MT455837_{Lethenteron_+_Eu_morii}
[340] #Lethenteron_appendix_HQ579136_{Lethenteron_+_Eu_morii}
[341] #Lethenteron_appendix_JN027065_{Lethenteron_+_Eu_morii}
[342] #Lethenteron_camtschaticum_KX691446_{Lethenteron_+_Eu_morii}
[343] #Lethenteron_camtschaticum_KU867905_{Lethenteron_+_Eu_morii}
[344] #Lethenteron_appendix_EU524114_{Lethenteron_+_Eu_morii}
[345] #Lethenteron_appendix_KX145272_{Lethenteron_+_Eu_morii}
[346] #Lethenteron_appendix_JN027069_{Lethenteron_+_Eu_morii}
[347] #Lethenteron_camtschaticum_JN027077_{Lethenteron_+_Eu_morii}
[348] #Lethenteron_camtschaticum_KX691447_{Lethenteron_+_Eu_morii}
[349] #Lethenteron_appendix_JN027072_{Lethenteron_+_Eu_morii}
[350] #Lethenteron_appendix_EU524115_{Lethenteron_+_Eu_morii}
[351] #Lethenteron_appendix_EU524113_{Lethenteron_+_Eu_morii}
[352] #Lethenteron_camtschaticum_KX691448_{Lethenteron_+_Eu_morii}
[353] #Lethenteron_appendix_HQ579133_{Lethenteron_+_Eu_morii}
[354] #Lethenteron_appendix_EU524110_{Lethenteron_+_Eu_morii}
[355] #Lethenteron_camtschaticum_KF701113_{Lethenteron_+_Eu_morii}
[356] #Lethenteron_appendix_EU524112_{Lethenteron_+_Eu_morii}
[357] #Lethenteron_appendix_JN027071_{Lethenteron_+_Eu_morii}
[358] #Lethenteron_camtschaticum_MH638350_{Lethenteron_+_Eu_morii}
[359] #Lethenteron_appendix_MT456174_{Lethenteron_+_Eu_morii}
[360] #Lethenteron_appendix_HQ579134_{Lethenteron_+_Eu_morii}
[361] #Lethenteron_camtschaticum_KX691449_{Lethenteron_+_Eu_morii}
[362] #Lethenteron_camtschaticum_JN027073_{Lethenteron_+_Eu_morii}
[363] #Lethenteron_appendix_KX145575_{Lethenteron_+_Eu_morii}
[364] #Lethenteron_appendix_KX938429_{Lethenteron_+_Eu_morii}
[365] #Lethenteron_camtschaticum_JN027074_{Lethenteron_+_Eu_morii}
[366] #Lethenteron_alaskense_JN027061_{Lethenteron_+_Eu_morii}
[367] #Lethenteron_appendix_KM267719_{Lethenteron_+_Eu_morii}
[368] #Lethenteron_appendix_JN027070_{Lethenteron_+_Eu_morii}
[369] #Lethenteron_appendix_JN027064_{Lethenteron_+_Eu_morii}
[370] #Lethenteron_alaskense_KX691445_{Lethenteron_+_Eu_morii}
[371] #Lethenteron_alaskense_JN027062_{Lethenteron_+_Eu_morii}
[372] #Eudontomyzon_morii_KX691444_{Lethenteron_+_Eu_morii}
[373] #Lethenteron_camtschaticum_KC353468_{Lethenteron_sp_S}
[374] #Lethenteron_reissneri_MF098687_{Lethenteron_sp_S}
[375] #Lethenteron_reissneri_KC353466_{Lethenteron_sp_S}
[376] #Lethenteron_reissneri_AB565771_{Lethenteron_sp_S}
[377] #Occidentis_sp._KX443685_{Occidentis}
[378] #Occidentis_sp._KX443687_{Occidentis}
[379] #Occidentis_richardsoni_JN026960_{Occidentis}
[380] #Occidentis_sp._KX443681_{Occidentis}
[381] #Occidentis_pacifica_KY072805_{Occidentis}
[382] #Occidentis_sp._ON226758_{Occidentis}
[383] #Occidentis_sp._ON226749_{Occidentis}
[384] #Occidentis_hubbsi_JN025327_{Occidentis}
[385] #Occidentis_sp._KX443683_{Occidentis}
[386] #Occidentis_sp._KX443682_{Occidentis}
[387] #Occidentis_sp._ON226751_{Occidentis}
[388] #Occidentis_sp._ON226761_{Occidentis}
[389] #Occidentis_sp._ON226763_{Occidentis}
[390] #Occidentis_sp._KX443686_{Occidentis}
[391] #Occidentis_sp._KX443679_{Occidentis}
[392] #Occidentis_sp._ON226754_{Occidentis}
[393] #Occidentis_sp._ON226756_{Occidentis}
[394] #Occidentis_sp._ON226766_{Occidentis}
[395] #Occidentis_sp._ON226750_{Occidentis}
[396] #Occidentis_sp._ON226760_{Occidentis}
[397] #Occidentis_pacifica_KY072808_{Occidentis}
[398] #Occidentis_sp._KX443680_{Occidentis}
[399] #Occidentis_sp._KX443684_{Occidentis}
[400] #Occidentis_sp._ON226752_{Occidentis}
[401] #Occidentis_hubbsi_JN025325_{Occidentis}
[402] #Occidentis_pacifica_KY072806_{Occidentis}
[403] #Occidentis_pacifica_KY072807_{Occidentis}
[404] #Occidentis_sp._ON226765_{Occidentis}
[405] #Occidentis_sp._ON226748_{Occidentis}
[406] #Occidentis_hubbsi_HQ557301_{Occidentis}
[407] #Occidentis_sp._ON226755_{Occidentis}
[408] #Occidentis_sp._ON226764_{Occidentis}
[409] #Occidentis_sp._ON226757_{Occidentis}
[410] #Occidentis_sp._ON226759_{Occidentis}
[411] #Occidentis_sp._ON226753_{Occidentis}
[412] #Occidentis_sp._ON226762_{Occidentis}
[413] #Occidentis_richardsoni_KX144984_{Occidentis}
[414] #Occidentis_hubbsi_JN025326_{Occidentis}
[415] #Lampetra_aepyptera_JN026942_{Lampetra aepyptera}
[416] #Lampetra_aepyptera_JN026946_{Lampetra aepyptera}
[417] #Lampetra_sp._MT455056_{Lampetra aepyptera}
[418] #Lampetra_aepyptera_JN026937_{Lampetra aepyptera}
[419] #Lampetra_aepyptera_JN026941_{Lampetra aepyptera}
[420] #Lampetra_aepyptera_JN026944_{Lampetra aepyptera}
[421] #Lampetra_sp._MT455514_{Lampetra aepyptera}
[422] #Lampetra_aepyptera_JN026940_{Lampetra aepyptera}
[423] #Lampetra_sp._MT455877_{Lampetra aepyptera}
[424] #Lampetra_sp._MT455900_{Lampetra aepyptera}
[425] #Lampetra_aepyptera_JN026943_{Lampetra aepyptera}
[426] #Lampetra_aepyptera_KP742974_{Lampetra aepyptera}
[427] #Lampetra_sp._MT456129_{Lampetra aepyptera}
[428] #Lampetra_aepyptera_JN026938_{Lampetra aepyptera}
[429] #Lampetra_aepyptera_JN026939_{Lampetra aepyptera}
[430] #Petromyzon_marinus_EU524271_{Petromyzon}
[431] #Petromyzon_marinus_KJ128573_{Petromyzon}
[432] #Petromyzon_marinus_KM286801_{Petromyzon}
[433] #Petromyzon_marinus_KC015795_{Petromyzon}
[434] #Petromyzon_marinus_KX145312_{Petromyzon}
[435] #Petromyzon_marinus_KM286802_{Petromyzon}
[436] #Petromyzon_marinus_MT455691_{Petromyzon}
[437] #Petromyzon_marinus_KM286799_{Petromyzon}
[438] #Petromyzon_marinus_JN028188_{Petromyzon}
[439] #Petromyzon_marinus_MT455844_{Petromyzon}
[440] #Petromyzon_marinus_MT455266_{Petromyzon}
[441] #Petromyzon_marinus_KC015794_{Petromyzon}
[442] #Petromyzon_marinus_U11880_{Petromyzon}
[443] #Petromyzon_marinus_KC015792_{Petromyzon}
[444] #Petromyzon_marinus_JN028186_{Petromyzon}
[445] #Petromyzon_marinus_JN028187_{Petromyzon}
[446] #Petromyzon_marinus_JN028182_{Petromyzon}
[447] #Petromyzon_marinus_MT455299_{Petromyzon}
[448] #Petromyzon_marinus_JN028184_{Petromyzon}
[449] #Petromyzon_marinus_KC015793_{Petromyzon}
[450] #Petromyzon_marinus_HM902180_{Petromyzon}
[451] #Petromyzon_marinus_EU524272_{Petromyzon}
[452] #Petromyzon_marinus_JN028189_{Petromyzon}
[453] #Petromyzon_marinus_KF930255_{Petromyzon}
[454] #Petromyzon_marinus_MT455597_{Petromyzon}
[455] #Petromyzon_marinus_JN028185_{Petromyzon}
[456] #Petromyzon_marinus_HM902177_{Petromyzon}
[457] #Petromyzon_marinus_KJ128572_{Petromyzon}
[458] #Petromyzon_marinus_JN028183_{Petromyzon}
[459] #Petromyzon_marinus_HM902179_{Petromyzon}
[460] #Petromyzon_marinus_KJ554404_{Petromyzon}
[461] #Petromyzon_marinus_EU524270_{Petromyzon}
[462] #Petromyzon_marinus_MT455843_{Petromyzon}
[463] #Petromyzon_marinus_MT455118_{Petromyzon}
[464] #Petromyzon_marinus_MT455857_{Petromyzon}
[465] #Petromyzon_marinus_HM902176_{Petromyzon}
[466] #Petromyzon_marinus_JN028190_{Petromyzon}
[467] #Petromyzon_marinus_MT455038_{Petromyzon}
[468] #Petromyzon_marinus_KM286798_{Petromyzon}
[469] #Petromyzon_marinus_KM286797_{Petromyzon}
[470] #Petromyzon_marinus_MT456232_{Petromyzon}
[471] #Petromyzon_marinus_MT455694_{Petromyzon}
[472] #Petromyzon_marinus_KX145569_{Petromyzon}
[473] #Petromyzon_marinus_KM286795_{Petromyzon}
[474] #Petromyzon_marinus_MW856857_{Petromyzon}
[475] #Petromyzon_marinus_MT455099_{Petromyzon}
[476] #Petromyzon_marinus_EU524273_{Petromyzon}
[477] #Petromyzon_marinus_KM286800_{Petromyzon}
[478] #Petromyzon_marinus_MT455664_{Petromyzon}
[479] #Petromyzon_marinus_MT455254_{Petromyzon}
[480] #Tetrapleurodon_geminis_JN028424_{Tetrapleurodon}
[481] #Tetrapleurodon_geminis_JN028425_{Tetrapleurodon}


[           1       2       3       4       5       6       7       8       9      10      11      12      13      14      15      16      17      18      19      20      21      22      23      24      25      26      27      28      29      30      31      32      33      34      35      36      37      38      39      40      41      42      43      44      45      46      47      48      49      50      51      52      53      54      55      56      57      58      59      60      61      62      63      64      65      66      67      68      69      70      71      72      73      74      75      76      77      78      79      80      81      82      83      84      85      86      87      88      89      90      91      92      93      94      95      96      97      98      99     100     101     102     103     104     105     106     107     108     109     110     111     112     113     114     115     116     117     118     119     120     121     122     123     124     125     126     127     128     129     130     131     132     133     134     135     136     137     138     139     140     141     142     143     144     145     146     147     148     149     150     151     152     153     154     155     156     157     158     159     160     161     162     163     164     165     166     167     168     169     170     171     172     173     174     175     176     177     178     179     180     181     182     183     184     185     186     187     188     189     190     191     192     193     194     195     196     197     198     199     200     201     202     203     204     205     206     207     208     209     210     211     212     213     214     215     216     217     218     219     220     221     222     223     224     225     226     227     228     229     230     231     232     233     234     235     236     237     238     239     240     241     242     243     244     245     246     247     248     249     250     251     252     253     254     255     256     257     258     259     260     261     262     263     264     265     266     267     268     269     270     271     272     273     274     275     276     277     278     279     280     281     282     283     284     285     286     287     288     289     290     291     292     293     294     295     296     297     298     299     300     301     302     303     304     305     306     307     308     309     310     311     312     313     314     315     316     317     318     319     320     321     322     323     324     325     326     327     328     329     330     331     332     333     334     335     336     337     338     339     340     341     342     343     344     345     346     347     348     349     350     351     352     353     354     355     356     357     358     359     360     361     362     363     364     365     366     367     368     369     370     371     372     373     374     375     376     377     378     379     380     381     382     383     384     385     386     387     388     389     390     391     392     393     394     395     396     397     398     399     400     401     402     403     404     405     406     407     408     409     410     411     412     413     414     415     416     417     418     419     420     421     422     423     424     425     426     427     428     429     430     431     432     433     434     435     436     437     438     439     440     441     442     443     444     445     446     447     448     449     450     451     452     453     454     455     456     457     458     459     460     461     462     463     464     465     466     467     468     469     470     471     472     473     474     475     476     477     478     479     480     481 ]
[  1]          
[  2]  0.08205         
[  3]  0.01026 0.07521         
[  4]  0.00000 0.08205 0.01026         
[  5]  0.01026 0.07521 0.00000 0.01026         
[  6]  0.08205 0.00000 0.07521 0.08205 0.07521         
[  7]  0.01026 0.07521 0.00000 0.01026 0.00000 0.07521         
[  8]  0.00171 0.08376 0.01197 0.00171 0.01197 0.08376 0.01197         
[  9]  0.01026 0.07521 0.00000 0.01026 0.00000 0.07521 0.00000 0.01197         
[ 10]  0.01026 0.07521 0.00000 0.01026 0.00000 0.07521 0.00000 0.01197 0.00000         
[ 11]  0.08376 0.00171 0.07692 0.08376 0.07692 0.00171 0.07692 0.08547 0.07692 0.07692         
[ 12]  0.00000 0.08205 0.01026 0.00000 0.01026 0.08205 0.01026 0.00171 0.01026 0.01026 0.08376         
[ 13]  0.08205 0.00000 0.07521 0.08205 0.07521 0.00000 0.07521 0.08376 0.07521 0.07521 0.00171 0.08205         
[ 14]  0.01026 0.07521 0.00000 0.01026 0.00000 0.07521 0.00000 0.01197 0.00000 0.00000 0.07692 0.01026 0.07521         
[ 15]  0.01026 0.07521 0.00000 0.01026 0.00000 0.07521 0.00000 0.01197 0.00000 0.00000 0.07692 0.01026 0.07521 0.00000         
[ 16]  0.08205 0.00000 0.07521 0.08205 0.07521 0.00000 0.07521 0.08376 0.07521 0.07521 0.00171 0.08205 0.00000 0.07521 0.07521         
[ 17]  0.11624 0.12479 0.11624 0.11624 0.11624 0.12479 0.11624 0.11795 0.11624 0.11624 0.12479 0.11624 0.12479 0.11624 0.11624 0.12479         
[ 18]  0.11966 0.12308 0.11624 0.11966 0.11624 0.12308 0.11624 0.12137 0.11624 0.11624 0.12308 0.11966 0.12308 0.11624 0.11624 0.12308 0.00684         
[ 19]  0.11795 0.12308 0.11453 0.11795 0.11453 0.12308 0.11453 0.11966 0.11453 0.11453 0.12308 0.11795 0.12308 0.11453 0.11453 0.12308 0.00171 0.00513         
[ 20]  0.11966 0.12308 0.11624 0.11966 0.11624 0.12308 0.11624 0.12137 0.11624 0.11624 0.12308 0.11966 0.12308 0.11624 0.11624 0.12308 0.00342 0.00342 0.00171         
[ 21]  0.12137 0.12479 0.11795 0.12137 0.11795 0.12479 0.11795 0.12308 0.11795 0.11795 0.12479 0.12137 0.12479 0.11795 0.11795 0.12479 0.00513 0.00513 0.00342 0.00171         
[ 22]  0.11795 0.12308 0.11453 0.11795 0.11453 0.12308 0.11453 0.11966 0.11453 0.11453 0.12308 0.11795 0.12308 0.11453 0.11453 0.12308 0.00171 0.00513 0.00000 0.00171 0.00342         
[ 23]  0.11966 0.12308 0.11624 0.11966 0.11624 0.12308 0.11624 0.12137 0.11624 0.11624 0.12308 0.11966 0.12308 0.11624 0.11624 0.12308 0.00342 0.00342 0.00171 0.00000 0.00171 0.00171         
[ 24]  0.11795 0.12308 0.11453 0.11795 0.11453 0.12308 0.11453 0.11966 0.11453 0.11453 0.12308 0.11795 0.12308 0.11453 0.11453 0.12308 0.00171 0.00513 0.00000 0.00171 0.00342 0.00000 0.00171         
[ 25]  0.11966 0.12308 0.11624 0.11966 0.11624 0.12308 0.11624 0.12137 0.11624 0.11624 0.12308 0.11966 0.12308 0.11624 0.11624 0.12308 0.00342 0.00342 0.00171 0.00000 0.00171 0.00171 0.00000 0.00171         
[ 26]  0.12137 0.12479 0.11795 0.12137 0.11795 0.12479 0.11795 0.12308 0.11795 0.11795 0.12479 0.12137 0.12479 0.11795 0.11795 0.12479 0.00513 0.00513 0.00342 0.00171 0.00342 0.00342 0.00171 0.00342 0.00171         
[ 27]  0.11624 0.12137 0.11282 0.11624 0.11282 0.12137 0.11282 0.11795 0.11282 0.11282 0.12137 0.11624 0.12137 0.11282 0.11282 0.12137 0.00342 0.00684 0.00171 0.00342 0.00513 0.00171 0.00342 0.00171 0.00342 0.00513         
[ 28]  0.11966 0.12308 0.11624 0.11966 0.11624 0.12308 0.11624 0.12137 0.11624 0.11624 0.12308 0.11966 0.12308 0.11624 0.11624 0.12308 0.00342 0.00342 0.00171 0.00000 0.00171 0.00171 0.00000 0.00171 0.00000 0.00171 0.00342         
[ 29]  0.11966 0.12308 0.11624 0.11966 0.11624 0.12308 0.11624 0.12137 0.11624 0.11624 0.12308 0.11966 0.12308 0.11624 0.11624 0.12308 0.00342 0.00342 0.00171 0.00000 0.00171 0.00171 0.00000 0.00171 0.00000 0.00171 0.00342 0.00000         
[ 30]  0.12137 0.12137 0.11795 0.12137 0.11795 0.12137 0.11795 0.12308 0.11795 0.11795 0.12137 0.12137 0.12137 0.11795 0.11795 0.12137 0.00513 0.00513 0.00342 0.00171 0.00342 0.00342 0.00171 0.00342 0.00171 0.00342 0.00513 0.00171 0.00171         
[ 31]  0.11966 0.12308 0.11624 0.11966 0.11624 0.12308 0.11624 0.12137 0.11624 0.11624 0.12308 0.11966 0.12308 0.11624 0.11624 0.12308 0.00342 0.00342 0.00171 0.00000 0.00171 0.00171 0.00000 0.00171 0.00000 0.00171 0.00342 0.00000 0.00000 0.00171         
[ 32]  0.11966 0.12308 0.11624 0.11966 0.11624 0.12308 0.11624 0.12137 0.11624 0.11624 0.12308 0.11966 0.12308 0.11624 0.11624 0.12308 0.00513 0.00513 0.00342 0.00171 0.00342 0.00342 0.00171 0.00342 0.00171 0.00342 0.00513 0.00171 0.00171 0.00342 0.00171         
[ 33]  0.11966 0.12308 0.11624 0.11966 0.11624 0.12308 0.11624 0.12137 0.11624 0.11624 0.12308 0.11966 0.12308 0.11624 0.11624 0.12308 0.00342 0.00342 0.00171 0.00000 0.00171 0.00171 0.00000 0.00171 0.00000 0.00171 0.00342 0.00000 0.00000 0.00171 0.00000 0.00171         
[ 34]  0.11795 0.12308 0.11453 0.11795 0.11453 0.12308 0.11453 0.11966 0.11453 0.11453 0.12308 0.11795 0.12308 0.11453 0.11453 0.12308 0.00171 0.00513 0.00000 0.00171 0.00342 0.00000 0.00171 0.00000 0.00171 0.00342 0.00171 0.00171 0.00171 0.00342 0.00171 0.00342 0.00171         
[ 35]  0.11966 0.12308 0.11624 0.11966 0.11624 0.12308 0.11624 0.12137 0.11624 0.11624 0.12308 0.11966 0.12308 0.11624 0.11624 0.12308 0.00342 0.00342 0.00171 0.00000 0.00171 0.00171 0.00000 0.00171 0.00000 0.00171 0.00342 0.00000 0.00000 0.00171 0.00000 0.00171 0.00000 0.00171         
[ 36]  0.11966 0.12308 0.11624 0.11966 0.11624 0.12308 0.11624 0.12137 0.11624 0.11624 0.12308 0.11966 0.12308 0.11624 0.11624 0.12308 0.00513 0.00513 0.00342 0.00171 0.00342 0.00342 0.00171 0.00342 0.00171 0.00342 0.00513 0.00171 0.00171 0.00342 0.00171 0.00342 0.00171 0.00342 0.00171         
[ 37]  0.11966 0.12308 0.11624 0.11966 0.11624 0.12308 0.11624 0.12137 0.11624 0.11624 0.12308 0.11966 0.12308 0.11624 0.11624 0.12308 0.00684 0.00000 0.00513 0.00342 0.00513 0.00513 0.00342 0.00513 0.00342 0.00513 0.00684 0.00342 0.00342 0.00513 0.00342 0.00513 0.00342 0.00513 0.00342 0.00513         
[ 38]  0.11795 0.12308 0.11453 0.11795 0.11453 0.12308 0.11453 0.11966 0.11453 0.11453 0.12308 0.11795 0.12308 0.11453 0.11453 0.12308 0.00171 0.00513 0.00000 0.00171 0.00342 0.00000 0.00171 0.00000 0.00171 0.00342 0.00171 0.00171 0.00171 0.00342 0.00171 0.00342 0.00171 0.00000 0.00171 0.00342 0.00513         
[ 39]  0.11795 0.12308 0.11795 0.11795 0.11795 0.12308 0.11795 0.11966 0.11795 0.11795 0.12308 0.11795 0.12308 0.11795 0.11795 0.12308 0.00171 0.00855 0.00342 0.00513 0.00684 0.00342 0.00513 0.00342 0.00513 0.00684 0.00513 0.00513 0.00513 0.00684 0.00513 0.00684 0.00513 0.00342 0.00513 0.00684 0.00855 0.00342         
[ 40]  0.11795 0.12308 0.11453 0.11795 0.11453 0.12308 0.11453 0.11966 0.11453 0.11453 0.12308 0.11795 0.12308 0.11453 0.11453 0.12308 0.00171 0.00513 0.00000 0.00171 0.00342 0.00000 0.00171 0.00000 0.00171 0.00342 0.00171 0.00171 0.00171 0.00342 0.00171 0.00342 0.00171 0.00000 0.00171 0.00342 0.00513 0.00000 0.00342         
[ 41]  0.11795 0.12308 0.11453 0.11795 0.11453 0.12308 0.11453 0.11966 0.11453 0.11453 0.12308 0.11795 0.12308 0.11453 0.11453 0.12308 0.00171 0.00513 0.00000 0.00171 0.00342 0.00000 0.00171 0.00000 0.00171 0.00342 0.00171 0.00171 0.00171 0.00342 0.00171 0.00342 0.00171 0.00000 0.00171 0.00342 0.00513 0.00000 0.00342 0.00000         
[ 42]  0.11966 0.12308 0.11624 0.11966 0.11624 0.12308 0.11624 0.12137 0.11624 0.11624 0.12308 0.11966 0.12308 0.11624 0.11624 0.12308 0.00342 0.00342 0.00171 0.00000 0.00171 0.00171 0.00000 0.00171 0.00000 0.00171 0.00342 0.00000 0.00000 0.00171 0.00000 0.00171 0.00000 0.00171 0.00000 0.00171 0.00342 0.00171 0.00513 0.00171 0.00171         
[ 43]  0.11795 0.12308 0.11453 0.11795 0.11453 0.12308 0.11453 0.11966 0.11453 0.11453 0.12308 0.11795 0.12308 0.11453 0.11453 0.12308 0.00171 0.00513 0.00000 0.00171 0.00342 0.00000 0.00171 0.00000 0.00171 0.00342 0.00171 0.00171 0.00171 0.00342 0.00171 0.00342 0.00171 0.00000 0.00171 0.00342 0.00513 0.00000 0.00342 0.00000 0.00000 0.00171         
[ 44]  0.11795 0.12137 0.11453 0.11795 0.11453 0.12137 0.11453 0.11966 0.11453 0.11453 0.12137 0.11795 0.12137 0.11453 0.11453 0.12137 0.00513 0.00513 0.00342 0.00171 0.00342 0.00342 0.00171 0.00342 0.00171 0.00342 0.00513 0.00171 0.00171 0.00342 0.00171 0.00342 0.00171 0.00342 0.00171 0.00342 0.00513 0.00342 0.00684 0.00342 0.00342 0.00171 0.00342         
[ 45]  0.11795 0.12308 0.11453 0.11795 0.11453 0.12308 0.11453 0.11966 0.11453 0.11453 0.12308 0.11795 0.12308 0.11453 0.11453 0.12308 0.00171 0.00513 0.00000 0.00171 0.00342 0.00000 0.00171 0.00000 0.00171 0.00342 0.00171 0.00171 0.00171 0.00342 0.00171 0.00342 0.00171 0.00000 0.00171 0.00342 0.00513 0.00000 0.00342 0.00000 0.00000 0.00171 0.00000 0.00342         
[ 46]  0.11795 0.12137 0.11453 0.11795 0.11453 0.12137 0.11453 0.11966 0.11453 0.11453 0.12137 0.11795 0.12137 0.11453 0.11453 0.12137 0.00513 0.00513 0.00342 0.00171 0.00342 0.00342 0.00171 0.00342 0.00171 0.00342 0.00513 0.00171 0.00171 0.00342 0.00171 0.00342 0.00171 0.00342 0.00171 0.00342 0.00513 0.00342 0.00684 0.00342 0.00342 0.00171 0.00342 0.00000 0.00342         
[ 47]  0.11795 0.12308 0.11453 0.11795 0.11453 0.12308 0.11453 0.11966 0.11453 0.11453 0.12308 0.11795 0.12308 0.11453 0.11453 0.12308 0.00171 0.00513 0.00000 0.00171 0.00342 0.00000 0.00171 0.00000 0.00171 0.00342 0.00171 0.00171 0.00171 0.00342 0.00171 0.00342 0.00171 0.00000 0.00171 0.00342 0.00513 0.00000 0.00342 0.00000 0.00000 0.00171 0.00000 0.00342 0.00000 0.00342         
[ 48]  0.11795 0.12308 0.11453 0.11795 0.11453 0.12308 0.11453 0.11966 0.11453 0.11453 0.12308 0.11795 0.12308 0.11453 0.11453 0.12308 0.00171 0.00513 0.00000 0.00171 0.00342 0.00000 0.00171 0.00000 0.00171 0.00342 0.00171 0.00171 0.00171 0.00342 0.00171 0.00342 0.00171 0.00000 0.00171 0.00342 0.00513 0.00000 0.00342 0.00000 0.00000 0.00171 0.00000 0.00342 0.00000 0.00342 0.00000         
[ 49]  0.11795 0.12308 0.11453 0.11795 0.11453 0.12308 0.11453 0.11966 0.11453 0.11453 0.12308 0.11795 0.12308 0.11453 0.11453 0.12308 0.00171 0.00513 0.00000 0.00171 0.00342 0.00000 0.00171 0.00000 0.00171 0.00342 0.00171 0.00171 0.00171 0.00342 0.00171 0.00342 0.00171 0.00000 0.00171 0.00342 0.00513 0.00000 0.00342 0.00000 0.00000 0.00171 0.00000 0.00342 0.00000 0.00342 0.00000 0.00000         
[ 50]  0.11966 0.12308 0.11624 0.11966 0.11624 0.12308 0.11624 0.12137 0.11624 0.11624 0.12308 0.11966 0.12308 0.11624 0.11624 0.12308 0.00342 0.00342 0.00171 0.00000 0.00171 0.00171 0.00000 0.00171 0.00000 0.00171 0.00342 0.00000 0.00000 0.00171 0.00000 0.00171 0.00000 0.00171 0.00000 0.00171 0.00342 0.00171 0.00513 0.00171 0.00171 0.00000 0.00171 0.00171 0.00171 0.00171 0.00171 0.00171 0.00171         
[ 51]  0.11966 0.12308 0.11624 0.11966 0.11624 0.12308 0.11624 0.12137 0.11624 0.11624 0.12308 0.11966 0.12308 0.11624 0.11624 0.12308 0.00342 0.00342 0.00171 0.00000 0.00171 0.00171 0.00000 0.00171 0.00000 0.00171 0.00342 0.00000 0.00000 0.00171 0.00000 0.00171 0.00000 0.00171 0.00000 0.00171 0.00342 0.00171 0.00513 0.00171 0.00171 0.00000 0.00171 0.00171 0.00171 0.00171 0.00171 0.00171 0.00171 0.00000         
[ 52]  0.11624 0.12479 0.11624 0.11624 0.11624 0.12479 0.11624 0.11795 0.11624 0.11624 0.12479 0.11624 0.12479 0.11624 0.11624 0.12479 0.00000 0.00684 0.00171 0.00342 0.00513 0.00171 0.00342 0.00171 0.00342 0.00513 0.00342 0.00342 0.00342 0.00513 0.00342 0.00513 0.00342 0.00171 0.00342 0.00513 0.00684 0.00171 0.00171 0.00171 0.00171 0.00342 0.00171 0.00513 0.00171 0.00513 0.00171 0.00171 0.00171 0.00342 0.00342         
[ 53]  0.11795 0.12137 0.11453 0.11795 0.11453 0.12137 0.11453 0.11966 0.11453 0.11453 0.12137 0.11795 0.12137 0.11453 0.11453 0.12137 0.00513 0.00513 0.00342 0.00171 0.00342 0.00342 0.00171 0.00342 0.00171 0.00342 0.00513 0.00171 0.00171 0.00342 0.00171 0.00342 0.00171 0.00342 0.00171 0.00342 0.00513 0.00342 0.00684 0.00342 0.00342 0.00171 0.00342 0.00000 0.00342 0.00000 0.00342 0.00342 0.00342 0.00171 0.00171 0.00513         
[ 54]  0.11795 0.12308 0.11453 0.11795 0.11453 0.12308 0.11453 0.11966 0.11453 0.11453 0.12308 0.11795 0.12308 0.11453 0.11453 0.12308 0.00171 0.00513 0.00000 0.00171 0.00342 0.00000 0.00171 0.00000 0.00171 0.00342 0.00171 0.00171 0.00171 0.00342 0.00171 0.00342 0.00171 0.00000 0.00171 0.00342 0.00513 0.00000 0.00342 0.00000 0.00000 0.00171 0.00000 0.00342 0.00000 0.00342 0.00000 0.00000 0.00000 0.00171 0.00171 0.00171 0.00342         
[ 55]  0.11966 0.12308 0.11624 0.11966 0.11624 0.12308 0.11624 0.12137 0.11624 0.11624 0.12308 0.11966 0.12308 0.11624 0.11624 0.12308 0.00684 0.00684 0.00513 0.00342 0.00513 0.00513 0.00342 0.00513 0.00342 0.00513 0.00684 0.00342 0.00342 0.00513 0.00342 0.00513 0.00342 0.00513 0.00342 0.00513 0.00684 0.00513 0.00855 0.00513 0.00513 0.00342 0.00513 0.00171 0.00513 0.00171 0.00513 0.00513 0.00513 0.00342 0.00342 0.00684 0.00171 0.00513         
[ 56]  0.11966 0.12308 0.11624 0.11966 0.11624 0.12308 0.11624 0.12137 0.11624 0.11624 0.12308 0.11966 0.12308 0.11624 0.11624 0.12308 0.00342 0.00342 0.00171 0.00000 0.00171 0.00171 0.00000 0.00171 0.00000 0.00171 0.00342 0.00000 0.00000 0.00171 0.00000 0.00171 0.00000 0.00171 0.00000 0.00171 0.00342 0.00171 0.00513 0.00171 0.00171 0.00000 0.00171 0.00171 0.00171 0.00171 0.00171 0.00171 0.00171 0.00000 0.00000 0.00342 0.00171 0.00171 0.00342         
[ 57]  0.11795 0.12308 0.11453 0.11795 0.11453 0.12308 0.11453 0.11966 0.11453 0.11453 0.12308 0.11795 0.12308 0.11453 0.11453 0.12308 0.00171 0.00513 0.00000 0.00171 0.00342 0.00000 0.00171 0.00000 0.00171 0.00342 0.00171 0.00171 0.00171 0.00342 0.00171 0.00342 0.00171 0.00000 0.00171 0.00342 0.00513 0.00000 0.00342 0.00000 0.00000 0.00171 0.00000 0.00342 0.00000 0.00342 0.00000 0.00000 0.00000 0.00171 0.00171 0.00171 0.00342 0.00000 0.00513 0.00171         
[ 58]  0.11624 0.12479 0.11624 0.11624 0.11624 0.12479 0.11624 0.11795 0.11624 0.11624 0.12479 0.11624 0.12479 0.11624 0.11624 0.12479 0.00000 0.00684 0.00171 0.00342 0.00513 0.00171 0.00342 0.00171 0.00342 0.00513 0.00342 0.00342 0.00342 0.00513 0.00342 0.00513 0.00342 0.00171 0.00342 0.00513 0.00684 0.00171 0.00171 0.00171 0.00171 0.00342 0.00171 0.00513 0.00171 0.00513 0.00171 0.00171 0.00171 0.00342 0.00342 0.00000 0.00513 0.00171 0.00684 0.00342 0.00171         
[ 59]  0.11795 0.11966 0.11624 0.11795 0.11624 0.11966 0.11624 0.11624 0.11624 0.11624 0.11966 0.11795 0.11966 0.11624 0.11624 0.11966 0.08034 0.08547 0.08034 0.08205 0.08376 0.08034 0.08205 0.08034 0.08205 0.08376 0.07863 0.08205 0.08205 0.08376 0.08205 0.08205 0.08205 0.08034 0.08205 0.08205 0.08547 0.08034 0.07863 0.08034 0.08034 0.08205 0.08034 0.08376 0.08034 0.08376 0.08034 0.08034 0.08034 0.08205 0.08205 0.08034 0.08376 0.08034 0.08547 0.08205 0.08034 0.08034         
[ 60]  0.12137 0.12479 0.11966 0.12137 0.11966 0.12479 0.11966 0.11966 0.11966 0.11966 0.12479 0.12137 0.12479 0.11966 0.11966 0.12479 0.08718 0.09231 0.08718 0.08889 0.09060 0.08718 0.08889 0.08718 0.08889 0.09060 0.08547 0.08889 0.08889 0.09060 0.08889 0.08889 0.08889 0.08718 0.08889 0.08889 0.09231 0.08718 0.08547 0.08718 0.08718 0.08889 0.08718 0.09060 0.08718 0.09060 0.08718 0.08718 0.08718 0.08889 0.08889 0.08718 0.09060 0.08718 0.09231 0.08889 0.08718 0.08718 0.02222         
[ 61]  0.11795 0.11966 0.11624 0.11795 0.11624 0.11966 0.11624 0.11624 0.11624 0.11624 0.11966 0.11795 0.11966 0.11624 0.11624 0.11966 0.08034 0.08547 0.08034 0.08205 0.08376 0.08034 0.08205 0.08034 0.08205 0.08376 0.07863 0.08205 0.08205 0.08376 0.08205 0.08205 0.08205 0.08034 0.08205 0.08205 0.08547 0.08034 0.07863 0.08034 0.08034 0.08205 0.08034 0.08376 0.08034 0.08376 0.08034 0.08034 0.08034 0.08205 0.08205 0.08034 0.08376 0.08034 0.08547 0.08205 0.08034 0.08034 0.00000 0.02222         
[ 62]  0.11282 0.11795 0.11111 0.11282 0.11111 0.11795 0.11111 0.11111 0.11111 0.11111 0.11795 0.11282 0.11795 0.11111 0.11111 0.11795 0.07692 0.07863 0.07692 0.07863 0.08034 0.07692 0.07863 0.07692 0.07863 0.08034 0.07521 0.07863 0.07863 0.08034 0.07863 0.07863 0.07863 0.07692 0.07863 0.07863 0.07863 0.07692 0.07521 0.07692 0.07692 0.07863 0.07692 0.08034 0.07692 0.08034 0.07692 0.07692 0.07692 0.07863 0.07863 0.07692 0.08034 0.07692 0.08205 0.07863 0.07692 0.07692 0.01197 0.01709 0.01197         
[ 63]  0.11624 0.12137 0.11453 0.11624 0.11453 0.12137 0.11453 0.11453 0.11453 0.11453 0.12137 0.11624 0.12137 0.11453 0.11453 0.12137 0.08205 0.08718 0.08205 0.08376 0.08547 0.08205 0.08376 0.08205 0.08376 0.08547 0.08034 0.08376 0.08376 0.08547 0.08376 0.08376 0.08376 0.08205 0.08376 0.08376 0.08718 0.08205 0.08034 0.08205 0.08205 0.08376 0.08205 0.08547 0.08205 0.08547 0.08205 0.08205 0.08205 0.08376 0.08376 0.08205 0.08547 0.08205 0.08718 0.08376 0.08205 0.08205 0.01197 0.02393 0.01197 0.01368         
[ 64]  0.11795 0.11966 0.11624 0.11795 0.11624 0.11966 0.11624 0.11624 0.11624 0.11624 0.11966 0.11795 0.11966 0.11624 0.11624 0.11966 0.08034 0.08547 0.08034 0.08205 0.08376 0.08034 0.08205 0.08034 0.08205 0.08376 0.07863 0.08205 0.08205 0.08376 0.08205 0.08205 0.08205 0.08034 0.08205 0.08205 0.08547 0.08034 0.07863 0.08034 0.08034 0.08205 0.08034 0.08376 0.08034 0.08376 0.08034 0.08034 0.08034 0.08205 0.08205 0.08034 0.08376 0.08034 0.08547 0.08205 0.08034 0.08034 0.00000 0.02222 0.00000 0.01197 0.01197         
[ 65]  0.11282 0.11795 0.11111 0.11282 0.11111 0.11795 0.11111 0.11111 0.11111 0.11111 0.11795 0.11282 0.11795 0.11111 0.11111 0.11795 0.07692 0.07863 0.07692 0.07863 0.08034 0.07692 0.07863 0.07692 0.07863 0.08034 0.07521 0.07863 0.07863 0.08034 0.07863 0.07863 0.07863 0.07692 0.07863 0.07863 0.07863 0.07692 0.07521 0.07692 0.07692 0.07863 0.07692 0.08034 0.07692 0.08034 0.07692 0.07692 0.07692 0.07863 0.07863 0.07692 0.08034 0.07692 0.08205 0.07863 0.07692 0.07692 0.01197 0.01709 0.01197 0.00000 0.01368 0.01197         
[ 66]  0.11795 0.11966 0.11624 0.11795 0.11624 0.11966 0.11624 0.11624 0.11624 0.11624 0.11966 0.11795 0.11966 0.11624 0.11624 0.11966 0.08034 0.08547 0.08034 0.08205 0.08376 0.08034 0.08205 0.08034 0.08205 0.08376 0.07863 0.08205 0.08205 0.08376 0.08205 0.08205 0.08205 0.08034 0.08205 0.08205 0.08547 0.08034 0.07863 0.08034 0.08034 0.08205 0.08034 0.08376 0.08034 0.08376 0.08034 0.08034 0.08034 0.08205 0.08205 0.08034 0.08376 0.08034 0.08547 0.08205 0.08034 0.08034 0.00000 0.02222 0.00000 0.01197 0.01197 0.00000 0.01197         
[ 67]  0.11795 0.11966 0.11624 0.11795 0.11624 0.11966 0.11624 0.11624 0.11624 0.11624 0.11966 0.11795 0.11966 0.11624 0.11624 0.11966 0.08034 0.08547 0.08034 0.08205 0.08376 0.08034 0.08205 0.08034 0.08205 0.08376 0.07863 0.08205 0.08205 0.08376 0.08205 0.08205 0.08205 0.08034 0.08205 0.08205 0.08547 0.08034 0.07863 0.08034 0.08034 0.08205 0.08034 0.08376 0.08034 0.08376 0.08034 0.08034 0.08034 0.08205 0.08205 0.08034 0.08376 0.08034 0.08547 0.08205 0.08034 0.08034 0.00000 0.02222 0.00000 0.01197 0.01197 0.00000 0.01197 0.00000         
[ 68]  0.12137 0.12137 0.11966 0.12137 0.11966 0.12137 0.11966 0.11966 0.11966 0.11966 0.12137 0.12137 0.12137 0.11966 0.11966 0.12137 0.09060 0.09573 0.09060 0.09231 0.09231 0.09060 0.09231 0.09060 0.09231 0.09402 0.08889 0.09231 0.09231 0.09402 0.09231 0.09231 0.09231 0.09060 0.09231 0.09231 0.09573 0.09060 0.08889 0.09060 0.09060 0.09231 0.09060 0.09402 0.09060 0.09402 0.09060 0.09060 0.09060 0.09231 0.09231 0.09060 0.09402 0.09060 0.09573 0.09231 0.09060 0.09060 0.01026 0.02906 0.01026 0.02222 0.02222 0.01026 0.02222 0.01026 0.01026         
[ 69]  0.11624 0.12479 0.11453 0.11624 0.11453 0.12479 0.11453 0.11453 0.11453 0.11453 0.12479 0.11624 0.12479 0.11453 0.11453 0.12479 0.08034 0.08547 0.08034 0.08205 0.08376 0.08034 0.08205 0.08034 0.08205 0.08376 0.07863 0.08205 0.08205 0.08376 0.08205 0.08205 0.08205 0.08034 0.08205 0.08205 0.08547 0.08034 0.07863 0.08034 0.08034 0.08205 0.08034 0.08376 0.08034 0.08376 0.08034 0.08034 0.08034 0.08205 0.08205 0.08034 0.08376 0.08034 0.08547 0.08205 0.08034 0.08034 0.02051 0.02564 0.02051 0.01538 0.01880 0.02051 0.01538 0.02051 0.02051 0.03077         
[ 70]  0.11282 0.11795 0.11111 0.11282 0.11111 0.11795 0.11111 0.11111 0.11111 0.11111 0.11795 0.11282 0.11795 0.11111 0.11111 0.11795 0.07692 0.07863 0.07692 0.07863 0.08034 0.07692 0.07863 0.07692 0.07863 0.08034 0.07521 0.07863 0.07863 0.08034 0.07863 0.07863 0.07863 0.07692 0.07863 0.07863 0.07863 0.07692 0.07521 0.07692 0.07692 0.07863 0.07692 0.08034 0.07692 0.08034 0.07692 0.07692 0.07692 0.07863 0.07863 0.07692 0.08034 0.07692 0.08205 0.07863 0.07692 0.07692 0.01197 0.01709 0.01197 0.00000 0.01368 0.01197 0.00000 0.01197 0.01197 0.02222 0.01538         
[ 71]  0.11624 0.12479 0.11453 0.11624 0.11453 0.12479 0.11453 0.11453 0.11453 0.11453 0.12479 0.11624 0.12479 0.11453 0.11453 0.12479 0.08034 0.08547 0.08034 0.08205 0.08376 0.08034 0.08205 0.08034 0.08205 0.08376 0.07863 0.08205 0.08205 0.08376 0.08205 0.08205 0.08205 0.08034 0.08205 0.08205 0.08547 0.08034 0.07863 0.08034 0.08034 0.08205 0.08034 0.08376 0.08034 0.08376 0.08034 0.08034 0.08034 0.08205 0.08205 0.08034 0.08376 0.08034 0.08547 0.08205 0.08034 0.08034 0.02051 0.02564 0.02051 0.01538 0.01880 0.02051 0.01538 0.02051 0.02051 0.03077 0.00000 0.01538         
[ 72]  0.12137 0.12308 0.11966 0.12137 0.11966 0.12308 0.11966 0.11966 0.11966 0.11966 0.12308 0.12137 0.12308 0.11966 0.11966 0.12308 0.08034 0.08547 0.08034 0.08205 0.08376 0.08034 0.08205 0.08034 0.08205 0.08376 0.07863 0.08205 0.08205 0.08376 0.08205 0.08376 0.08205 0.08034 0.08205 0.08205 0.08547 0.08034 0.07863 0.08034 0.08034 0.08205 0.08034 0.08376 0.08034 0.08376 0.08034 0.08034 0.08034 0.08205 0.08205 0.08034 0.08376 0.08034 0.08547 0.08205 0.08034 0.08034 0.00342 0.02564 0.00342 0.01538 0.01538 0.00342 0.01538 0.00342 0.00342 0.01368 0.02393 0.01538 0.02393         
[ 73]  0.11795 0.11966 0.11624 0.11795 0.11624 0.11966 0.11624 0.11624 0.11624 0.11624 0.11966 0.11795 0.11966 0.11624 0.11624 0.11966 0.08034 0.08547 0.08034 0.08205 0.08376 0.08034 0.08205 0.08034 0.08205 0.08376 0.07863 0.08205 0.08205 0.08376 0.08205 0.08205 0.08205 0.08034 0.08205 0.08205 0.08547 0.08034 0.07863 0.08034 0.08034 0.08205 0.08034 0.08376 0.08034 0.08376 0.08034 0.08034 0.08034 0.08205 0.08205 0.08034 0.08376 0.08034 0.08547 0.08205 0.08034 0.08034 0.00000 0.02222 0.00000 0.01197 0.01197 0.00000 0.01197 0.00000 0.00000 0.01026 0.02051 0.01197 0.02051 0.00342         
[ 74]  0.11795 0.11966 0.11624 0.11795 0.11624 0.11966 0.11624 0.11624 0.11624 0.11624 0.11966 0.11795 0.11966 0.11624 0.11624 0.11966 0.08034 0.08547 0.08034 0.08205 0.08376 0.08034 0.08205 0.08034 0.08205 0.08376 0.07863 0.08205 0.08205 0.08376 0.08205 0.08205 0.08205 0.08034 0.08205 0.08205 0.08547 0.08034 0.07863 0.08034 0.08034 0.08205 0.08034 0.08376 0.08034 0.08376 0.08034 0.08034 0.08034 0.08205 0.08205 0.08034 0.08376 0.08034 0.08547 0.08205 0.08034 0.08034 0.00000 0.02222 0.00000 0.01197 0.01197 0.00000 0.01197 0.00000 0.00000 0.01026 0.02051 0.01197 0.02051 0.00342 0.00000         
[ 75]  0.11624 0.12479 0.11453 0.11624 0.11453 0.12479 0.11453 0.11453 0.11453 0.11453 0.12479 0.11624 0.12479 0.11453 0.11453 0.12479 0.08034 0.08547 0.08034 0.08205 0.08376 0.08034 0.08205 0.08034 0.08205 0.08376 0.07863 0.08205 0.08205 0.08376 0.08205 0.08205 0.08205 0.08034 0.08205 0.08205 0.08547 0.08034 0.07863 0.08034 0.08034 0.08205 0.08034 0.08376 0.08034 0.08376 0.08034 0.08034 0.08034 0.08205 0.08205 0.08034 0.08376 0.08034 0.08547 0.08205 0.08034 0.08034 0.02051 0.02564 0.02051 0.01538 0.01880 0.02051 0.01538 0.02051 0.02051 0.03077 0.00000 0.01538 0.00000 0.02393 0.02051 0.02051         
[ 76]  0.12308 0.12650 0.12137 0.12308 0.12137 0.12650 0.12137 0.12137 0.12137 0.12137 0.12650 0.12308 0.12650 0.12137 0.12137 0.12650 0.08889 0.09402 0.08889 0.09060 0.09231 0.08889 0.09060 0.08889 0.09060 0.09231 0.08718 0.09060 0.09060 0.09231 0.09060 0.09060 0.09060 0.08889 0.09060 0.09060 0.09402 0.08889 0.08718 0.08889 0.08889 0.09060 0.08889 0.09231 0.08889 0.09231 0.08889 0.08889 0.08889 0.09060 0.09060 0.08889 0.09231 0.08889 0.09402 0.09060 0.08889 0.08889 0.02393 0.00171 0.02393 0.01880 0.02564 0.02393 0.01880 0.02393 0.02393 0.03077 0.02735 0.01880 0.02735 0.02735 0.02393 0.02393 0.02735         
[ 77]  0.11282 0.11795 0.11111 0.11282 0.11111 0.11795 0.11111 0.11111 0.11111 0.11111 0.11795 0.11282 0.11795 0.11111 0.11111 0.11795 0.07692 0.07863 0.07692 0.07863 0.08034 0.07692 0.07863 0.07692 0.07863 0.08034 0.07521 0.07863 0.07863 0.08034 0.07863 0.07863 0.07863 0.07692 0.07863 0.07863 0.07863 0.07692 0.07521 0.07692 0.07692 0.07863 0.07692 0.08034 0.07692 0.08034 0.07692 0.07692 0.07692 0.07863 0.07863 0.07692 0.08034 0.07692 0.08205 0.07863 0.07692 0.07692 0.01197 0.01709 0.01197 0.00000 0.01368 0.01197 0.00000 0.01197 0.01197 0.02222 0.01538 0.00000 0.01538 0.01538 0.01197 0.01197 0.01538 0.01880         
[ 78]  0.12137 0.12308 0.11966 0.12137 0.11966 0.12308 0.11966 0.11966 0.11966 0.11966 0.12308 0.12137 0.12308 0.11966 0.11966 0.12308 0.08034 0.08547 0.08034 0.08205 0.08376 0.08034 0.08205 0.08034 0.08205 0.08376 0.07863 0.08205 0.08205 0.08376 0.08205 0.08376 0.08205 0.08034 0.08205 0.08205 0.08547 0.08034 0.07863 0.08034 0.08034 0.08205 0.08034 0.08376 0.08034 0.08376 0.08034 0.08034 0.08034 0.08205 0.08205 0.08034 0.08376 0.08034 0.08547 0.08205 0.08034 0.08034 0.00342 0.02564 0.00342 0.01538 0.01538 0.00342 0.01538 0.00342 0.00342 0.01368 0.02393 0.01538 0.02393 0.00000 0.00342 0.00342 0.02393 0.02735 0.01538         
[ 79]  0.11624 0.12137 0.11453 0.11624 0.11453 0.12137 0.11453 0.11453 0.11453 0.11453 0.12137 0.11624 0.12137 0.11453 0.11453 0.12137 0.08205 0.08718 0.08205 0.08376 0.08547 0.08205 0.08376 0.08205 0.08376 0.08547 0.08034 0.08376 0.08376 0.08547 0.08376 0.08376 0.08376 0.08205 0.08376 0.08376 0.08718 0.08205 0.08034 0.08205 0.08205 0.08376 0.08205 0.08547 0.08205 0.08547 0.08205 0.08205 0.08205 0.08376 0.08376 0.08205 0.08547 0.08205 0.08718 0.08376 0.08205 0.08205 0.01197 0.02393 0.01197 0.01368 0.00000 0.01197 0.01368 0.01197 0.01197 0.02222 0.01880 0.01368 0.01880 0.01538 0.01197 0.01197 0.01880 0.02564 0.01368 0.01538         
[ 80]  0.11624 0.12308 0.11453 0.11624 0.11453 0.12308 0.11453 0.11453 0.11453 0.11453 0.12308 0.11624 0.12308 0.11453 0.11453 0.12308 0.07863 0.08376 0.07863 0.08034 0.08205 0.07863 0.08034 0.07863 0.08034 0.08205 0.07692 0.08034 0.08034 0.08205 0.08034 0.08034 0.08034 0.07863 0.08034 0.08034 0.08376 0.07863 0.07692 0.07863 0.07863 0.08034 0.07863 0.08205 0.07863 0.08205 0.07863 0.07863 0.07863 0.08034 0.08034 0.07863 0.08205 0.07863 0.08376 0.08034 0.07863 0.07863 0.02393 0.02906 0.02393 0.01880 0.02564 0.02393 0.01880 0.02393 0.02393 0.03419 0.01709 0.01880 0.01709 0.02735 0.02393 0.02393 0.01709 0.03077 0.01880 0.02735 0.02564         
[ 81]  0.12308 0.12650 0.12137 0.12308 0.12137 0.12650 0.12137 0.12137 0.12137 0.12137 0.12650 0.12308 0.12650 0.12137 0.12137 0.12650 0.08889 0.09402 0.08889 0.09060 0.09231 0.08889 0.09060 0.08889 0.09060 0.09231 0.08718 0.09060 0.09060 0.09231 0.09060 0.09060 0.09060 0.08889 0.09060 0.09060 0.09402 0.08889 0.08718 0.08889 0.08889 0.09060 0.08889 0.09231 0.08889 0.09231 0.08889 0.08889 0.08889 0.09060 0.09060 0.08889 0.09231 0.08889 0.09402 0.09060 0.08889 0.08889 0.02393 0.00171 0.02393 0.01880 0.02564 0.02393 0.01880 0.02393 0.02393 0.03077 0.02735 0.01880 0.02735 0.02735 0.02393 0.02393 0.02735 0.00000 0.01880 0.02735 0.02564 0.03077         
[ 82]  0.11282 0.11795 0.11111 0.11282 0.11111 0.11795 0.11111 0.11111 0.11111 0.11111 0.11795 0.11282 0.11795 0.11111 0.11111 0.11795 0.07692 0.07863 0.07692 0.07863 0.08034 0.07692 0.07863 0.07692 0.07863 0.08034 0.07521 0.07863 0.07863 0.08034 0.07863 0.07863 0.07863 0.07692 0.07863 0.07863 0.07863 0.07692 0.07521 0.07692 0.07692 0.07863 0.07692 0.08034 0.07692 0.08034 0.07692 0.07692 0.07692 0.07863 0.07863 0.07692 0.08034 0.07692 0.08205 0.07863 0.07692 0.07692 0.01197 0.01709 0.01197 0.00000 0.01368 0.01197 0.00000 0.01197 0.01197 0.02222 0.01538 0.00000 0.01538 0.01538 0.01197 0.01197 0.01538 0.01880 0.00000 0.01538 0.01368 0.01880 0.01880         
[ 83]  0.11795 0.12137 0.11282 0.11795 0.11282 0.12137 0.11282 0.11624 0.11282 0.11282 0.12137 0.11795 0.12137 0.11282 0.11282 0.12137 0.08034 0.08547 0.08034 0.08205 0.08376 0.08034 0.08205 0.08034 0.08205 0.08376 0.07863 0.08205 0.08205 0.08376 0.08205 0.08205 0.08205 0.08034 0.08205 0.08205 0.08547 0.08034 0.07863 0.08034 0.08034 0.08205 0.08034 0.08376 0.08034 0.08376 0.08034 0.08034 0.08034 0.08205 0.08205 0.08034 0.08376 0.08034 0.08547 0.08205 0.08034 0.08034 0.02564 0.03077 0.02564 0.02051 0.02735 0.02564 0.02051 0.02564 0.02564 0.03590 0.01880 0.02051 0.01880 0.02906 0.02564 0.02564 0.01880 0.03248 0.02051 0.02906 0.02735 0.00171 0.03248 0.02051         
[ 84]  0.11795 0.11966 0.11624 0.11795 0.11624 0.11966 0.11624 0.11624 0.11624 0.11624 0.11966 0.11795 0.11966 0.11624 0.11624 0.11966 0.08034 0.08547 0.08034 0.08205 0.08376 0.08034 0.08205 0.08034 0.08205 0.08376 0.07863 0.08205 0.08205 0.08376 0.08205 0.08205 0.08205 0.08034 0.08205 0.08205 0.08547 0.08034 0.07863 0.08034 0.08034 0.08205 0.08034 0.08376 0.08034 0.08376 0.08034 0.08034 0.08034 0.08205 0.08205 0.08034 0.08376 0.08034 0.08547 0.08205 0.08034 0.08034 0.00000 0.02222 0.00000 0.01197 0.01197 0.00000 0.01197 0.00000 0.00000 0.01026 0.02051 0.01197 0.02051 0.00342 0.00000 0.00000 0.02051 0.02393 0.01197 0.00342 0.01197 0.02393 0.02393 0.01197 0.02564         
[ 85]  0.11795 0.11966 0.11624 0.11795 0.11624 0.11966 0.11624 0.11624 0.11624 0.11624 0.11966 0.11795 0.11966 0.11624 0.11624 0.11966 0.08034 0.08547 0.08034 0.08205 0.08376 0.08034 0.08205 0.08034 0.08205 0.08376 0.07863 0.08205 0.08205 0.08376 0.08205 0.08205 0.08205 0.08034 0.08205 0.08205 0.08547 0.08034 0.07863 0.08034 0.08034 0.08205 0.08034 0.08376 0.08034 0.08376 0.08034 0.08034 0.08034 0.08205 0.08205 0.08034 0.08376 0.08034 0.08547 0.08205 0.08034 0.08034 0.00000 0.02222 0.00000 0.01197 0.01197 0.00000 0.01197 0.00000 0.00000 0.01026 0.02051 0.01197 0.02051 0.00342 0.00000 0.00000 0.02051 0.02393 0.01197 0.00342 0.01197 0.02393 0.02393 0.01197 0.02564 0.00000         
[ 86]  0.11453 0.12650 0.11282 0.11453 0.11282 0.12650 0.11282 0.11282 0.11282 0.11282 0.12650 0.11453 0.12650 0.11282 0.11282 0.12650 0.08205 0.08718 0.08205 0.08376 0.08547 0.08205 0.08376 0.08205 0.08376 0.08547 0.08034 0.08376 0.08376 0.08547 0.08376 0.08376 0.08376 0.08205 0.08376 0.08376 0.08718 0.08205 0.08034 0.08205 0.08205 0.08376 0.08205 0.08547 0.08205 0.08547 0.08205 0.08205 0.08205 0.08376 0.08376 0.08205 0.08547 0.08205 0.08718 0.08376 0.08205 0.08205 0.02222 0.02735 0.02222 0.01709 0.02051 0.02222 0.01709 0.02222 0.02222 0.03248 0.00171 0.01709 0.00171 0.02564 0.02222 0.02222 0.00171 0.02906 0.01709 0.02564 0.02051 0.01880 0.02906 0.01709 0.02051 0.02222 0.02222         
[ 87]  0.12308 0.12650 0.12137 0.12308 0.12137 0.12650 0.12137 0.12137 0.12137 0.12137 0.12650 0.12308 0.12650 0.12137 0.12137 0.12650 0.08889 0.09402 0.08889 0.09060 0.09231 0.08889 0.09060 0.08889 0.09060 0.09231 0.08718 0.09060 0.09060 0.09231 0.09060 0.09060 0.09060 0.08889 0.09060 0.09060 0.09402 0.08889 0.08718 0.08889 0.08889 0.09060 0.08889 0.09231 0.08889 0.09231 0.08889 0.08889 0.08889 0.09060 0.09060 0.08889 0.09231 0.08889 0.09402 0.09060 0.08889 0.08889 0.02393 0.00171 0.02393 0.01880 0.02564 0.02393 0.01880 0.02393 0.02393 0.03077 0.02735 0.01880 0.02735 0.02735 0.02393 0.02393 0.02735 0.00000 0.01880 0.02735 0.02564 0.03077 0.00000 0.01880 0.03248 0.02393 0.02393 0.02906         
[ 88]  0.12308 0.12650 0.12137 0.12308 0.12137 0.12650 0.12137 0.12137 0.12137 0.12137 0.12650 0.12308 0.12650 0.12137 0.12137 0.12650 0.08889 0.09402 0.08889 0.09060 0.09231 0.08889 0.09060 0.08889 0.09060 0.09231 0.08718 0.09060 0.09060 0.09231 0.09060 0.09060 0.09060 0.08889 0.09060 0.09060 0.09402 0.08889 0.08718 0.08889 0.08889 0.09060 0.08889 0.09231 0.08889 0.09231 0.08889 0.08889 0.08889 0.09060 0.09060 0.08889 0.09231 0.08889 0.09402 0.09060 0.08889 0.08889 0.02393 0.00171 0.02393 0.01880 0.02564 0.02393 0.01880 0.02393 0.02393 0.03077 0.02735 0.01880 0.02735 0.02735 0.02393 0.02393 0.02735 0.00000 0.01880 0.02735 0.02564 0.03077 0.00000 0.01880 0.03248 0.02393 0.02393 0.02906 0.00000         
[ 89]  0.11795 0.12137 0.11282 0.11795 0.11282 0.12137 0.11282 0.11624 0.11282 0.11282 0.12137 0.11795 0.12137 0.11282 0.11282 0.12137 0.08034 0.08547 0.08034 0.08205 0.08376 0.08034 0.08205 0.08034 0.08205 0.08376 0.07863 0.08205 0.08205 0.08376 0.08205 0.08205 0.08205 0.08034 0.08205 0.08205 0.08547 0.08034 0.07863 0.08034 0.08034 0.08205 0.08034 0.08376 0.08034 0.08376 0.08034 0.08034 0.08034 0.08205 0.08205 0.08034 0.08376 0.08034 0.08547 0.08205 0.08034 0.08034 0.02564 0.03077 0.02564 0.02051 0.02735 0.02564 0.02051 0.02564 0.02564 0.03590 0.01880 0.02051 0.01880 0.02906 0.02564 0.02564 0.01880 0.03248 0.02051 0.02906 0.02735 0.00171 0.03248 0.02051 0.00000 0.02564 0.02564 0.02051 0.03248 0.03248         
[ 90]  0.11453 0.12650 0.11282 0.11453 0.11282 0.12650 0.11282 0.11282 0.11282 0.11282 0.12650 0.11453 0.12650 0.11282 0.11282 0.12650 0.08205 0.08718 0.08205 0.08376 0.08547 0.08205 0.08376 0.08205 0.08376 0.08547 0.08034 0.08376 0.08376 0.08547 0.08376 0.08376 0.08376 0.08205 0.08376 0.08376 0.08718 0.08205 0.08034 0.08205 0.08205 0.08376 0.08205 0.08547 0.08205 0.08547 0.08205 0.08205 0.08205 0.08376 0.08376 0.08205 0.08547 0.08205 0.08718 0.08376 0.08205 0.08205 0.02222 0.02735 0.02222 0.01709 0.02051 0.02222 0.01709 0.02222 0.02222 0.03248 0.00171 0.01709 0.00171 0.02564 0.02222 0.02222 0.00171 0.02906 0.01709 0.02564 0.02051 0.01880 0.02906 0.01709 0.02051 0.02222 0.02222 0.00000 0.02906 0.02906 0.02051         
[ 91]  0.11624 0.12308 0.11453 0.11624 0.11453 0.12308 0.11453 0.11453 0.11453 0.11453 0.12308 0.11624 0.12308 0.11453 0.11453 0.12308 0.07863 0.08376 0.07863 0.08034 0.08205 0.07863 0.08034 0.07863 0.08034 0.08205 0.07692 0.08034 0.08034 0.08205 0.08034 0.08034 0.08034 0.07863 0.08034 0.08034 0.08376 0.07863 0.07692 0.07863 0.07863 0.08034 0.07863 0.08205 0.07863 0.08205 0.07863 0.07863 0.07863 0.08034 0.08034 0.07863 0.08205 0.07863 0.08376 0.08034 0.07863 0.07863 0.02393 0.02906 0.02393 0.01880 0.02564 0.02393 0.01880 0.02393 0.02393 0.03419 0.01709 0.01880 0.01709 0.02735 0.02393 0.02393 0.01709 0.03077 0.01880 0.02735 0.02564 0.00000 0.03077 0.01880 0.00171 0.02393 0.02393 0.01880 0.03077 0.03077 0.00171 0.01880         
[ 92]  0.12991 0.12991 0.12821 0.12991 0.12821 0.12991 0.12821 0.12821 0.12821 0.12821 0.12991 0.12991 0.12991 0.12821 0.12821 0.12991 0.09915 0.10427 0.09915 0.10085 0.10085 0.09915 0.10085 0.09915 0.10085 0.10256 0.09744 0.10085 0.10085 0.10256 0.10085 0.10085 0.10085 0.09915 0.10085 0.10085 0.10427 0.09915 0.09744 0.09915 0.09915 0.10085 0.09915 0.10256 0.09915 0.10256 0.09915 0.09915 0.09915 0.10085 0.10085 0.09915 0.10256 0.09915 0.10427 0.10085 0.09915 0.09915 0.01880 0.03761 0.01880 0.03077 0.03077 0.01880 0.03077 0.01880 0.01880 0.00855 0.03932 0.03077 0.03932 0.02222 0.01880 0.01880 0.03932 0.03932 0.03077 0.02222 0.03077 0.04274 0.03932 0.03077 0.04444 0.01880 0.01880 0.04103 0.03932 0.03932 0.04444 0.04103 0.04274         
[ 93]  0.11795 0.11966 0.11624 0.11795 0.11624 0.11966 0.11624 0.11624 0.11624 0.11624 0.11966 0.11795 0.11966 0.11624 0.11624 0.11966 0.08034 0.08547 0.08034 0.08205 0.08376 0.08034 0.08205 0.08034 0.08205 0.08376 0.07863 0.08205 0.08205 0.08376 0.08205 0.08205 0.08205 0.08034 0.08205 0.08205 0.08547 0.08034 0.07863 0.08034 0.08034 0.08205 0.08034 0.08376 0.08034 0.08376 0.08034 0.08034 0.08034 0.08205 0.08205 0.08034 0.08376 0.08034 0.08547 0.08205 0.08034 0.08034 0.00000 0.02222 0.00000 0.01197 0.01197 0.00000 0.01197 0.00000 0.00000 0.01026 0.02051 0.01197 0.02051 0.00342 0.00000 0.00000 0.02051 0.02393 0.01197 0.00342 0.01197 0.02393 0.02393 0.01197 0.02564 0.00000 0.00000 0.02222 0.02393 0.02393 0.02564 0.02222 0.02393 0.01880         
[ 94]  0.11795 0.11966 0.11624 0.11795 0.11624 0.11966 0.11624 0.11624 0.11624 0.11624 0.11966 0.11795 0.11966 0.11624 0.11624 0.11966 0.08034 0.08547 0.08034 0.08205 0.08376 0.08034 0.08205 0.08034 0.08205 0.08376 0.07863 0.08205 0.08205 0.08376 0.08205 0.08205 0.08205 0.08034 0.08205 0.08205 0.08547 0.08034 0.07863 0.08034 0.08034 0.08205 0.08034 0.08376 0.08034 0.08376 0.08034 0.08034 0.08034 0.08205 0.08205 0.08034 0.08376 0.08034 0.08547 0.08205 0.08034 0.08034 0.00000 0.02222 0.00000 0.01197 0.01197 0.00000 0.01197 0.00000 0.00000 0.01026 0.02051 0.01197 0.02051 0.00342 0.00000 0.00000 0.02051 0.02393 0.01197 0.00342 0.01197 0.02393 0.02393 0.01197 0.02564 0.00000 0.00000 0.02222 0.02393 0.02393 0.02564 0.02222 0.02393 0.01880 0.00000         
[ 95]  0.11624 0.12479 0.11453 0.11624 0.11453 0.12479 0.11453 0.11453 0.11453 0.11453 0.12479 0.11624 0.12479 0.11453 0.11453 0.12479 0.08034 0.08547 0.08034 0.08205 0.08376 0.08034 0.08205 0.08034 0.08205 0.08376 0.07863 0.08205 0.08205 0.08376 0.08205 0.08205 0.08205 0.08034 0.08205 0.08205 0.08547 0.08034 0.07863 0.08034 0.08034 0.08205 0.08034 0.08376 0.08034 0.08376 0.08034 0.08034 0.08034 0.08205 0.08205 0.08034 0.08376 0.08034 0.08547 0.08205 0.08034 0.08034 0.02051 0.02564 0.02051 0.01538 0.01880 0.02051 0.01538 0.02051 0.02051 0.03077 0.00000 0.01538 0.00000 0.02393 0.02051 0.02051 0.00000 0.02735 0.01538 0.02393 0.01880 0.01709 0.02735 0.01538 0.01880 0.02051 0.02051 0.00171 0.02735 0.02735 0.01880 0.00171 0.01709 0.03932 0.02051 0.02051         
[ 96]  0.11624 0.12308 0.11453 0.11624 0.11453 0.12308 0.11453 0.11453 0.11453 0.11453 0.12308 0.11624 0.12308 0.11453 0.11453 0.12308 0.07863 0.08376 0.07863 0.08034 0.08205 0.07863 0.08034 0.07863 0.08034 0.08205 0.07692 0.08034 0.08034 0.08205 0.08034 0.08034 0.08034 0.07863 0.08034 0.08034 0.08376 0.07863 0.07692 0.07863 0.07863 0.08034 0.07863 0.08205 0.07863 0.08205 0.07863 0.07863 0.07863 0.08034 0.08034 0.07863 0.08205 0.07863 0.08376 0.08034 0.07863 0.07863 0.02393 0.02906 0.02393 0.01880 0.02564 0.02393 0.01880 0.02393 0.02393 0.03419 0.01709 0.01880 0.01709 0.02735 0.02393 0.02393 0.01709 0.03077 0.01880 0.02735 0.02564 0.00000 0.03077 0.01880 0.00171 0.02393 0.02393 0.01880 0.03077 0.03077 0.00171 0.01880 0.00000 0.04274 0.02393 0.02393 0.01709         
[ 97]  0.11282 0.11795 0.11111 0.11282 0.11111 0.11795 0.11111 0.11111 0.11111 0.11111 0.11795 0.11282 0.11795 0.11111 0.11111 0.11795 0.07692 0.07863 0.07692 0.07863 0.08034 0.07692 0.07863 0.07692 0.07863 0.08034 0.07521 0.07863 0.07863 0.08034 0.07863 0.07863 0.07863 0.07692 0.07863 0.07863 0.07863 0.07692 0.07521 0.07692 0.07692 0.07863 0.07692 0.08034 0.07692 0.08034 0.07692 0.07692 0.07692 0.07863 0.07863 0.07692 0.08034 0.07692 0.08205 0.07863 0.07692 0.07692 0.01197 0.01709 0.01197 0.00000 0.01368 0.01197 0.00000 0.01197 0.01197 0.02222 0.01538 0.00000 0.01538 0.01538 0.01197 0.01197 0.01538 0.01880 0.00000 0.01538 0.01368 0.01880 0.01880 0.00000 0.02051 0.01197 0.01197 0.01709 0.01880 0.01880 0.02051 0.01709 0.01880 0.03077 0.01197 0.01197 0.01538 0.01880         
[ 98]  0.11453 0.12650 0.11282 0.11453 0.11282 0.12650 0.11282 0.11282 0.11282 0.11282 0.12650 0.11453 0.12650 0.11282 0.11282 0.12650 0.08205 0.08718 0.08205 0.08376 0.08547 0.08205 0.08376 0.08205 0.08376 0.08547 0.08034 0.08376 0.08376 0.08547 0.08376 0.08376 0.08376 0.08205 0.08376 0.08376 0.08718 0.08205 0.08034 0.08205 0.08205 0.08376 0.08205 0.08547 0.08205 0.08547 0.08205 0.08205 0.08205 0.08376 0.08376 0.08205 0.08547 0.08205 0.08718 0.08376 0.08205 0.08205 0.02222 0.02735 0.02222 0.01709 0.02051 0.02222 0.01709 0.02222 0.02222 0.03248 0.00171 0.01709 0.00171 0.02564 0.02222 0.02222 0.00171 0.02906 0.01709 0.02564 0.02051 0.01880 0.02906 0.01709 0.02051 0.02222 0.02222 0.00000 0.02906 0.02906 0.02051 0.00000 0.01880 0.04103 0.02222 0.02222 0.00171 0.01880 0.01709         
[ 99]  0.11795 0.11966 0.11624 0.11795 0.11624 0.11966 0.11624 0.11624 0.11624 0.11624 0.11966 0.11795 0.11966 0.11624 0.11624 0.11966 0.08034 0.08547 0.08034 0.08205 0.08376 0.08034 0.08205 0.08034 0.08205 0.08376 0.07863 0.08205 0.08205 0.08376 0.08205 0.08205 0.08205 0.08034 0.08205 0.08205 0.08547 0.08034 0.07863 0.08034 0.08034 0.08205 0.08034 0.08376 0.08034 0.08376 0.08034 0.08034 0.08034 0.08205 0.08205 0.08034 0.08376 0.08034 0.08547 0.08205 0.08034 0.08034 0.00000 0.02222 0.00000 0.01197 0.01197 0.00000 0.01197 0.00000 0.00000 0.01026 0.02051 0.01197 0.02051 0.00342 0.00000 0.00000 0.02051 0.02393 0.01197 0.00342 0.01197 0.02393 0.02393 0.01197 0.02564 0.00000 0.00000 0.02222 0.02393 0.02393 0.02564 0.02222 0.02393 0.01880 0.00000 0.00000 0.02051 0.02393 0.01197 0.02222         
[100]  0.12308 0.12650 0.12137 0.12308 0.12137 0.12650 0.12137 0.12137 0.12137 0.12137 0.12650 0.12308 0.12650 0.12137 0.12137 0.12650 0.08889 0.09402 0.08889 0.09060 0.09231 0.08889 0.09060 0.08889 0.09060 0.09231 0.08718 0.09060 0.09060 0.09231 0.09060 0.09060 0.09060 0.08889 0.09060 0.09060 0.09402 0.08889 0.08718 0.08889 0.08889 0.09060 0.08889 0.09231 0.08889 0.09231 0.08889 0.08889 0.08889 0.09060 0.09060 0.08889 0.09231 0.08889 0.09402 0.09060 0.08889 0.08889 0.02393 0.00171 0.02393 0.01880 0.02564 0.02393 0.01880 0.02393 0.02393 0.03077 0.02735 0.01880 0.02735 0.02735 0.02393 0.02393 0.02735 0.00000 0.01880 0.02735 0.02564 0.03077 0.00000 0.01880 0.03248 0.02393 0.02393 0.02906 0.00000 0.00000 0.03248 0.02906 0.03077 0.03932 0.02393 0.02393 0.02735 0.03077 0.01880 0.02906 0.02393         
[101]  0.11282 0.11795 0.11111 0.11282 0.11111 0.11795 0.11111 0.11111 0.11111 0.11111 0.11795 0.11282 0.11795 0.11111 0.11111 0.11795 0.07692 0.07863 0.07692 0.07863 0.08034 0.07692 0.07863 0.07692 0.07863 0.08034 0.07521 0.07863 0.07863 0.08034 0.07863 0.07863 0.07863 0.07692 0.07863 0.07863 0.07863 0.07692 0.07521 0.07692 0.07692 0.07863 0.07692 0.08034 0.07692 0.08034 0.07692 0.07692 0.07692 0.07863 0.07863 0.07692 0.08034 0.07692 0.08205 0.07863 0.07692 0.07692 0.01197 0.01709 0.01197 0.00000 0.01368 0.01197 0.00000 0.01197 0.01197 0.02222 0.01538 0.00000 0.01538 0.01538 0.01197 0.01197 0.01538 0.01880 0.00000 0.01538 0.01368 0.01880 0.01880 0.00000 0.02051 0.01197 0.01197 0.01709 0.01880 0.01880 0.02051 0.01709 0.01880 0.03077 0.01197 0.01197 0.01538 0.01880 0.00000 0.01709 0.01197 0.01880         
[102]  0.10427 0.11966 0.10085 0.10427 0.10085 0.11966 0.10085 0.10598 0.10085 0.10085 0.11966 0.10427 0.11966 0.10085 0.10085 0.11966 0.12650 0.12991 0.12479 0.12650 0.12479 0.12479 0.12650 0.12479 0.12650 0.12821 0.12308 0.12650 0.12650 0.12821 0.12650 0.12650 0.12650 0.12479 0.12650 0.12650 0.12991 0.12479 0.12821 0.12479 0.12479 0.12650 0.12479 0.12479 0.12479 0.12479 0.12479 0.12479 0.12479 0.12650 0.12650 0.12650 0.12479 0.12479 0.12308 0.12650 0.12479 0.12650 0.13333 0.14017 0.13333 0.13504 0.13675 0.13333 0.13504 0.13333 0.13333 0.13846 0.13504 0.13504 0.13504 0.13504 0.13333 0.13333 0.13504 0.14188 0.13504 0.13504 0.13675 0.13504 0.14188 0.13504 0.13333 0.13333 0.13333 0.13675 0.14188 0.14188 0.13333 0.13675 0.13504 0.14017 0.13333 0.13333 0.13504 0.13504 0.13504 0.13675 0.13333 0.14188 0.13504         
[103]  0.10256 0.11453 0.10256 0.10256 0.10256 0.11453 0.10256 0.10085 0.10256 0.10256 0.11453 0.10256 0.11453 0.10256 0.10256 0.11453 0.11966 0.12308 0.11795 0.11966 0.12137 0.11795 0.11966 0.11795 0.11966 0.12137 0.11624 0.11966 0.11966 0.12137 0.11966 0.11966 0.11966 0.11795 0.11966 0.11966 0.12308 0.11795 0.12137 0.11795 0.11795 0.11966 0.11795 0.11795 0.11795 0.11795 0.11795 0.11795 0.11795 0.11966 0.11966 0.11966 0.11795 0.11795 0.11624 0.11966 0.11795 0.11966 0.11453 0.12479 0.11453 0.11624 0.11795 0.11453 0.11624 0.11453 0.11453 0.12137 0.11624 0.11624 0.11624 0.11795 0.11453 0.11453 0.11624 0.12650 0.11624 0.11795 0.11795 0.11453 0.12650 0.11624 0.11624 0.11453 0.11453 0.11795 0.12650 0.12650 0.11624 0.11795 0.11453 0.12308 0.11453 0.11453 0.11624 0.11453 0.11624 0.11795 0.11453 0.12650 0.11624 0.03419         
[104]  0.10256 0.11453 0.10256 0.10256 0.10256 0.11453 0.10256 0.10085 0.10256 0.10256 0.11453 0.10256 0.11453 0.10256 0.10256 0.11453 0.11966 0.12308 0.11795 0.11966 0.12137 0.11795 0.11966 0.11795 0.11966 0.12137 0.11624 0.11966 0.11966 0.12137 0.11966 0.11966 0.11966 0.11795 0.11966 0.11966 0.12308 0.11795 0.12137 0.11795 0.11795 0.11966 0.11795 0.11795 0.11795 0.11795 0.11795 0.11795 0.11795 0.11966 0.11966 0.11966 0.11795 0.11795 0.11624 0.11966 0.11795 0.11966 0.11453 0.12479 0.11453 0.11624 0.11795 0.11453 0.11624 0.11453 0.11453 0.12137 0.11624 0.11624 0.11624 0.11795 0.11453 0.11453 0.11624 0.12650 0.11624 0.11795 0.11795 0.11453 0.12650 0.11624 0.11624 0.11453 0.11453 0.11795 0.12650 0.12650 0.11624 0.11795 0.11453 0.12308 0.11453 0.11453 0.11624 0.11453 0.11624 0.11795 0.11453 0.12650 0.11624 0.03419 0.00000         
[105]  0.10427 0.12308 0.10427 0.10427 0.10427 0.12308 0.10427 0.10256 0.10427 0.10427 0.12479 0.10427 0.12308 0.10427 0.10427 0.12308 0.13333 0.13333 0.13162 0.13333 0.13504 0.13162 0.13333 0.13162 0.13333 0.13504 0.12991 0.13333 0.13333 0.13504 0.13333 0.13333 0.13333 0.13162 0.13333 0.13333 0.13333 0.13162 0.13504 0.13162 0.13162 0.13333 0.13162 0.13162 0.13162 0.13162 0.13162 0.13162 0.13162 0.13333 0.13333 0.13333 0.13162 0.13162 0.13333 0.13333 0.13162 0.13333 0.12308 0.13333 0.12308 0.12650 0.12650 0.12308 0.12650 0.12308 0.12308 0.12991 0.12308 0.12650 0.12308 0.12650 0.12308 0.12308 0.12308 0.13504 0.12650 0.12650 0.12650 0.12479 0.13504 0.12650 0.12650 0.12308 0.12308 0.12137 0.13504 0.13504 0.12650 0.12137 0.12479 0.13162 0.12308 0.12308 0.12308 0.12479 0.12650 0.12137 0.12308 0.13504 0.12650 0.06838 0.05299 0.05299         
[106]  0.10427 0.12308 0.10427 0.10427 0.10427 0.12308 0.10427 0.10256 0.10427 0.10427 0.12479 0.10427 0.12308 0.10427 0.10427 0.12308 0.13333 0.13675 0.13162 0.13333 0.13504 0.13162 0.13333 0.13162 0.13333 0.13504 0.12991 0.13333 0.13333 0.13504 0.13333 0.13333 0.13333 0.13162 0.13333 0.13333 0.13675 0.13162 0.13504 0.13162 0.13162 0.13333 0.13162 0.13162 0.13162 0.13162 0.13162 0.13162 0.13162 0.13333 0.13333 0.13333 0.13162 0.13162 0.13333 0.13333 0.13162 0.13333 0.12308 0.13333 0.12308 0.12650 0.12650 0.12308 0.12650 0.12308 0.12308 0.12991 0.11966 0.12650 0.11966 0.12650 0.12308 0.12308 0.11966 0.13504 0.12650 0.12650 0.12650 0.12137 0.13504 0.12650 0.12308 0.12308 0.12308 0.11795 0.13504 0.13504 0.12308 0.11795 0.12137 0.13162 0.12308 0.12308 0.11966 0.12137 0.12650 0.11795 0.12308 0.13504 0.12650 0.06838 0.05299 0.05299 0.00342         
[107]  0.10427 0.12308 0.10427 0.10427 0.10427 0.12308 0.10427 0.10256 0.10427 0.10427 0.12479 0.10427 0.12308 0.10427 0.10427 0.12308 0.13333 0.13333 0.13162 0.13333 0.13504 0.13162 0.13333 0.13162 0.13333 0.13504 0.12991 0.13333 0.13333 0.13504 0.13333 0.13333 0.13333 0.13162 0.13333 0.13333 0.13333 0.13162 0.13504 0.13162 0.13162 0.13333 0.13162 0.13162 0.13162 0.13162 0.13162 0.13162 0.13162 0.13333 0.13333 0.13333 0.13162 0.13162 0.13333 0.13333 0.13162 0.13333 0.12308 0.13333 0.12308 0.12650 0.12650 0.12308 0.12650 0.12308 0.12308 0.12991 0.12308 0.12650 0.12308 0.12650 0.12308 0.12308 0.12308 0.13504 0.12650 0.12650 0.12650 0.12479 0.13504 0.12650 0.12650 0.12308 0.12308 0.12137 0.13504 0.13504 0.12650 0.12137 0.12479 0.13162 0.12308 0.12308 0.12308 0.12479 0.12650 0.12137 0.12308 0.13504 0.12650 0.06838 0.05299 0.05299 0.00000 0.00342         
[108]  0.10256 0.12137 0.10256 0.10256 0.10256 0.12137 0.10256 0.10085 0.10256 0.10256 0.12308 0.10256 0.12137 0.10256 0.10256 0.12137 0.13333 0.13333 0.13162 0.13333 0.13504 0.13162 0.13333 0.13162 0.13333 0.13504 0.12991 0.13333 0.13333 0.13504 0.13333 0.13333 0.13333 0.13162 0.13333 0.13333 0.13333 0.13162 0.13504 0.13162 0.13162 0.13333 0.13162 0.13162 0.13162 0.13162 0.13162 0.13162 0.13162 0.13333 0.13333 0.13333 0.13162 0.13162 0.13333 0.13333 0.13162 0.13333 0.12479 0.13504 0.12479 0.12821 0.12821 0.12479 0.12821 0.12479 0.12479 0.13162 0.12479 0.12821 0.12479 0.12821 0.12479 0.12479 0.12479 0.13675 0.12821 0.12821 0.12821 0.12650 0.13675 0.12821 0.12821 0.12479 0.12479 0.12308 0.13675 0.13675 0.12821 0.12308 0.12650 0.13333 0.12479 0.12479 0.12479 0.12650 0.12821 0.12308 0.12479 0.13675 0.12821 0.06667 0.05128 0.05128 0.00171 0.00513 0.00171         
[109]  0.10598 0.11453 0.10598 0.10598 0.10598 0.11453 0.10598 0.10427 0.10598 0.10598 0.11453 0.10598 0.11453 0.10598 0.10598 0.11453 0.11966 0.12308 0.11795 0.11966 0.12137 0.11795 0.11966 0.11795 0.11966 0.12137 0.11624 0.11966 0.11966 0.12137 0.11966 0.11966 0.11966 0.11795 0.11966 0.11966 0.12308 0.11795 0.12137 0.11795 0.11795 0.11966 0.11795 0.11795 0.11795 0.11795 0.11795 0.11795 0.11795 0.11966 0.11966 0.11966 0.11795 0.11795 0.11624 0.11966 0.11795 0.11966 0.11795 0.12821 0.11795 0.11966 0.12137 0.11795 0.11966 0.11795 0.11795 0.12479 0.11966 0.11966 0.11966 0.12137 0.11795 0.11795 0.11966 0.12991 0.11966 0.12137 0.12137 0.11795 0.12991 0.11966 0.11966 0.11795 0.11795 0.12137 0.12991 0.12991 0.11966 0.12137 0.11795 0.12650 0.11795 0.11795 0.11966 0.11795 0.11966 0.12137 0.11795 0.12991 0.11966 0.03419 0.00342 0.00342 0.05299 0.05299 0.05299 0.05128         
[110]  0.10256 0.12137 0.10256 0.10256 0.10256 0.12137 0.10256 0.10085 0.10256 0.10256 0.12308 0.10256 0.12137 0.10256 0.10256 0.12137 0.13162 0.13504 0.12991 0.13162 0.13333 0.12991 0.13162 0.12991 0.13162 0.13333 0.12821 0.13162 0.13162 0.13333 0.13162 0.13162 0.13162 0.12991 0.13162 0.13162 0.13504 0.12991 0.13333 0.12991 0.12991 0.13162 0.12991 0.12991 0.12991 0.12991 0.12991 0.12991 0.12991 0.13162 0.13162 0.13162 0.12991 0.12991 0.13162 0.13162 0.12991 0.13162 0.12137 0.13162 0.12137 0.12479 0.12479 0.12137 0.12479 0.12137 0.12137 0.12821 0.12137 0.12479 0.12137 0.12479 0.12137 0.12137 0.12137 0.13333 0.12479 0.12479 0.12479 0.12308 0.13333 0.12479 0.12479 0.12137 0.12137 0.11966 0.13333 0.13333 0.12479 0.11966 0.12308 0.12991 0.12137 0.12137 0.12137 0.12308 0.12479 0.11966 0.12137 0.13333 0.12479 0.06667 0.05128 0.05128 0.00171 0.00171 0.00171 0.00342 0.05128         
[111]  0.10256 0.11453 0.10256 0.10256 0.10256 0.11453 0.10256 0.10085 0.10256 0.10256 0.11453 0.10256 0.11453 0.10256 0.10256 0.11453 0.11966 0.12308 0.11795 0.11966 0.12137 0.11795 0.11966 0.11795 0.11966 0.12137 0.11624 0.11966 0.11966 0.12137 0.11966 0.11966 0.11966 0.11795 0.11966 0.11966 0.12308 0.11795 0.12137 0.11795 0.11795 0.11966 0.11795 0.11795 0.11795 0.11795 0.11795 0.11795 0.11795 0.11966 0.11966 0.11966 0.11795 0.11795 0.11624 0.11966 0.11795 0.11966 0.11453 0.12479 0.11453 0.11624 0.11795 0.11453 0.11624 0.11453 0.11453 0.12137 0.11624 0.11624 0.11624 0.11795 0.11453 0.11453 0.11624 0.12650 0.11624 0.11795 0.11795 0.11453 0.12650 0.11624 0.11624 0.11453 0.11453 0.11795 0.12650 0.12650 0.11624 0.11795 0.11453 0.12308 0.11453 0.11453 0.11624 0.11453 0.11624 0.11795 0.11453 0.12650 0.11624 0.03419 0.00000 0.00000 0.05299 0.05299 0.05299 0.05128 0.00342 0.05128         
[112]  0.10256 0.12137 0.10256 0.10256 0.10256 0.12137 0.10256 0.10085 0.10256 0.10256 0.12308 0.10256 0.12137 0.10256 0.10256 0.12137 0.13162 0.13504 0.12991 0.13162 0.13333 0.12991 0.13162 0.12991 0.13162 0.13333 0.12821 0.13162 0.13162 0.13333 0.13162 0.13162 0.13162 0.12991 0.13162 0.13162 0.13504 0.12991 0.13333 0.12991 0.12991 0.13162 0.12991 0.12991 0.12991 0.12991 0.12991 0.12991 0.12991 0.13162 0.13162 0.13162 0.12991 0.12991 0.13162 0.13162 0.12991 0.13162 0.12137 0.13162 0.12137 0.12479 0.12479 0.12137 0.12479 0.12137 0.12137 0.12821 0.12137 0.12479 0.12137 0.12479 0.12137 0.12137 0.12137 0.13333 0.12479 0.12479 0.12479 0.12308 0.13333 0.12479 0.12479 0.12137 0.12137 0.11966 0.13333 0.13333 0.12479 0.11966 0.12308 0.12991 0.12137 0.12137 0.12137 0.12308 0.12479 0.11966 0.12137 0.13333 0.12479 0.06667 0.05128 0.05128 0.00171 0.00171 0.00171 0.00342 0.05128 0.00000 0.05128         
[113]  0.10427 0.12308 0.10427 0.10427 0.10427 0.12308 0.10427 0.10256 0.10427 0.10427 0.12479 0.10427 0.12308 0.10427 0.10427 0.12308 0.13333 0.13675 0.13162 0.13333 0.13504 0.13162 0.13333 0.13162 0.13333 0.13504 0.12991 0.13333 0.13333 0.13504 0.13333 0.13333 0.13333 0.13162 0.13333 0.13333 0.13675 0.13162 0.13504 0.13162 0.13162 0.13333 0.13162 0.13162 0.13162 0.13162 0.13162 0.13162 0.13162 0.13333 0.13333 0.13333 0.13162 0.13162 0.13333 0.13333 0.13162 0.13333 0.12308 0.13333 0.12308 0.12650 0.12650 0.12308 0.12650 0.12308 0.12308 0.12991 0.12308 0.12650 0.12308 0.12650 0.12308 0.12308 0.12308 0.13504 0.12650 0.12650 0.12650 0.12479 0.13504 0.12650 0.12650 0.12308 0.12308 0.12137 0.13504 0.13504 0.12650 0.12137 0.12479 0.13162 0.12308 0.12308 0.12308 0.12479 0.12650 0.12137 0.12308 0.13504 0.12650 0.06838 0.05299 0.05299 0.00342 0.00342 0.00342 0.00513 0.05299 0.00171 0.05299 0.00171         
[114]  0.10427 0.11966 0.10085 0.10427 0.10085 0.11966 0.10085 0.10598 0.10085 0.10085 0.11966 0.10427 0.11966 0.10085 0.10085 0.11966 0.12650 0.12991 0.12479 0.12650 0.12479 0.12479 0.12650 0.12479 0.12650 0.12821 0.12308 0.12650 0.12650 0.12821 0.12650 0.12650 0.12650 0.12479 0.12650 0.12650 0.12991 0.12479 0.12821 0.12479 0.12479 0.12650 0.12479 0.12479 0.12479 0.12479 0.12479 0.12479 0.12479 0.12650 0.12650 0.12650 0.12479 0.12479 0.12308 0.12650 0.12479 0.12650 0.13333 0.14017 0.13333 0.13504 0.13675 0.13333 0.13504 0.13333 0.13333 0.13846 0.13504 0.13504 0.13504 0.13504 0.13333 0.13333 0.13504 0.14188 0.13504 0.13504 0.13675 0.13504 0.14188 0.13504 0.13333 0.13333 0.13333 0.13675 0.14188 0.14188 0.13333 0.13675 0.13504 0.14017 0.13333 0.13333 0.13504 0.13504 0.13504 0.13675 0.13333 0.14188 0.13504 0.00000 0.03419 0.03419 0.06838 0.06838 0.06838 0.06667 0.03419 0.06667 0.03419 0.06667 0.06838         
[115]  0.10598 0.11453 0.10598 0.10598 0.10598 0.11453 0.10598 0.10427 0.10598 0.10598 0.11453 0.10598 0.11453 0.10598 0.10598 0.11453 0.11966 0.12308 0.11795 0.11966 0.12137 0.11795 0.11966 0.11795 0.11966 0.12137 0.11624 0.11966 0.11966 0.12137 0.11966 0.11966 0.11966 0.11795 0.11966 0.11966 0.12308 0.11795 0.12137 0.11795 0.11795 0.11966 0.11795 0.11795 0.11795 0.11795 0.11795 0.11795 0.11795 0.11966 0.11966 0.11966 0.11795 0.11795 0.11624 0.11966 0.11795 0.11966 0.11795 0.12821 0.11795 0.11966 0.12137 0.11795 0.11966 0.11795 0.11795 0.12479 0.11966 0.11966 0.11966 0.12137 0.11795 0.11795 0.11966 0.12991 0.11966 0.12137 0.12137 0.11795 0.12991 0.11966 0.11966 0.11795 0.11795 0.12137 0.12991 0.12991 0.11966 0.12137 0.11795 0.12650 0.11795 0.11795 0.11966 0.11795 0.11966 0.12137 0.11795 0.12991 0.11966 0.03419 0.00342 0.00342 0.05299 0.05299 0.05299 0.05128 0.00000 0.05128 0.00342 0.05128 0.05299 0.03419         
[116]  0.10598 0.11453 0.10598 0.10598 0.10598 0.11453 0.10598 0.10427 0.10598 0.10598 0.11453 0.10598 0.11453 0.10598 0.10598 0.11453 0.11966 0.12308 0.11795 0.11966 0.12137 0.11795 0.11966 0.11795 0.11966 0.12137 0.11624 0.11966 0.11966 0.12137 0.11966 0.11966 0.11966 0.11795 0.11966 0.11966 0.12308 0.11795 0.12137 0.11795 0.11795 0.11966 0.11795 0.11795 0.11795 0.11795 0.11795 0.11795 0.11795 0.11966 0.11966 0.11966 0.11795 0.11795 0.11624 0.11966 0.11795 0.11966 0.11795 0.12821 0.11795 0.11966 0.12137 0.11795 0.11966 0.11795 0.11795 0.12479 0.11966 0.11966 0.11966 0.12137 0.11795 0.11795 0.11966 0.12991 0.11966 0.12137 0.12137 0.11795 0.12991 0.11966 0.11966 0.11795 0.11795 0.12137 0.12991 0.12991 0.11966 0.12137 0.11795 0.12650 0.11795 0.11795 0.11966 0.11795 0.11966 0.12137 0.11795 0.12991 0.11966 0.03419 0.00342 0.00342 0.05299 0.05299 0.05299 0.05128 0.00000 0.05128 0.00342 0.05128 0.05299 0.03419 0.00000         
[117]  0.10256 0.12137 0.10256 0.10256 0.10256 0.12137 0.10256 0.10085 0.10256 0.10256 0.12308 0.10256 0.12137 0.10256 0.10256 0.12137 0.13162 0.13504 0.12991 0.13162 0.13333 0.12991 0.13162 0.12991 0.13162 0.13333 0.12821 0.13162 0.13162 0.13333 0.13162 0.13162 0.13162 0.12991 0.13162 0.13162 0.13504 0.12991 0.13333 0.12991 0.12991 0.13162 0.12991 0.12991 0.12991 0.12991 0.12991 0.12991 0.12991 0.13162 0.13162 0.13162 0.12991 0.12991 0.13162 0.13162 0.12991 0.13162 0.12137 0.13162 0.12137 0.12479 0.12479 0.12137 0.12479 0.12137 0.12137 0.12821 0.12137 0.12479 0.12137 0.12479 0.12137 0.12137 0.12137 0.13333 0.12479 0.12479 0.12479 0.12308 0.13333 0.12479 0.12479 0.12137 0.12137 0.11966 0.13333 0.13333 0.12479 0.11966 0.12308 0.12991 0.12137 0.12137 0.12137 0.12308 0.12479 0.11966 0.12137 0.13333 0.12479 0.06667 0.05128 0.05128 0.00171 0.00171 0.00171 0.00342 0.05128 0.00000 0.05128 0.00000 0.00171 0.06667 0.05128 0.05128         
[118]  0.10256 0.11795 0.09915 0.10256 0.09915 0.11795 0.09915 0.10427 0.09915 0.09915 0.11795 0.10256 0.11795 0.09915 0.09915 0.11795 0.12650 0.12991 0.12479 0.12650 0.12479 0.12479 0.12650 0.12479 0.12650 0.12821 0.12308 0.12650 0.12650 0.12821 0.12650 0.12650 0.12650 0.12479 0.12650 0.12650 0.12991 0.12479 0.12821 0.12479 0.12479 0.12650 0.12479 0.12479 0.12479 0.12479 0.12479 0.12479 0.12479 0.12650 0.12650 0.12650 0.12479 0.12479 0.12308 0.12650 0.12479 0.12650 0.13333 0.13675 0.13333 0.13504 0.13675 0.13333 0.13504 0.13333 0.13333 0.13846 0.13504 0.13504 0.13504 0.13504 0.13333 0.13333 0.13504 0.13846 0.13504 0.13504 0.13675 0.13504 0.13846 0.13504 0.13333 0.13333 0.13333 0.13675 0.13846 0.13846 0.13333 0.13675 0.13504 0.14017 0.13333 0.13333 0.13504 0.13504 0.13504 0.13675 0.13333 0.13846 0.13504 0.00342 0.03419 0.03419 0.06667 0.06667 0.06667 0.06496 0.03419 0.06496 0.03419 0.06496 0.06667 0.00342 0.03419 0.03419 0.06496         
[119]  0.10427 0.11624 0.09744 0.10427 0.09744 0.11624 0.09744 0.10598 0.09744 0.09744 0.11624 0.10427 0.11624 0.09744 0.09744 0.11624 0.12308 0.12650 0.12137 0.12308 0.12137 0.12137 0.12308 0.12137 0.12308 0.12479 0.11966 0.12308 0.12308 0.12479 0.12308 0.12308 0.12308 0.12137 0.12308 0.12308 0.12650 0.12137 0.12479 0.12137 0.12137 0.12308 0.12137 0.12137 0.12137 0.12137 0.12137 0.12137 0.12137 0.12308 0.12308 0.12308 0.12137 0.12137 0.11966 0.12308 0.12137 0.12308 0.12991 0.13675 0.12991 0.13162 0.13333 0.12991 0.13162 0.12991 0.12991 0.13504 0.13162 0.13162 0.13162 0.13162 0.12991 0.12991 0.13162 0.13846 0.13162 0.13162 0.13333 0.13162 0.13846 0.13162 0.12991 0.12991 0.12991 0.13333 0.13846 0.13846 0.12991 0.13333 0.13162 0.13675 0.12991 0.12991 0.13162 0.13162 0.13162 0.13333 0.12991 0.13846 0.13162 0.00513 0.03590 0.03590 0.06667 0.06667 0.06667 0.06496 0.03590 0.06496 0.03590 0.06496 0.06667 0.00513 0.03590 0.03590 0.06496 0.00855         
[120]  0.10598 0.12479 0.10598 0.10598 0.10598 0.12479 0.10598 0.10427 0.10598 0.10598 0.12650 0.10598 0.12479 0.10598 0.10598 0.12479 0.13504 0.13846 0.13333 0.13504 0.13675 0.13333 0.13504 0.13333 0.13504 0.13675 0.13162 0.13504 0.13504 0.13675 0.13504 0.13504 0.13504 0.13333 0.13504 0.13504 0.13846 0.13333 0.13675 0.13333 0.13333 0.13504 0.13333 0.13333 0.13333 0.13333 0.13333 0.13333 0.13333 0.13504 0.13504 0.13504 0.13333 0.13333 0.13504 0.13504 0.13333 0.13504 0.12479 0.13504 0.12479 0.12821 0.12821 0.12479 0.12821 0.12479 0.12479 0.13162 0.12479 0.12821 0.12479 0.12821 0.12479 0.12479 0.12479 0.13675 0.12821 0.12821 0.12821 0.12650 0.13675 0.12821 0.12821 0.12479 0.12479 0.12308 0.13675 0.13675 0.12821 0.12308 0.12650 0.13333 0.12479 0.12479 0.12479 0.12650 0.12821 0.12308 0.12479 0.13675 0.12821 0.07009 0.05470 0.05470 0.00513 0.00513 0.00513 0.00684 0.05470 0.00342 0.05470 0.00342 0.00513 0.07009 0.05470 0.05470 0.00342 0.06838 0.06838         
[121]  0.10256 0.11453 0.10256 0.10256 0.10256 0.11453 0.10256 0.10085 0.10256 0.10256 0.11453 0.10256 0.11453 0.10256 0.10256 0.11453 0.11966 0.12308 0.11795 0.11966 0.12137 0.11795 0.11966 0.11795 0.11966 0.12137 0.11624 0.11966 0.11966 0.12137 0.11966 0.11966 0.11966 0.11795 0.11966 0.11966 0.12308 0.11795 0.12137 0.11795 0.11795 0.11966 0.11795 0.11795 0.11795 0.11795 0.11795 0.11795 0.11795 0.11966 0.11966 0.11966 0.11795 0.11795 0.11624 0.11966 0.11795 0.11966 0.11453 0.12479 0.11453 0.11624 0.11795 0.11453 0.11624 0.11453 0.11453 0.12137 0.11624 0.11624 0.11624 0.11795 0.11453 0.11453 0.11624 0.12650 0.11624 0.11795 0.11795 0.11453 0.12650 0.11624 0.11624 0.11453 0.11453 0.11795 0.12650 0.12650 0.11624 0.11795 0.11453 0.12308 0.11453 0.11453 0.11624 0.11453 0.11624 0.11795 0.11453 0.12650 0.11624 0.03419 0.00000 0.00000 0.05299 0.05299 0.05299 0.05128 0.00342 0.05128 0.00000 0.05128 0.05299 0.03419 0.00342 0.00342 0.05128 0.03419 0.03590 0.05470         
[122]  0.10256 0.12137 0.10256 0.10256 0.10256 0.12137 0.10256 0.10085 0.10256 0.10256 0.12308 0.10256 0.12137 0.10256 0.10256 0.12137 0.13162 0.13504 0.12991 0.13162 0.13333 0.12991 0.13162 0.12991 0.13162 0.13333 0.12821 0.13162 0.13162 0.13333 0.13162 0.13162 0.13162 0.12991 0.13162 0.13162 0.13504 0.12991 0.13333 0.12991 0.12991 0.13162 0.12991 0.12991 0.12991 0.12991 0.12991 0.12991 0.12991 0.13162 0.13162 0.13162 0.12991 0.12991 0.13162 0.13162 0.12991 0.13162 0.12137 0.13162 0.12137 0.12479 0.12479 0.12137 0.12479 0.12137 0.12137 0.12821 0.12137 0.12479 0.12137 0.12479 0.12137 0.12137 0.12137 0.13333 0.12479 0.12479 0.12479 0.12308 0.13333 0.12479 0.12479 0.12137 0.12137 0.11966 0.13333 0.13333 0.12479 0.11966 0.12308 0.12991 0.12137 0.12137 0.12137 0.12308 0.12479 0.11966 0.12137 0.13333 0.12479 0.06667 0.05128 0.05128 0.00171 0.00171 0.00171 0.00342 0.05128 0.00000 0.05128 0.00000 0.00171 0.06667 0.05128 0.05128 0.00000 0.06496 0.06496 0.00342 0.05128         
[123]  0.10598 0.11453 0.10598 0.10598 0.10598 0.11453 0.10598 0.10427 0.10598 0.10598 0.11453 0.10598 0.11453 0.10598 0.10598 0.11453 0.11966 0.12308 0.11795 0.11966 0.12137 0.11795 0.11966 0.11795 0.11966 0.12137 0.11624 0.11966 0.11966 0.12137 0.11966 0.11966 0.11966 0.11795 0.11966 0.11966 0.12308 0.11795 0.12137 0.11795 0.11795 0.11966 0.11795 0.11795 0.11795 0.11795 0.11795 0.11795 0.11795 0.11966 0.11966 0.11966 0.11795 0.11795 0.11624 0.11966 0.11795 0.11966 0.11795 0.12821 0.11795 0.11966 0.12137 0.11795 0.11966 0.11795 0.11795 0.12479 0.11966 0.11966 0.11966 0.12137 0.11795 0.11795 0.11966 0.12991 0.11966 0.12137 0.12137 0.11795 0.12991 0.11966 0.11966 0.11795 0.11795 0.12137 0.12991 0.12991 0.11966 0.12137 0.11795 0.12650 0.11795 0.11795 0.11966 0.11795 0.11966 0.12137 0.11795 0.12991 0.11966 0.03419 0.00342 0.00342 0.05299 0.05299 0.05299 0.05128 0.00000 0.05128 0.00342 0.05128 0.05299 0.03419 0.00000 0.00000 0.05128 0.03419 0.03590 0.05470 0.00342 0.05128         
[124]  0.10598 0.11453 0.10598 0.10598 0.10598 0.11453 0.10598 0.10427 0.10598 0.10598 0.11453 0.10598 0.11453 0.10598 0.10598 0.11453 0.11966 0.12308 0.11795 0.11966 0.12137 0.11795 0.11966 0.11795 0.11966 0.12137 0.11624 0.11966 0.11966 0.12137 0.11966 0.11966 0.11966 0.11795 0.11966 0.11966 0.12308 0.11795 0.12137 0.11795 0.11795 0.11966 0.11795 0.11795 0.11795 0.11795 0.11795 0.11795 0.11795 0.11966 0.11966 0.11966 0.11795 0.11795 0.11624 0.11966 0.11795 0.11966 0.11795 0.12821 0.11795 0.11966 0.12137 0.11795 0.11966 0.11795 0.11795 0.12479 0.11966 0.11966 0.11966 0.12137 0.11795 0.11795 0.11966 0.12991 0.11966 0.12137 0.12137 0.11795 0.12991 0.11966 0.11966 0.11795 0.11795 0.12137 0.12991 0.12991 0.11966 0.12137 0.11795 0.12650 0.11795 0.11795 0.11966 0.11795 0.11966 0.12137 0.11795 0.12991 0.11966 0.03419 0.00342 0.00342 0.05299 0.05299 0.05299 0.05128 0.00000 0.05128 0.00342 0.05128 0.05299 0.03419 0.00000 0.00000 0.05128 0.03419 0.03590 0.05470 0.00342 0.05128 0.00000         
[125]  0.10598 0.11453 0.10598 0.10598 0.10598 0.11453 0.10598 0.10427 0.10598 0.10598 0.11453 0.10598 0.11453 0.10598 0.10598 0.11453 0.11966 0.12308 0.11795 0.11966 0.12137 0.11795 0.11966 0.11795 0.11966 0.12137 0.11624 0.11966 0.11966 0.12137 0.11966 0.11966 0.11966 0.11795 0.11966 0.11966 0.12308 0.11795 0.12137 0.11795 0.11795 0.11966 0.11795 0.11795 0.11795 0.11795 0.11795 0.11795 0.11795 0.11966 0.11966 0.11966 0.11795 0.11795 0.11624 0.11966 0.11795 0.11966 0.11795 0.12821 0.11795 0.11966 0.12137 0.11795 0.11966 0.11795 0.11795 0.12479 0.11966 0.11966 0.11966 0.12137 0.11795 0.11795 0.11966 0.12991 0.11966 0.12137 0.12137 0.11795 0.12991 0.11966 0.11966 0.11795 0.11795 0.12137 0.12991 0.12991 0.11966 0.12137 0.11795 0.12650 0.11795 0.11795 0.11966 0.11795 0.11966 0.12137 0.11795 0.12991 0.11966 0.03419 0.00342 0.00342 0.05299 0.05299 0.05299 0.05128 0.00000 0.05128 0.00342 0.05128 0.05299 0.03419 0.00000 0.00000 0.05128 0.03419 0.03590 0.05470 0.00342 0.05128 0.00000 0.00000         
[126]  0.10256 0.12137 0.10256 0.10256 0.10256 0.12137 0.10256 0.10085 0.10256 0.10256 0.12308 0.10256 0.12137 0.10256 0.10256 0.12137 0.13333 0.13333 0.13162 0.13333 0.13504 0.13162 0.13333 0.13162 0.13333 0.13504 0.12991 0.13333 0.13333 0.13504 0.13333 0.13333 0.13333 0.13162 0.13333 0.13333 0.13333 0.13162 0.13504 0.13162 0.13162 0.13333 0.13162 0.13162 0.13162 0.13162 0.13162 0.13162 0.13162 0.13333 0.13333 0.13333 0.13162 0.13162 0.13333 0.13333 0.13162 0.13333 0.12479 0.13504 0.12479 0.12821 0.12821 0.12479 0.12821 0.12479 0.12479 0.13162 0.12479 0.12821 0.12479 0.12821 0.12479 0.12479 0.12479 0.13675 0.12821 0.12821 0.12821 0.12650 0.13675 0.12821 0.12821 0.12479 0.12479 0.12308 0.13675 0.13675 0.12821 0.12308 0.12650 0.13333 0.12479 0.12479 0.12479 0.12650 0.12821 0.12308 0.12479 0.13675 0.12821 0.06667 0.05128 0.05128 0.00171 0.00513 0.00171 0.00000 0.05128 0.00342 0.05128 0.00342 0.00513 0.06667 0.05128 0.05128 0.00342 0.06496 0.06496 0.00684 0.05128 0.00342 0.05128 0.05128 0.05128         
[127]  0.10598 0.11453 0.10598 0.10598 0.10598 0.11453 0.10598 0.10427 0.10598 0.10598 0.11453 0.10598 0.11453 0.10598 0.10598 0.11453 0.11966 0.12308 0.11795 0.11966 0.12137 0.11795 0.11966 0.11795 0.11966 0.12137 0.11624 0.11966 0.11966 0.12137 0.11966 0.11966 0.11966 0.11795 0.11966 0.11966 0.12308 0.11795 0.12137 0.11795 0.11795 0.11966 0.11795 0.11795 0.11795 0.11795 0.11795 0.11795 0.11795 0.11966 0.11966 0.11966 0.11795 0.11795 0.11624 0.11966 0.11795 0.11966 0.11795 0.12821 0.11795 0.11966 0.12137 0.11795 0.11966 0.11795 0.11795 0.12479 0.11966 0.11966 0.11966 0.12137 0.11795 0.11795 0.11966 0.12991 0.11966 0.12137 0.12137 0.11795 0.12991 0.11966 0.11966 0.11795 0.11795 0.12137 0.12991 0.12991 0.11966 0.12137 0.11795 0.12650 0.11795 0.11795 0.11966 0.11795 0.11966 0.12137 0.11795 0.12991 0.11966 0.03419 0.00342 0.00342 0.05299 0.05299 0.05299 0.05128 0.00000 0.05128 0.00342 0.05128 0.05299 0.03419 0.00000 0.00000 0.05128 0.03419 0.03590 0.05470 0.00342 0.05128 0.00000 0.00000 0.00000 0.05128         
[128]  0.10427 0.11966 0.10085 0.10427 0.10085 0.11966 0.10085 0.10598 0.10085 0.10085 0.11966 0.10427 0.11966 0.10085 0.10085 0.11966 0.12650 0.12991 0.12479 0.12650 0.12479 0.12479 0.12650 0.12479 0.12650 0.12821 0.12308 0.12650 0.12650 0.12821 0.12650 0.12650 0.12650 0.12479 0.12650 0.12650 0.12991 0.12479 0.12821 0.12479 0.12479 0.12650 0.12479 0.12479 0.12479 0.12479 0.12479 0.12479 0.12479 0.12650 0.12650 0.12650 0.12479 0.12479 0.12308 0.12650 0.12479 0.12650 0.13333 0.14017 0.13333 0.13504 0.13675 0.13333 0.13504 0.13333 0.13333 0.13846 0.13504 0.13504 0.13504 0.13504 0.13333 0.13333 0.13504 0.14188 0.13504 0.13504 0.13675 0.13504 0.14188 0.13504 0.13333 0.13333 0.13333 0.13675 0.14188 0.14188 0.13333 0.13675 0.13504 0.14017 0.13333 0.13333 0.13504 0.13504 0.13504 0.13675 0.13333 0.14188 0.13504 0.00000 0.03419 0.03419 0.06838 0.06838 0.06838 0.06667 0.03419 0.06667 0.03419 0.06667 0.06838 0.00000 0.03419 0.03419 0.06667 0.00342 0.00513 0.07009 0.03419 0.06667 0.03419 0.03419 0.03419 0.06667 0.03419         
[129]  0.10256 0.12137 0.10256 0.10256 0.10256 0.12137 0.10256 0.10085 0.10256 0.10256 0.12308 0.10256 0.12137 0.10256 0.10256 0.12137 0.13162 0.13504 0.12991 0.13162 0.13333 0.12991 0.13162 0.12991 0.13162 0.13333 0.12821 0.13162 0.13162 0.13333 0.13162 0.13162 0.13162 0.12991 0.13162 0.13162 0.13504 0.12991 0.13333 0.12991 0.12991 0.13162 0.12991 0.12991 0.12991 0.12991 0.12991 0.12991 0.12991 0.13162 0.13162 0.13162 0.12991 0.12991 0.13162 0.13162 0.12991 0.13162 0.12137 0.13162 0.12137 0.12479 0.12479 0.12137 0.12479 0.12137 0.12137 0.12821 0.12137 0.12479 0.12137 0.12479 0.12137 0.12137 0.12137 0.13333 0.12479 0.12479 0.12479 0.12308 0.13333 0.12479 0.12479 0.12137 0.12137 0.11966 0.13333 0.13333 0.12479 0.11966 0.12308 0.12991 0.12137 0.12137 0.12137 0.12308 0.12479 0.11966 0.12137 0.13333 0.12479 0.06667 0.05128 0.05128 0.00171 0.00171 0.00171 0.00342 0.05128 0.00000 0.05128 0.00000 0.00171 0.06667 0.05128 0.05128 0.00000 0.06496 0.06496 0.00342 0.05128 0.00000 0.05128 0.05128 0.05128 0.00342 0.05128 0.06667         
[130]  0.10427 0.11966 0.10085 0.10427 0.10085 0.11966 0.10085 0.10598 0.10085 0.10085 0.11966 0.10427 0.11966 0.10085 0.10085 0.11966 0.12650 0.12991 0.12479 0.12650 0.12479 0.12479 0.12650 0.12479 0.12650 0.12821 0.12308 0.12650 0.12650 0.12821 0.12650 0.12650 0.12650 0.12479 0.12650 0.12650 0.12991 0.12479 0.12821 0.12479 0.12479 0.12650 0.12479 0.12479 0.12479 0.12479 0.12479 0.12479 0.12479 0.12650 0.12650 0.12650 0.12479 0.12479 0.12308 0.12650 0.12479 0.12650 0.13333 0.14017 0.13333 0.13504 0.13675 0.13333 0.13504 0.13333 0.13333 0.13846 0.13504 0.13504 0.13504 0.13504 0.13333 0.13333 0.13504 0.14188 0.13504 0.13504 0.13675 0.13504 0.14188 0.13504 0.13333 0.13333 0.13333 0.13675 0.14188 0.14188 0.13333 0.13675 0.13504 0.14017 0.13333 0.13333 0.13504 0.13504 0.13504 0.13675 0.13333 0.14188 0.13504 0.00000 0.03419 0.03419 0.06838 0.06838 0.06838 0.06667 0.03419 0.06667 0.03419 0.06667 0.06838 0.00000 0.03419 0.03419 0.06667 0.00342 0.00513 0.07009 0.03419 0.06667 0.03419 0.03419 0.03419 0.06667 0.03419 0.00000 0.06667         
[131]  0.10598 0.11453 0.10598 0.10598 0.10598 0.11453 0.10598 0.10427 0.10598 0.10598 0.11453 0.10598 0.11453 0.10598 0.10598 0.11453 0.11966 0.12308 0.11795 0.11966 0.12137 0.11795 0.11966 0.11795 0.11966 0.12137 0.11624 0.11966 0.11966 0.12137 0.11966 0.11966 0.11966 0.11795 0.11966 0.11966 0.12308 0.11795 0.12137 0.11795 0.11795 0.11966 0.11795 0.11795 0.11795 0.11795 0.11795 0.11795 0.11795 0.11966 0.11966 0.11966 0.11795 0.11795 0.11624 0.11966 0.11795 0.11966 0.11795 0.12821 0.11795 0.11966 0.12137 0.11795 0.11966 0.11795 0.11795 0.12479 0.11966 0.11966 0.11966 0.12137 0.11795 0.11795 0.11966 0.12991 0.11966 0.12137 0.12137 0.11795 0.12991 0.11966 0.11966 0.11795 0.11795 0.12137 0.12991 0.12991 0.11966 0.12137 0.11795 0.12650 0.11795 0.11795 0.11966 0.11795 0.11966 0.12137 0.11795 0.12991 0.11966 0.03419 0.00342 0.00342 0.05299 0.05299 0.05299 0.05128 0.00000 0.05128 0.00342 0.05128 0.05299 0.03419 0.00000 0.00000 0.05128 0.03419 0.03590 0.05470 0.00342 0.05128 0.00000 0.00000 0.00000 0.05128 0.00000 0.03419 0.05128 0.03419         
[132]  0.10427 0.11966 0.10085 0.10427 0.10085 0.11966 0.10085 0.10598 0.10085 0.10085 0.11966 0.10427 0.11966 0.10085 0.10085 0.11966 0.12650 0.12991 0.12479 0.12650 0.12479 0.12479 0.12650 0.12479 0.12650 0.12821 0.12308 0.12650 0.12650 0.12821 0.12650 0.12650 0.12650 0.12479 0.12650 0.12650 0.12991 0.12479 0.12821 0.12479 0.12479 0.12650 0.12479 0.12479 0.12479 0.12479 0.12479 0.12479 0.12479 0.12650 0.12650 0.12650 0.12479 0.12479 0.12308 0.12650 0.12479 0.12650 0.13333 0.14017 0.13333 0.13504 0.13675 0.13333 0.13504 0.13333 0.13333 0.13846 0.13504 0.13504 0.13504 0.13504 0.13333 0.13333 0.13504 0.14188 0.13504 0.13504 0.13675 0.13504 0.14188 0.13504 0.13333 0.13333 0.13333 0.13675 0.14188 0.14188 0.13333 0.13675 0.13504 0.14017 0.13333 0.13333 0.13504 0.13504 0.13504 0.13675 0.13333 0.14188 0.13504 0.00000 0.03419 0.03419 0.06838 0.06838 0.06838 0.06667 0.03419 0.06667 0.03419 0.06667 0.06838 0.00000 0.03419 0.03419 0.06667 0.00342 0.00513 0.07009 0.03419 0.06667 0.03419 0.03419 0.03419 0.06667 0.03419 0.00000 0.06667 0.00000 0.03419         
[133]  0.10256 0.12137 0.10256 0.10256 0.10256 0.12137 0.10256 0.10085 0.10256 0.10256 0.12308 0.10256 0.12137 0.10256 0.10256 0.12137 0.13162 0.13504 0.12991 0.13162 0.13333 0.12991 0.13162 0.12991 0.13162 0.13333 0.12821 0.13162 0.13162 0.13333 0.13162 0.13162 0.13162 0.12991 0.13162 0.13162 0.13504 0.12991 0.13333 0.12991 0.12991 0.13162 0.12991 0.12991 0.12991 0.12991 0.12991 0.12991 0.12991 0.13162 0.13162 0.13162 0.12991 0.12991 0.13162 0.13162 0.12991 0.13162 0.12137 0.13162 0.12137 0.12479 0.12479 0.12137 0.12479 0.12137 0.12137 0.12821 0.12137 0.12479 0.12137 0.12479 0.12137 0.12137 0.12137 0.13333 0.12479 0.12479 0.12479 0.12308 0.13333 0.12479 0.12479 0.12137 0.12137 0.11966 0.13333 0.13333 0.12479 0.11966 0.12308 0.12991 0.12137 0.12137 0.12137 0.12308 0.12479 0.11966 0.12137 0.13333 0.12479 0.06667 0.05128 0.05128 0.00171 0.00171 0.00171 0.00342 0.05128 0.00000 0.05128 0.00000 0.00171 0.06667 0.05128 0.05128 0.00000 0.06496 0.06496 0.00342 0.05128 0.00000 0.05128 0.05128 0.05128 0.00342 0.05128 0.06667 0.00000 0.06667 0.05128 0.06667         
[134]  0.10256 0.12137 0.10256 0.10256 0.10256 0.12137 0.10256 0.10085 0.10256 0.10256 0.12308 0.10256 0.12137 0.10256 0.10256 0.12137 0.13333 0.13333 0.13162 0.13333 0.13504 0.13162 0.13333 0.13162 0.13333 0.13504 0.12991 0.13333 0.13333 0.13504 0.13333 0.13333 0.13333 0.13162 0.13333 0.13333 0.13333 0.13162 0.13504 0.13162 0.13162 0.13333 0.13162 0.13162 0.13162 0.13162 0.13162 0.13162 0.13162 0.13333 0.13333 0.13333 0.13162 0.13162 0.13333 0.13333 0.13162 0.13333 0.12479 0.13504 0.12479 0.12821 0.12821 0.12479 0.12821 0.12479 0.12479 0.13162 0.12479 0.12821 0.12479 0.12821 0.12479 0.12479 0.12479 0.13675 0.12821 0.12821 0.12821 0.12650 0.13675 0.12821 0.12821 0.12479 0.12479 0.12308 0.13675 0.13675 0.12821 0.12308 0.12650 0.13333 0.12479 0.12479 0.12479 0.12650 0.12821 0.12308 0.12479 0.13675 0.12821 0.06667 0.05128 0.05128 0.00171 0.00513 0.00171 0.00000 0.05128 0.00342 0.05128 0.00342 0.00513 0.06667 0.05128 0.05128 0.00342 0.06496 0.06496 0.00684 0.05128 0.00342 0.05128 0.05128 0.05128 0.00000 0.05128 0.06667 0.00342 0.06667 0.05128 0.06667 0.00342         
[135]  0.10256 0.12137 0.10256 0.10256 0.10256 0.12137 0.10256 0.10085 0.10256 0.10256 0.12308 0.10256 0.12137 0.10256 0.10256 0.12137 0.13162 0.13504 0.12991 0.13162 0.13333 0.12991 0.13162 0.12991 0.13162 0.13333 0.12821 0.13162 0.13162 0.13333 0.13162 0.13162 0.13162 0.12991 0.13162 0.13162 0.13504 0.12991 0.13333 0.12991 0.12991 0.13162 0.12991 0.12991 0.12991 0.12991 0.12991 0.12991 0.12991 0.13162 0.13162 0.13162 0.12991 0.12991 0.13162 0.13162 0.12991 0.13162 0.12137 0.13162 0.12137 0.12479 0.12479 0.12137 0.12479 0.12137 0.12137 0.12821 0.12137 0.12479 0.12137 0.12479 0.12137 0.12137 0.12137 0.13333 0.12479 0.12479 0.12479 0.12308 0.13333 0.12479 0.12479 0.12137 0.12137 0.11966 0.13333 0.13333 0.12479 0.11966 0.12308 0.12991 0.12137 0.12137 0.12137 0.12308 0.12479 0.11966 0.12137 0.13333 0.12479 0.06667 0.05128 0.05128 0.00171 0.00171 0.00171 0.00342 0.05128 0.00000 0.05128 0.00000 0.00171 0.06667 0.05128 0.05128 0.00000 0.06496 0.06496 0.00342 0.05128 0.00000 0.05128 0.05128 0.05128 0.00342 0.05128 0.06667 0.00000 0.06667 0.05128 0.06667 0.00000 0.00342         
[136]  0.10598 0.12479 0.10598 0.10598 0.10598 0.12479 0.10598 0.10427 0.10598 0.10598 0.12479 0.10598 0.12479 0.10598 0.10598 0.12479 0.13162 0.13162 0.12991 0.13162 0.13333 0.12991 0.13162 0.12991 0.13162 0.13333 0.12821 0.13162 0.13162 0.13333 0.13162 0.13162 0.13162 0.12991 0.13162 0.13162 0.13162 0.12991 0.13333 0.12991 0.12991 0.13162 0.12991 0.12991 0.12991 0.12991 0.12991 0.12991 0.12991 0.13162 0.13162 0.13162 0.12991 0.12991 0.13162 0.13162 0.12991 0.13162 0.12137 0.13162 0.12137 0.12479 0.12479 0.12137 0.12479 0.12137 0.12137 0.12821 0.12137 0.12479 0.12137 0.12479 0.12137 0.12137 0.12137 0.13333 0.12479 0.12479 0.12479 0.12308 0.13333 0.12479 0.12479 0.12137 0.12137 0.11966 0.13333 0.13333 0.12479 0.11966 0.12308 0.12991 0.12137 0.12137 0.12137 0.12308 0.12479 0.11966 0.12137 0.13333 0.12479 0.06667 0.05128 0.05128 0.00171 0.00513 0.00171 0.00342 0.05128 0.00342 0.05128 0.00342 0.00513 0.06667 0.05128 0.05128 0.00342 0.06496 0.06496 0.00684 0.05128 0.00342 0.05128 0.05128 0.05128 0.00342 0.05128 0.06667 0.00342 0.06667 0.05128 0.06667 0.00342 0.00342 0.00342         
[137]  0.10427 0.11966 0.10085 0.10427 0.10085 0.11966 0.10085 0.10598 0.10085 0.10085 0.11966 0.10427 0.11966 0.10085 0.10085 0.11966 0.12821 0.13162 0.12650 0.12821 0.12650 0.12650 0.12821 0.12650 0.12821 0.12991 0.12479 0.12821 0.12821 0.12991 0.12821 0.12821 0.12821 0.12650 0.12821 0.12821 0.13162 0.12650 0.12991 0.12650 0.12650 0.12821 0.12650 0.12650 0.12650 0.12650 0.12650 0.12650 0.12650 0.12821 0.12821 0.12821 0.12650 0.12650 0.12479 0.12821 0.12650 0.12821 0.13504 0.13846 0.13504 0.13675 0.13846 0.13504 0.13675 0.13504 0.13504 0.14017 0.13675 0.13675 0.13675 0.13675 0.13504 0.13504 0.13675 0.14017 0.13675 0.13675 0.13846 0.13675 0.14017 0.13675 0.13504 0.13504 0.13504 0.13846 0.14017 0.14017 0.13504 0.13846 0.13675 0.14188 0.13504 0.13504 0.13675 0.13675 0.13675 0.13846 0.13504 0.14017 0.13675 0.00171 0.03590 0.03590 0.06838 0.06838 0.06838 0.06667 0.03590 0.06667 0.03590 0.06667 0.06838 0.00171 0.03590 0.03590 0.06667 0.00171 0.00684 0.07009 0.03590 0.06667 0.03590 0.03590 0.03590 0.06667 0.03590 0.00171 0.06667 0.00171 0.03590 0.00171 0.06667 0.06667 0.06667 0.06667         
[138]  0.10427 0.11966 0.10085 0.10427 0.10085 0.11966 0.10085 0.10598 0.10085 0.10085 0.11966 0.10427 0.11966 0.10085 0.10085 0.11966 0.12650 0.12991 0.12479 0.12650 0.12479 0.12479 0.12650 0.12479 0.12650 0.12821 0.12308 0.12650 0.12650 0.12821 0.12650 0.12650 0.12650 0.12479 0.12650 0.12650 0.12991 0.12479 0.12821 0.12479 0.12479 0.12650 0.12479 0.12479 0.12479 0.12479 0.12479 0.12479 0.12479 0.12650 0.12650 0.12650 0.12479 0.12479 0.12308 0.12650 0.12479 0.12650 0.13333 0.14017 0.13333 0.13504 0.13675 0.13333 0.13504 0.13333 0.13333 0.13846 0.13504 0.13504 0.13504 0.13504 0.13333 0.13333 0.13504 0.14188 0.13504 0.13504 0.13675 0.13504 0.14188 0.13504 0.13333 0.13333 0.13333 0.13675 0.14188 0.14188 0.13333 0.13675 0.13504 0.14017 0.13333 0.13333 0.13504 0.13504 0.13504 0.13675 0.13333 0.14188 0.13504 0.00000 0.03419 0.03419 0.06838 0.06838 0.06838 0.06667 0.03419 0.06667 0.03419 0.06667 0.06838 0.00000 0.03419 0.03419 0.06667 0.00342 0.00513 0.07009 0.03419 0.06667 0.03419 0.03419 0.03419 0.06667 0.03419 0.00000 0.06667 0.00000 0.03419 0.00000 0.06667 0.06667 0.06667 0.06667 0.00171         
[139]  0.10256 0.12137 0.10256 0.10256 0.10256 0.12137 0.10256 0.10085 0.10256 0.10256 0.12308 0.10256 0.12137 0.10256 0.10256 0.12137 0.13333 0.13333 0.13162 0.13333 0.13504 0.13162 0.13333 0.13162 0.13333 0.13504 0.12991 0.13333 0.13333 0.13504 0.13333 0.13333 0.13333 0.13162 0.13333 0.13333 0.13333 0.13162 0.13504 0.13162 0.13162 0.13333 0.13162 0.13162 0.13162 0.13162 0.13162 0.13162 0.13162 0.13333 0.13333 0.13333 0.13162 0.13162 0.13333 0.13333 0.13162 0.13333 0.12479 0.13504 0.12479 0.12821 0.12821 0.12479 0.12821 0.12479 0.12479 0.13162 0.12479 0.12821 0.12479 0.12821 0.12479 0.12479 0.12479 0.13675 0.12821 0.12821 0.12821 0.12650 0.13675 0.12821 0.12821 0.12479 0.12479 0.12308 0.13675 0.13675 0.12821 0.12308 0.12650 0.13333 0.12479 0.12479 0.12479 0.12650 0.12821 0.12308 0.12479 0.13675 0.12821 0.06667 0.05128 0.05128 0.00171 0.00513 0.00171 0.00000 0.05128 0.00342 0.05128 0.00342 0.00513 0.06667 0.05128 0.05128 0.00342 0.06496 0.06496 0.00684 0.05128 0.00342 0.05128 0.05128 0.05128 0.00000 0.05128 0.06667 0.00342 0.06667 0.05128 0.06667 0.00342 0.00000 0.00342 0.00342 0.06667 0.06667         
[140]  0.10085 0.11624 0.10085 0.10085 0.10085 0.11624 0.10085 0.09915 0.10085 0.10085 0.11624 0.10085 0.11624 0.10085 0.10085 0.11624 0.12137 0.12479 0.11966 0.12137 0.12308 0.11966 0.12137 0.11966 0.12137 0.12308 0.11795 0.12137 0.12137 0.12308 0.12137 0.12137 0.12137 0.11966 0.12137 0.12137 0.12479 0.11966 0.12308 0.11966 0.11966 0.12137 0.11966 0.11966 0.11966 0.11966 0.11966 0.11966 0.11966 0.12137 0.12137 0.12137 0.11966 0.11966 0.11795 0.12137 0.11966 0.12137 0.11282 0.12650 0.11282 0.11795 0.11624 0.11282 0.11795 0.11282 0.11282 0.11966 0.11795 0.11795 0.11795 0.11624 0.11282 0.11282 0.11795 0.12821 0.11795 0.11624 0.11624 0.11624 0.12821 0.11795 0.11795 0.11282 0.11282 0.11966 0.12821 0.12821 0.11795 0.11966 0.11624 0.12137 0.11282 0.11282 0.11795 0.11624 0.11795 0.11966 0.11282 0.12821 0.11795 0.03590 0.01197 0.01197 0.05470 0.05470 0.05470 0.05299 0.01197 0.05299 0.01197 0.05299 0.05470 0.03590 0.01197 0.01197 0.05299 0.03590 0.03761 0.05641 0.01197 0.05299 0.01197 0.01197 0.01197 0.05299 0.01197 0.03590 0.05299 0.03590 0.01197 0.03590 0.05299 0.05299 0.05299 0.05299 0.03761 0.03590 0.05299         
[141]  0.10427 0.11624 0.10427 0.10427 0.10427 0.11624 0.10427 0.10256 0.10427 0.10427 0.11624 0.10427 0.11624 0.10427 0.10427 0.11624 0.12137 0.12479 0.11966 0.12137 0.12308 0.11966 0.12137 0.11966 0.12137 0.12308 0.11795 0.12137 0.12137 0.12308 0.12137 0.12137 0.12137 0.11966 0.12137 0.12137 0.12479 0.11966 0.12308 0.11966 0.11966 0.12137 0.11966 0.11966 0.11966 0.11966 0.11966 0.11966 0.11966 0.12137 0.12137 0.12137 0.11966 0.11966 0.11795 0.12137 0.11966 0.12137 0.11624 0.12650 0.11624 0.11795 0.11966 0.11624 0.11795 0.11624 0.11624 0.12308 0.11795 0.11795 0.11795 0.11966 0.11624 0.11624 0.11795 0.12479 0.11795 0.11966 0.11966 0.11624 0.12479 0.11795 0.11795 0.11624 0.11624 0.11966 0.12479 0.12479 0.11795 0.11966 0.11624 0.12479 0.11624 0.11624 0.11795 0.11624 0.11795 0.11966 0.11624 0.12479 0.11795 0.03590 0.00171 0.00171 0.05470 0.05470 0.05470 0.05299 0.00513 0.05299 0.00171 0.05299 0.05470 0.03590 0.00513 0.00513 0.05299 0.03590 0.03761 0.05641 0.00171 0.05299 0.00513 0.00513 0.00513 0.05299 0.00513 0.03590 0.05299 0.03590 0.00513 0.03590 0.05299 0.05299 0.05299 0.05299 0.03761 0.03590 0.05299 0.01368         
[142]  0.10598 0.11453 0.10598 0.10598 0.10598 0.11453 0.10598 0.10427 0.10598 0.10598 0.11453 0.10598 0.11453 0.10598 0.10598 0.11453 0.11966 0.12308 0.11795 0.11966 0.12137 0.11795 0.11966 0.11795 0.11966 0.12137 0.11624 0.11966 0.11966 0.12137 0.11966 0.11966 0.11966 0.11795 0.11966 0.11966 0.12308 0.11795 0.12137 0.11795 0.11795 0.11966 0.11795 0.11795 0.11795 0.11795 0.11795 0.11795 0.11795 0.11966 0.11966 0.11966 0.11795 0.11795 0.11624 0.11966 0.11795 0.11966 0.11795 0.12821 0.11795 0.11966 0.12137 0.11795 0.11966 0.11795 0.11795 0.12479 0.11966 0.11966 0.11966 0.12137 0.11795 0.11795 0.11966 0.12991 0.11966 0.12137 0.12137 0.11795 0.12991 0.11966 0.11966 0.11795 0.11795 0.12137 0.12991 0.12991 0.11966 0.12137 0.11795 0.12650 0.11795 0.11795 0.11966 0.11795 0.11966 0.12137 0.11795 0.12991 0.11966 0.03419 0.00342 0.00342 0.05299 0.05299 0.05299 0.05128 0.00000 0.05128 0.00342 0.05128 0.05299 0.03419 0.00000 0.00000 0.05128 0.03419 0.03590 0.05470 0.00342 0.05128 0.00000 0.00000 0.00000 0.05128 0.00000 0.03419 0.05128 0.03419 0.00000 0.03419 0.05128 0.05128 0.05128 0.05128 0.03590 0.03419 0.05128 0.01197 0.00513         
[143]  0.10256 0.12137 0.10256 0.10256 0.10256 0.12137 0.10256 0.10085 0.10256 0.10256 0.12308 0.10256 0.12137 0.10256 0.10256 0.12137 0.13333 0.13333 0.13162 0.13333 0.13504 0.13162 0.13333 0.13162 0.13333 0.13504 0.12991 0.13333 0.13333 0.13504 0.13333 0.13333 0.13333 0.13162 0.13333 0.13333 0.13333 0.13162 0.13504 0.13162 0.13162 0.13333 0.13162 0.13162 0.13162 0.13162 0.13162 0.13162 0.13162 0.13333 0.13333 0.13333 0.13162 0.13162 0.13333 0.13333 0.13162 0.13333 0.12479 0.13504 0.12479 0.12821 0.12821 0.12479 0.12821 0.12479 0.12479 0.13162 0.12479 0.12821 0.12479 0.12821 0.12479 0.12479 0.12479 0.13675 0.12821 0.12821 0.12821 0.12650 0.13675 0.12821 0.12821 0.12479 0.12479 0.12308 0.13675 0.13675 0.12821 0.12308 0.12650 0.13333 0.12479 0.12479 0.12479 0.12650 0.12821 0.12308 0.12479 0.13675 0.12821 0.06667 0.05128 0.05128 0.00171 0.00513 0.00171 0.00000 0.05128 0.00342 0.05128 0.00342 0.00513 0.06667 0.05128 0.05128 0.00342 0.06496 0.06496 0.00684 0.05128 0.00342 0.05128 0.05128 0.05128 0.00000 0.05128 0.06667 0.00342 0.06667 0.05128 0.06667 0.00342 0.00000 0.00342 0.00342 0.06667 0.06667 0.00000 0.05299 0.05299 0.05128         
[144]  0.10427 0.11966 0.10085 0.10427 0.10085 0.11966 0.10085 0.10598 0.10085 0.10085 0.11966 0.10427 0.11966 0.10085 0.10085 0.11966 0.12650 0.12991 0.12479 0.12650 0.12479 0.12479 0.12650 0.12479 0.12650 0.12821 0.12308 0.12650 0.12650 0.12821 0.12650 0.12650 0.12650 0.12479 0.12650 0.12650 0.12991 0.12479 0.12821 0.12479 0.12479 0.12650 0.12479 0.12479 0.12479 0.12479 0.12479 0.12479 0.12479 0.12650 0.12650 0.12650 0.12479 0.12479 0.12308 0.12650 0.12479 0.12650 0.13333 0.14017 0.13333 0.13504 0.13675 0.13333 0.13504 0.13333 0.13333 0.13846 0.13504 0.13504 0.13504 0.13504 0.13333 0.13333 0.13504 0.14188 0.13504 0.13504 0.13675 0.13504 0.14188 0.13504 0.13333 0.13333 0.13333 0.13675 0.14188 0.14188 0.13333 0.13675 0.13504 0.14017 0.13333 0.13333 0.13504 0.13504 0.13504 0.13675 0.13333 0.14188 0.13504 0.00000 0.03419 0.03419 0.06838 0.06838 0.06838 0.06667 0.03419 0.06667 0.03419 0.06667 0.06838 0.00000 0.03419 0.03419 0.06667 0.00342 0.00513 0.07009 0.03419 0.06667 0.03419 0.03419 0.03419 0.06667 0.03419 0.00000 0.06667 0.00000 0.03419 0.00000 0.06667 0.06667 0.06667 0.06667 0.00171 0.00000 0.06667 0.03590 0.03590 0.03419 0.06667         
[145]  0.10598 0.11453 0.10598 0.10598 0.10598 0.11453 0.10598 0.10427 0.10598 0.10598 0.11453 0.10598 0.11453 0.10598 0.10598 0.11453 0.11966 0.12308 0.11795 0.11966 0.12137 0.11795 0.11966 0.11795 0.11966 0.12137 0.11624 0.11966 0.11966 0.12137 0.11966 0.11966 0.11966 0.11795 0.11966 0.11966 0.12308 0.11795 0.12137 0.11795 0.11795 0.11966 0.11795 0.11795 0.11795 0.11795 0.11795 0.11795 0.11795 0.11966 0.11966 0.11966 0.11795 0.11795 0.11624 0.11966 0.11795 0.11966 0.11795 0.12821 0.11795 0.11966 0.12137 0.11795 0.11966 0.11795 0.11795 0.12479 0.11966 0.11966 0.11966 0.12137 0.11795 0.11795 0.11966 0.12991 0.11966 0.12137 0.12137 0.11795 0.12991 0.11966 0.11966 0.11795 0.11795 0.12137 0.12991 0.12991 0.11966 0.12137 0.11795 0.12650 0.11795 0.11795 0.11966 0.11795 0.11966 0.12137 0.11795 0.12991 0.11966 0.03419 0.00342 0.00342 0.05299 0.05299 0.05299 0.05128 0.00000 0.05128 0.00342 0.05128 0.05299 0.03419 0.00000 0.00000 0.05128 0.03419 0.03590 0.05470 0.00342 0.05128 0.00000 0.00000 0.00000 0.05128 0.00000 0.03419 0.05128 0.03419 0.00000 0.03419 0.05128 0.05128 0.05128 0.05128 0.03590 0.03419 0.05128 0.01197 0.00513 0.00000 0.05128 0.03419         
[146]  0.10256 0.12137 0.10256 0.10256 0.10256 0.12137 0.10256 0.10085 0.10256 0.10256 0.12308 0.10256 0.12137 0.10256 0.10256 0.12137 0.13162 0.13504 0.12991 0.13162 0.13333 0.12991 0.13162 0.12991 0.13162 0.13333 0.12821 0.13162 0.13162 0.13333 0.13162 0.13162 0.13162 0.12991 0.13162 0.13162 0.13504 0.12991 0.13333 0.12991 0.12991 0.13162 0.12991 0.12991 0.12991 0.12991 0.12991 0.12991 0.12991 0.13162 0.13162 0.13162 0.12991 0.12991 0.13162 0.13162 0.12991 0.13162 0.12137 0.13162 0.12137 0.12479 0.12479 0.12137 0.12479 0.12137 0.12137 0.12821 0.12137 0.12479 0.12137 0.12479 0.12137 0.12137 0.12137 0.13333 0.12479 0.12479 0.12479 0.12308 0.13333 0.12479 0.12479 0.12137 0.12137 0.11966 0.13333 0.13333 0.12479 0.11966 0.12308 0.12991 0.12137 0.12137 0.12137 0.12308 0.12479 0.11966 0.12137 0.13333 0.12479 0.06667 0.05128 0.05128 0.00171 0.00171 0.00171 0.00342 0.05128 0.00000 0.05128 0.00000 0.00171 0.06667 0.05128 0.05128 0.00000 0.06496 0.06496 0.00342 0.05128 0.00000 0.05128 0.05128 0.05128 0.00342 0.05128 0.06667 0.00000 0.06667 0.05128 0.06667 0.00000 0.00342 0.00000 0.00342 0.06667 0.06667 0.00342 0.05299 0.05299 0.05128 0.00342 0.06667 0.05128         
[147]  0.10256 0.12137 0.10256 0.10256 0.10256 0.12137 0.10256 0.10085 0.10256 0.10256 0.12308 0.10256 0.12137 0.10256 0.10256 0.12137 0.13162 0.13504 0.12991 0.13162 0.13333 0.12991 0.13162 0.12991 0.13162 0.13333 0.12821 0.13162 0.13162 0.13333 0.13162 0.13162 0.13162 0.12991 0.13162 0.13162 0.13504 0.12991 0.13333 0.12991 0.12991 0.13162 0.12991 0.12991 0.12991 0.12991 0.12991 0.12991 0.12991 0.13162 0.13162 0.13162 0.12991 0.12991 0.13162 0.13162 0.12991 0.13162 0.12137 0.13162 0.12137 0.12479 0.12479 0.12137 0.12479 0.12137 0.12137 0.12821 0.12137 0.12479 0.12137 0.12479 0.12137 0.12137 0.12137 0.13333 0.12479 0.12479 0.12479 0.12308 0.13333 0.12479 0.12479 0.12137 0.12137 0.11966 0.13333 0.13333 0.12479 0.11966 0.12308 0.12991 0.12137 0.12137 0.12137 0.12308 0.12479 0.11966 0.12137 0.13333 0.12479 0.06667 0.05128 0.05128 0.00171 0.00171 0.00171 0.00342 0.05128 0.00000 0.05128 0.00000 0.00171 0.06667 0.05128 0.05128 0.00000 0.06496 0.06496 0.00342 0.05128 0.00000 0.05128 0.05128 0.05128 0.00342 0.05128 0.06667 0.00000 0.06667 0.05128 0.06667 0.00000 0.00342 0.00000 0.00342 0.06667 0.06667 0.00342 0.05299 0.05299 0.05128 0.00342 0.06667 0.05128 0.00000         
[148]  0.10598 0.11453 0.10598 0.10598 0.10598 0.11453 0.10598 0.10427 0.10598 0.10598 0.11453 0.10598 0.11453 0.10598 0.10598 0.11453 0.11966 0.12308 0.11795 0.11966 0.12137 0.11795 0.11966 0.11795 0.11966 0.12137 0.11624 0.11966 0.11966 0.12137 0.11966 0.11966 0.11966 0.11795 0.11966 0.11966 0.12308 0.11795 0.12137 0.11795 0.11795 0.11966 0.11795 0.11795 0.11795 0.11795 0.11795 0.11795 0.11795 0.11966 0.11966 0.11966 0.11795 0.11795 0.11624 0.11966 0.11795 0.11966 0.11795 0.12821 0.11795 0.11966 0.12137 0.11795 0.11966 0.11795 0.11795 0.12479 0.11966 0.11966 0.11966 0.12137 0.11795 0.11795 0.11966 0.12991 0.11966 0.12137 0.12137 0.11795 0.12991 0.11966 0.11966 0.11795 0.11795 0.12137 0.12991 0.12991 0.11966 0.12137 0.11795 0.12650 0.11795 0.11795 0.11966 0.11795 0.11966 0.12137 0.11795 0.12991 0.11966 0.03419 0.00342 0.00342 0.05299 0.05299 0.05299 0.05128 0.00000 0.05128 0.00342 0.05128 0.05299 0.03419 0.00000 0.00000 0.05128 0.03419 0.03590 0.05470 0.00342 0.05128 0.00000 0.00000 0.00000 0.05128 0.00000 0.03419 0.05128 0.03419 0.00000 0.03419 0.05128 0.05128 0.05128 0.05128 0.03590 0.03419 0.05128 0.01197 0.00513 0.00000 0.05128 0.03419 0.00000 0.05128 0.05128         
[149]  0.10256 0.12137 0.10256 0.10256 0.10256 0.12137 0.10256 0.10085 0.10256 0.10256 0.12308 0.10256 0.12137 0.10256 0.10256 0.12137 0.13162 0.13504 0.12991 0.13162 0.13333 0.12991 0.13162 0.12991 0.13162 0.13333 0.12821 0.13162 0.13162 0.13333 0.13162 0.13162 0.13162 0.12991 0.13162 0.13162 0.13504 0.12991 0.13333 0.12991 0.12991 0.13162 0.12991 0.12991 0.12991 0.12991 0.12991 0.12991 0.12991 0.13162 0.13162 0.13162 0.12991 0.12991 0.13162 0.13162 0.12991 0.13162 0.12137 0.13162 0.12137 0.12479 0.12479 0.12137 0.12479 0.12137 0.12137 0.12821 0.12137 0.12479 0.12137 0.12479 0.12137 0.12137 0.12137 0.13333 0.12479 0.12479 0.12479 0.12308 0.13333 0.12479 0.12479 0.12137 0.12137 0.11966 0.13333 0.13333 0.12479 0.11966 0.12308 0.12991 0.12137 0.12137 0.12137 0.12308 0.12479 0.11966 0.12137 0.13333 0.12479 0.06667 0.05128 0.05128 0.00171 0.00171 0.00171 0.00342 0.05128 0.00000 0.05128 0.00000 0.00171 0.06667 0.05128 0.05128 0.00000 0.06496 0.06496 0.00342 0.05128 0.00000 0.05128 0.05128 0.05128 0.00342 0.05128 0.06667 0.00000 0.06667 0.05128 0.06667 0.00000 0.00342 0.00000 0.00342 0.06667 0.06667 0.00342 0.05299 0.05299 0.05128 0.00342 0.06667 0.05128 0.00000 0.00000 0.05128         
[150]  0.10598 0.11453 0.10598 0.10598 0.10598 0.11453 0.10598 0.10427 0.10598 0.10598 0.11453 0.10598 0.11453 0.10598 0.10598 0.11453 0.11966 0.12308 0.11795 0.11966 0.12137 0.11795 0.11966 0.11795 0.11966 0.12137 0.11624 0.11966 0.11966 0.12137 0.11966 0.11966 0.11966 0.11795 0.11966 0.11966 0.12308 0.11795 0.12137 0.11795 0.11795 0.11966 0.11795 0.11795 0.11795 0.11795 0.11795 0.11795 0.11795 0.11966 0.11966 0.11966 0.11795 0.11795 0.11624 0.11966 0.11795 0.11966 0.11795 0.12821 0.11795 0.11966 0.12137 0.11795 0.11966 0.11795 0.11795 0.12479 0.11966 0.11966 0.11966 0.12137 0.11795 0.11795 0.11966 0.12991 0.11966 0.12137 0.12137 0.11795 0.12991 0.11966 0.11966 0.11795 0.11795 0.12137 0.12991 0.12991 0.11966 0.12137 0.11795 0.12650 0.11795 0.11795 0.11966 0.11795 0.11966 0.12137 0.11795 0.12991 0.11966 0.03419 0.00342 0.00342 0.05299 0.05299 0.05299 0.05128 0.00000 0.05128 0.00342 0.05128 0.05299 0.03419 0.00000 0.00000 0.05128 0.03419 0.03590 0.05470 0.00342 0.05128 0.00000 0.00000 0.00000 0.05128 0.00000 0.03419 0.05128 0.03419 0.00000 0.03419 0.05128 0.05128 0.05128 0.05128 0.03590 0.03419 0.05128 0.01197 0.00513 0.00000 0.05128 0.03419 0.00000 0.05128 0.05128 0.00000 0.05128         
[151]  0.10427 0.11966 0.10085 0.10427 0.10085 0.11966 0.10085 0.10598 0.10085 0.10085 0.11966 0.10427 0.11966 0.10085 0.10085 0.11966 0.12650 0.12991 0.12479 0.12650 0.12479 0.12479 0.12650 0.12479 0.12650 0.12821 0.12308 0.12650 0.12650 0.12821 0.12650 0.12650 0.12650 0.12479 0.12650 0.12650 0.12991 0.12479 0.12821 0.12479 0.12479 0.12650 0.12479 0.12479 0.12479 0.12479 0.12479 0.12479 0.12479 0.12650 0.12650 0.12650 0.12479 0.12479 0.12308 0.12650 0.12479 0.12650 0.13333 0.14017 0.13333 0.13504 0.13675 0.13333 0.13504 0.13333 0.13333 0.13846 0.13504 0.13504 0.13504 0.13504 0.13333 0.13333 0.13504 0.14188 0.13504 0.13504 0.13675 0.13504 0.14188 0.13504 0.13333 0.13333 0.13333 0.13675 0.14188 0.14188 0.13333 0.13675 0.13504 0.14017 0.13333 0.13333 0.13504 0.13504 0.13504 0.13675 0.13333 0.14188 0.13504 0.00000 0.03419 0.03419 0.06838 0.06838 0.06838 0.06667 0.03419 0.06667 0.03419 0.06667 0.06838 0.00000 0.03419 0.03419 0.06667 0.00342 0.00513 0.07009 0.03419 0.06667 0.03419 0.03419 0.03419 0.06667 0.03419 0.00000 0.06667 0.00000 0.03419 0.00000 0.06667 0.06667 0.06667 0.06667 0.00171 0.00000 0.06667 0.03590 0.03590 0.03419 0.06667 0.00000 0.03419 0.06667 0.06667 0.03419 0.06667 0.03419         
[152]  0.10427 0.11966 0.10085 0.10427 0.10085 0.11966 0.10085 0.10598 0.10085 0.10085 0.11966 0.10427 0.11966 0.10085 0.10085 0.11966 0.12650 0.12991 0.12479 0.12650 0.12479 0.12479 0.12650 0.12479 0.12650 0.12821 0.12308 0.12650 0.12650 0.12821 0.12650 0.12650 0.12650 0.12479 0.12650 0.12650 0.12991 0.12479 0.12821 0.12479 0.12479 0.12650 0.12479 0.12479 0.12479 0.12479 0.12479 0.12479 0.12479 0.12650 0.12650 0.12650 0.12479 0.12479 0.12308 0.12650 0.12479 0.12650 0.13333 0.14017 0.13333 0.13504 0.13675 0.13333 0.13504 0.13333 0.13333 0.13846 0.13504 0.13504 0.13504 0.13504 0.13333 0.13333 0.13504 0.14188 0.13504 0.13504 0.13675 0.13504 0.14188 0.13504 0.13333 0.13333 0.13333 0.13675 0.14188 0.14188 0.13333 0.13675 0.13504 0.14017 0.13333 0.13333 0.13504 0.13504 0.13504 0.13675 0.13333 0.14188 0.13504 0.00000 0.03419 0.03419 0.06838 0.06838 0.06838 0.06667 0.03419 0.06667 0.03419 0.06667 0.06838 0.00000 0.03419 0.03419 0.06667 0.00342 0.00513 0.07009 0.03419 0.06667 0.03419 0.03419 0.03419 0.06667 0.03419 0.00000 0.06667 0.00000 0.03419 0.00000 0.06667 0.06667 0.06667 0.06667 0.00171 0.00000 0.06667 0.03590 0.03590 0.03419 0.06667 0.00000 0.03419 0.06667 0.06667 0.03419 0.06667 0.03419 0.00000         
[153]  0.10598 0.11453 0.10598 0.10598 0.10598 0.11453 0.10598 0.10427 0.10598 0.10598 0.11453 0.10598 0.11453 0.10598 0.10598 0.11453 0.11966 0.12308 0.11795 0.11966 0.12137 0.11795 0.11966 0.11795 0.11966 0.12137 0.11624 0.11966 0.11966 0.12137 0.11966 0.11966 0.11966 0.11795 0.11966 0.11966 0.12308 0.11795 0.12137 0.11795 0.11795 0.11966 0.11795 0.11795 0.11795 0.11795 0.11795 0.11795 0.11795 0.11966 0.11966 0.11966 0.11795 0.11795 0.11624 0.11966 0.11795 0.11966 0.11795 0.12821 0.11795 0.11966 0.12137 0.11795 0.11966 0.11795 0.11795 0.12479 0.11966 0.11966 0.11966 0.12137 0.11795 0.11795 0.11966 0.12991 0.11966 0.12137 0.12137 0.11795 0.12991 0.11966 0.11966 0.11795 0.11795 0.12137 0.12991 0.12991 0.11966 0.12137 0.11795 0.12650 0.11795 0.11795 0.11966 0.11795 0.11966 0.12137 0.11795 0.12991 0.11966 0.03419 0.00342 0.00342 0.05299 0.05299 0.05299 0.05128 0.00000 0.05128 0.00342 0.05128 0.05299 0.03419 0.00000 0.00000 0.05128 0.03419 0.03590 0.05470 0.00342 0.05128 0.00000 0.00000 0.00000 0.05128 0.00000 0.03419 0.05128 0.03419 0.00000 0.03419 0.05128 0.05128 0.05128 0.05128 0.03590 0.03419 0.05128 0.01197 0.00513 0.00000 0.05128 0.03419 0.00000 0.05128 0.05128 0.00000 0.05128 0.00000 0.03419 0.03419         
[154]  0.10598 0.11453 0.10598 0.10598 0.10598 0.11453 0.10598 0.10427 0.10598 0.10598 0.11453 0.10598 0.11453 0.10598 0.10598 0.11453 0.11966 0.12308 0.11795 0.11966 0.12137 0.11795 0.11966 0.11795 0.11966 0.12137 0.11624 0.11966 0.11966 0.12137 0.11966 0.11966 0.11966 0.11795 0.11966 0.11966 0.12308 0.11795 0.12137 0.11795 0.11795 0.11966 0.11795 0.11795 0.11795 0.11795 0.11795 0.11795 0.11795 0.11966 0.11966 0.11966 0.11795 0.11795 0.11624 0.11966 0.11795 0.11966 0.11795 0.12821 0.11795 0.11966 0.12137 0.11795 0.11966 0.11795 0.11795 0.12479 0.11966 0.11966 0.11966 0.12137 0.11795 0.11795 0.11966 0.12991 0.11966 0.12137 0.12137 0.11795 0.12991 0.11966 0.11966 0.11795 0.11795 0.12137 0.12991 0.12991 0.11966 0.12137 0.11795 0.12650 0.11795 0.11795 0.11966 0.11795 0.11966 0.12137 0.11795 0.12991 0.11966 0.03419 0.00342 0.00342 0.05299 0.05299 0.05299 0.05128 0.00000 0.05128 0.00342 0.05128 0.05299 0.03419 0.00000 0.00000 0.05128 0.03419 0.03590 0.05470 0.00342 0.05128 0.00000 0.00000 0.00000 0.05128 0.00000 0.03419 0.05128 0.03419 0.00000 0.03419 0.05128 0.05128 0.05128 0.05128 0.03590 0.03419 0.05128 0.01197 0.00513 0.00000 0.05128 0.03419 0.00000 0.05128 0.05128 0.00000 0.05128 0.00000 0.03419 0.03419 0.00000         
[155]  0.10256 0.11795 0.09915 0.10256 0.09915 0.11795 0.09915 0.10427 0.09915 0.09915 0.11795 0.10256 0.11795 0.09915 0.09915 0.11795 0.12650 0.12991 0.12479 0.12650 0.12479 0.12479 0.12650 0.12479 0.12650 0.12821 0.12308 0.12650 0.12650 0.12821 0.12650 0.12650 0.12650 0.12479 0.12650 0.12650 0.12991 0.12479 0.12821 0.12479 0.12479 0.12650 0.12479 0.12479 0.12479 0.12479 0.12479 0.12479 0.12479 0.12650 0.12650 0.12650 0.12479 0.12479 0.12308 0.12650 0.12479 0.12650 0.13333 0.13675 0.13333 0.13504 0.13675 0.13333 0.13504 0.13333 0.13333 0.13846 0.13504 0.13504 0.13504 0.13504 0.13333 0.13333 0.13504 0.13846 0.13504 0.13504 0.13675 0.13504 0.13846 0.13504 0.13333 0.13333 0.13333 0.13675 0.13846 0.13846 0.13333 0.13675 0.13504 0.14017 0.13333 0.13333 0.13504 0.13504 0.13504 0.13675 0.13333 0.13846 0.13504 0.00342 0.03419 0.03419 0.06667 0.06667 0.06667 0.06496 0.03419 0.06496 0.03419 0.06496 0.06667 0.00342 0.03419 0.03419 0.06496 0.00000 0.00855 0.06838 0.03419 0.06496 0.03419 0.03419 0.03419 0.06496 0.03419 0.00342 0.06496 0.00342 0.03419 0.00342 0.06496 0.06496 0.06496 0.06496 0.00171 0.00342 0.06496 0.03590 0.03590 0.03419 0.06496 0.00342 0.03419 0.06496 0.06496 0.03419 0.06496 0.03419 0.00342 0.00342 0.03419 0.03419         
[156]  0.10598 0.11453 0.10598 0.10598 0.10598 0.11453 0.10598 0.10427 0.10598 0.10598 0.11453 0.10598 0.11453 0.10598 0.10598 0.11453 0.11966 0.12308 0.11795 0.11966 0.12137 0.11795 0.11966 0.11795 0.11966 0.12137 0.11624 0.11966 0.11966 0.12137 0.11966 0.11966 0.11966 0.11795 0.11966 0.11966 0.12308 0.11795 0.12137 0.11795 0.11795 0.11966 0.11795 0.11795 0.11795 0.11795 0.11795 0.11795 0.11795 0.11966 0.11966 0.11966 0.11795 0.11795 0.11624 0.11966 0.11795 0.11966 0.11795 0.12821 0.11795 0.11966 0.12137 0.11795 0.11966 0.11795 0.11795 0.12479 0.11966 0.11966 0.11966 0.12137 0.11795 0.11795 0.11966 0.12991 0.11966 0.12137 0.12137 0.11795 0.12991 0.11966 0.11966 0.11795 0.11795 0.12137 0.12991 0.12991 0.11966 0.12137 0.11795 0.12650 0.11795 0.11795 0.11966 0.11795 0.11966 0.12137 0.11795 0.12991 0.11966 0.03419 0.00342 0.00342 0.05299 0.05299 0.05299 0.05128 0.00000 0.05128 0.00342 0.05128 0.05299 0.03419 0.00000 0.00000 0.05128 0.03419 0.03590 0.05470 0.00342 0.05128 0.00000 0.00000 0.00000 0.05128 0.00000 0.03419 0.05128 0.03419 0.00000 0.03419 0.05128 0.05128 0.05128 0.05128 0.03590 0.03419 0.05128 0.01197 0.00513 0.00000 0.05128 0.03419 0.00000 0.05128 0.05128 0.00000 0.05128 0.00000 0.03419 0.03419 0.00000 0.00000 0.03419         
[157]  0.10598 0.11453 0.10598 0.10598 0.10598 0.11453 0.10598 0.10427 0.10598 0.10598 0.11453 0.10598 0.11453 0.10598 0.10598 0.11453 0.11966 0.12308 0.11795 0.11966 0.12137 0.11795 0.11966 0.11795 0.11966 0.12137 0.11624 0.11966 0.11966 0.12137 0.11966 0.11966 0.11966 0.11795 0.11966 0.11966 0.12308 0.11795 0.12137 0.11795 0.11795 0.11966 0.11795 0.11795 0.11795 0.11795 0.11795 0.11795 0.11795 0.11966 0.11966 0.11966 0.11795 0.11795 0.11624 0.11966 0.11795 0.11966 0.11795 0.12821 0.11795 0.11966 0.12137 0.11795 0.11966 0.11795 0.11795 0.12479 0.11966 0.11966 0.11966 0.12137 0.11795 0.11795 0.11966 0.12991 0.11966 0.12137 0.12137 0.11795 0.12991 0.11966 0.11966 0.11795 0.11795 0.12137 0.12991 0.12991 0.11966 0.12137 0.11795 0.12650 0.11795 0.11795 0.11966 0.11795 0.11966 0.12137 0.11795 0.12991 0.11966 0.03419 0.00342 0.00342 0.05299 0.05299 0.05299 0.05128 0.00000 0.05128 0.00342 0.05128 0.05299 0.03419 0.00000 0.00000 0.05128 0.03419 0.03590 0.05470 0.00342 0.05128 0.00000 0.00000 0.00000 0.05128 0.00000 0.03419 0.05128 0.03419 0.00000 0.03419 0.05128 0.05128 0.05128 0.05128 0.03590 0.03419 0.05128 0.01197 0.00513 0.00000 0.05128 0.03419 0.00000 0.05128 0.05128 0.00000 0.05128 0.00000 0.03419 0.03419 0.00000 0.00000 0.03419 0.00000         
[158]  0.10256 0.11795 0.09915 0.10256 0.09915 0.11795 0.09915 0.10427 0.09915 0.09915 0.11795 0.10256 0.11795 0.09915 0.09915 0.11795 0.12650 0.12991 0.12479 0.12650 0.12479 0.12479 0.12650 0.12479 0.12650 0.12821 0.12308 0.12650 0.12650 0.12821 0.12650 0.12650 0.12650 0.12479 0.12650 0.12650 0.12991 0.12479 0.12821 0.12479 0.12479 0.12650 0.12479 0.12479 0.12479 0.12479 0.12479 0.12479 0.12479 0.12650 0.12650 0.12650 0.12479 0.12479 0.12308 0.12650 0.12479 0.12650 0.13333 0.13675 0.13333 0.13504 0.13675 0.13333 0.13504 0.13333 0.13333 0.13846 0.13504 0.13504 0.13504 0.13504 0.13333 0.13333 0.13504 0.13846 0.13504 0.13504 0.13675 0.13504 0.13846 0.13504 0.13333 0.13333 0.13333 0.13675 0.13846 0.13846 0.13333 0.13675 0.13504 0.14017 0.13333 0.13333 0.13504 0.13504 0.13504 0.13675 0.13333 0.13846 0.13504 0.00342 0.03419 0.03419 0.06667 0.06667 0.06667 0.06496 0.03419 0.06496 0.03419 0.06496 0.06667 0.00342 0.03419 0.03419 0.06496 0.00000 0.00855 0.06838 0.03419 0.06496 0.03419 0.03419 0.03419 0.06496 0.03419 0.00342 0.06496 0.00342 0.03419 0.00342 0.06496 0.06496 0.06496 0.06496 0.00171 0.00342 0.06496 0.03590 0.03590 0.03419 0.06496 0.00342 0.03419 0.06496 0.06496 0.03419 0.06496 0.03419 0.00342 0.00342 0.03419 0.03419 0.00000 0.03419 0.03419         
[159]  0.10598 0.11453 0.10598 0.10598 0.10598 0.11453 0.10598 0.10427 0.10598 0.10598 0.11453 0.10598 0.11453 0.10598 0.10598 0.11453 0.11966 0.12308 0.11795 0.11966 0.12137 0.11795 0.11966 0.11795 0.11966 0.12137 0.11624 0.11966 0.11966 0.12137 0.11966 0.11966 0.11966 0.11795 0.11966 0.11966 0.12308 0.11795 0.12137 0.11795 0.11795 0.11966 0.11795 0.11795 0.11795 0.11795 0.11795 0.11795 0.11795 0.11966 0.11966 0.11966 0.11795 0.11795 0.11624 0.11966 0.11795 0.11966 0.11795 0.12821 0.11795 0.11966 0.12137 0.11795 0.11966 0.11795 0.11795 0.12479 0.11966 0.11966 0.11966 0.12137 0.11795 0.11795 0.11966 0.12991 0.11966 0.12137 0.12137 0.11795 0.12991 0.11966 0.11966 0.11795 0.11795 0.12137 0.12991 0.12991 0.11966 0.12137 0.11795 0.12650 0.11795 0.11795 0.11966 0.11795 0.11966 0.12137 0.11795 0.12991 0.11966 0.03419 0.00342 0.00342 0.05299 0.05299 0.05299 0.05128 0.00000 0.05128 0.00342 0.05128 0.05299 0.03419 0.00000 0.00000 0.05128 0.03419 0.03590 0.05470 0.00342 0.05128 0.00000 0.00000 0.00000 0.05128 0.00000 0.03419 0.05128 0.03419 0.00000 0.03419 0.05128 0.05128 0.05128 0.05128 0.03590 0.03419 0.05128 0.01197 0.00513 0.00000 0.05128 0.03419 0.00000 0.05128 0.05128 0.00000 0.05128 0.00000 0.03419 0.03419 0.00000 0.00000 0.03419 0.00000 0.00000 0.03419         
[160]  0.10256 0.12308 0.10256 0.10256 0.10256 0.12308 0.10256 0.10085 0.10256 0.10256 0.12479 0.10256 0.12308 0.10256 0.10256 0.12308 0.13162 0.13504 0.12991 0.13162 0.13333 0.12991 0.13162 0.12991 0.13162 0.13333 0.12821 0.13162 0.13162 0.13333 0.13162 0.13162 0.13162 0.12991 0.13162 0.13162 0.13504 0.12991 0.13333 0.12991 0.12991 0.13162 0.12991 0.12991 0.12991 0.12991 0.12991 0.12991 0.12991 0.13162 0.13162 0.13162 0.12991 0.12991 0.13162 0.13162 0.12991 0.13162 0.12137 0.13162 0.12137 0.12479 0.12479 0.12137 0.12479 0.12137 0.12137 0.12821 0.12137 0.12479 0.12137 0.12479 0.12137 0.12137 0.12137 0.13333 0.12479 0.12479 0.12479 0.12308 0.13333 0.12479 0.12479 0.12137 0.12137 0.11966 0.13333 0.13333 0.12479 0.11966 0.12308 0.12991 0.12137 0.12137 0.12137 0.12308 0.12479 0.11966 0.12137 0.13333 0.12479 0.06667 0.05128 0.05128 0.00342 0.00342 0.00342 0.00513 0.05128 0.00171 0.05128 0.00171 0.00342 0.06667 0.05128 0.05128 0.00171 0.06496 0.06496 0.00513 0.05128 0.00171 0.05128 0.05128 0.05128 0.00513 0.05128 0.06667 0.00171 0.06667 0.05128 0.06667 0.00171 0.00513 0.00171 0.00513 0.06667 0.06667 0.00513 0.05299 0.05299 0.05128 0.00513 0.06667 0.05128 0.00171 0.00171 0.05128 0.00171 0.05128 0.06667 0.06667 0.05128 0.05128 0.06496 0.05128 0.05128 0.06496 0.05128         
[161]  0.10598 0.11453 0.10598 0.10598 0.10598 0.11453 0.10598 0.10427 0.10598 0.10598 0.11453 0.10598 0.11453 0.10598 0.10598 0.11453 0.11966 0.12308 0.11795 0.11966 0.12137 0.11795 0.11966 0.11795 0.11966 0.12137 0.11624 0.11966 0.11966 0.12137 0.11966 0.11966 0.11966 0.11795 0.11966 0.11966 0.12308 0.11795 0.12137 0.11795 0.11795 0.11966 0.11795 0.11795 0.11795 0.11795 0.11795 0.11795 0.11795 0.11966 0.11966 0.11966 0.11795 0.11795 0.11624 0.11966 0.11795 0.11966 0.11795 0.12821 0.11795 0.11966 0.12137 0.11795 0.11966 0.11795 0.11795 0.12479 0.11966 0.11966 0.11966 0.12137 0.11795 0.11795 0.11966 0.12991 0.11966 0.12137 0.12137 0.11795 0.12991 0.11966 0.11966 0.11795 0.11795 0.12137 0.12991 0.12991 0.11966 0.12137 0.11795 0.12650 0.11795 0.11795 0.11966 0.11795 0.11966 0.12137 0.11795 0.12991 0.11966 0.03419 0.00342 0.00342 0.05299 0.05299 0.05299 0.05128 0.00000 0.05128 0.00342 0.05128 0.05299 0.03419 0.00000 0.00000 0.05128 0.03419 0.03590 0.05470 0.00342 0.05128 0.00000 0.00000 0.00000 0.05128 0.00000 0.03419 0.05128 0.03419 0.00000 0.03419 0.05128 0.05128 0.05128 0.05128 0.03590 0.03419 0.05128 0.01197 0.00513 0.00000 0.05128 0.03419 0.00000 0.05128 0.05128 0.00000 0.05128 0.00000 0.03419 0.03419 0.00000 0.00000 0.03419 0.00000 0.00000 0.03419 0.00000 0.05128         
[162]  0.10085 0.11453 0.10085 0.10085 0.10085 0.11453 0.10085 0.09915 0.10085 0.10085 0.11453 0.10085 0.11453 0.10085 0.10085 0.11453 0.12479 0.12479 0.12308 0.12137 0.12308 0.12308 0.12137 0.12308 0.12137 0.12308 0.12137 0.12137 0.12137 0.12308 0.12137 0.12137 0.12137 0.12308 0.12137 0.12137 0.12479 0.12308 0.12650 0.12308 0.12308 0.12137 0.12308 0.11966 0.12308 0.11966 0.12308 0.12308 0.12308 0.12137 0.12137 0.12479 0.11966 0.12308 0.11795 0.12137 0.12308 0.12479 0.11624 0.12650 0.11624 0.11795 0.11966 0.11624 0.11795 0.11624 0.11624 0.12308 0.11795 0.11795 0.11795 0.11966 0.11624 0.11624 0.11795 0.12821 0.11795 0.11966 0.11966 0.11624 0.12821 0.11795 0.11795 0.11624 0.11624 0.11966 0.12821 0.12821 0.11795 0.11966 0.11624 0.12479 0.11624 0.11624 0.11795 0.11624 0.11795 0.11966 0.11624 0.12821 0.11795 0.03590 0.01197 0.01197 0.05812 0.05812 0.05812 0.05641 0.01197 0.05641 0.01197 0.05641 0.05812 0.03590 0.01197 0.01197 0.05641 0.03590 0.03761 0.05983 0.01197 0.05641 0.01197 0.01197 0.01197 0.05641 0.01197 0.03590 0.05641 0.03590 0.01197 0.03590 0.05641 0.05641 0.05641 0.05641 0.03761 0.03590 0.05641 0.00684 0.01368 0.01197 0.05641 0.03590 0.01197 0.05641 0.05641 0.01197 0.05641 0.01197 0.03590 0.03590 0.01197 0.01197 0.03590 0.01197 0.01197 0.03590 0.01197 0.05641 0.01197         
[163]  0.10256 0.12137 0.10256 0.10256 0.10256 0.12137 0.10256 0.10085 0.10256 0.10256 0.12308 0.10256 0.12137 0.10256 0.10256 0.12137 0.13162 0.13504 0.12991 0.13162 0.13333 0.12991 0.13162 0.12991 0.13162 0.13333 0.12821 0.13162 0.13162 0.13333 0.13162 0.13162 0.13162 0.12991 0.13162 0.13162 0.13504 0.12991 0.13333 0.12991 0.12991 0.13162 0.12991 0.12991 0.12991 0.12991 0.12991 0.12991 0.12991 0.13162 0.13162 0.13162 0.12991 0.12991 0.13162 0.13162 0.12991 0.13162 0.12137 0.13162 0.12137 0.12479 0.12479 0.12137 0.12479 0.12137 0.12137 0.12821 0.12137 0.12479 0.12137 0.12479 0.12137 0.12137 0.12137 0.13333 0.12479 0.12479 0.12479 0.12308 0.13333 0.12479 0.12479 0.12137 0.12137 0.11966 0.13333 0.13333 0.12479 0.11966 0.12308 0.12991 0.12137 0.12137 0.12137 0.12308 0.12479 0.11966 0.12137 0.13333 0.12479 0.06667 0.05128 0.05128 0.00171 0.00171 0.00171 0.00342 0.05128 0.00000 0.05128 0.00000 0.00171 0.06667 0.05128 0.05128 0.00000 0.06496 0.06496 0.00342 0.05128 0.00000 0.05128 0.05128 0.05128 0.00342 0.05128 0.06667 0.00000 0.06667 0.05128 0.06667 0.00000 0.00342 0.00000 0.00342 0.06667 0.06667 0.00342 0.05299 0.05299 0.05128 0.00342 0.06667 0.05128 0.00000 0.00000 0.05128 0.00000 0.05128 0.06667 0.06667 0.05128 0.05128 0.06496 0.05128 0.05128 0.06496 0.05128 0.00171 0.05128 0.05641         
[164]  0.10256 0.12137 0.10256 0.10256 0.10256 0.12137 0.10256 0.10085 0.10256 0.10256 0.12308 0.10256 0.12137 0.10256 0.10256 0.12137 0.13162 0.13504 0.12991 0.13162 0.13333 0.12991 0.13162 0.12991 0.13162 0.13333 0.12821 0.13162 0.13162 0.13333 0.13162 0.13162 0.13162 0.12991 0.13162 0.13162 0.13504 0.12991 0.13333 0.12991 0.12991 0.13162 0.12991 0.12991 0.12991 0.12991 0.12991 0.12991 0.12991 0.13162 0.13162 0.13162 0.12991 0.12991 0.13162 0.13162 0.12991 0.13162 0.12137 0.13162 0.12137 0.12479 0.12479 0.12137 0.12479 0.12137 0.12137 0.12821 0.12137 0.12479 0.12137 0.12479 0.12137 0.12137 0.12137 0.13333 0.12479 0.12479 0.12479 0.12308 0.13333 0.12479 0.12479 0.12137 0.12137 0.11966 0.13333 0.13333 0.12479 0.11966 0.12308 0.12991 0.12137 0.12137 0.12137 0.12308 0.12479 0.11966 0.12137 0.13333 0.12479 0.06667 0.05128 0.05128 0.00171 0.00171 0.00171 0.00342 0.05128 0.00000 0.05128 0.00000 0.00171 0.06667 0.05128 0.05128 0.00000 0.06496 0.06496 0.00342 0.05128 0.00000 0.05128 0.05128 0.05128 0.00342 0.05128 0.06667 0.00000 0.06667 0.05128 0.06667 0.00000 0.00342 0.00000 0.00342 0.06667 0.06667 0.00342 0.05299 0.05299 0.05128 0.00342 0.06667 0.05128 0.00000 0.00000 0.05128 0.00000 0.05128 0.06667 0.06667 0.05128 0.05128 0.06496 0.05128 0.05128 0.06496 0.05128 0.00171 0.05128 0.05641 0.00000         
[165]  0.10427 0.11966 0.10085 0.10427 0.10085 0.11966 0.10085 0.10598 0.10085 0.10085 0.11966 0.10427 0.11966 0.10085 0.10085 0.11966 0.12650 0.12991 0.12479 0.12650 0.12479 0.12479 0.12650 0.12479 0.12650 0.12821 0.12308 0.12650 0.12650 0.12821 0.12650 0.12650 0.12650 0.12479 0.12650 0.12650 0.12991 0.12479 0.12821 0.12479 0.12479 0.12650 0.12479 0.12479 0.12479 0.12479 0.12479 0.12479 0.12479 0.12650 0.12650 0.12650 0.12479 0.12479 0.12308 0.12650 0.12479 0.12650 0.13333 0.14017 0.13333 0.13504 0.13675 0.13333 0.13504 0.13333 0.13333 0.13846 0.13504 0.13504 0.13504 0.13504 0.13333 0.13333 0.13504 0.14188 0.13504 0.13504 0.13675 0.13504 0.14188 0.13504 0.13333 0.13333 0.13333 0.13675 0.14188 0.14188 0.13333 0.13675 0.13504 0.14017 0.13333 0.13333 0.13504 0.13504 0.13504 0.13675 0.13333 0.14188 0.13504 0.00000 0.03419 0.03419 0.06838 0.06838 0.06838 0.06667 0.03419 0.06667 0.03419 0.06667 0.06838 0.00000 0.03419 0.03419 0.06667 0.00342 0.00513 0.07009 0.03419 0.06667 0.03419 0.03419 0.03419 0.06667 0.03419 0.00000 0.06667 0.00000 0.03419 0.00000 0.06667 0.06667 0.06667 0.06667 0.00171 0.00000 0.06667 0.03590 0.03590 0.03419 0.06667 0.00000 0.03419 0.06667 0.06667 0.03419 0.06667 0.03419 0.00000 0.00000 0.03419 0.03419 0.00342 0.03419 0.03419 0.00342 0.03419 0.06667 0.03419 0.03590 0.06667 0.06667         
[166]  0.10598 0.11453 0.10598 0.10598 0.10598 0.11453 0.10598 0.10427 0.10598 0.10598 0.11453 0.10598 0.11453 0.10598 0.10598 0.11453 0.11966 0.12308 0.11795 0.11966 0.12137 0.11795 0.11966 0.11795 0.11966 0.12137 0.11624 0.11966 0.11966 0.12137 0.11966 0.11966 0.11966 0.11795 0.11966 0.11966 0.12308 0.11795 0.12137 0.11795 0.11795 0.11966 0.11795 0.11795 0.11795 0.11795 0.11795 0.11795 0.11795 0.11966 0.11966 0.11966 0.11795 0.11795 0.11624 0.11966 0.11795 0.11966 0.11795 0.12821 0.11795 0.11966 0.12137 0.11795 0.11966 0.11795 0.11795 0.12479 0.11966 0.11966 0.11966 0.12137 0.11795 0.11795 0.11966 0.12991 0.11966 0.12137 0.12137 0.11795 0.12991 0.11966 0.11966 0.11795 0.11795 0.12137 0.12991 0.12991 0.11966 0.12137 0.11795 0.12650 0.11795 0.11795 0.11966 0.11795 0.11966 0.12137 0.11795 0.12991 0.11966 0.03419 0.00342 0.00342 0.05299 0.05299 0.05299 0.05128 0.00000 0.05128 0.00342 0.05128 0.05299 0.03419 0.00000 0.00000 0.05128 0.03419 0.03590 0.05470 0.00342 0.05128 0.00000 0.00000 0.00000 0.05128 0.00000 0.03419 0.05128 0.03419 0.00000 0.03419 0.05128 0.05128 0.05128 0.05128 0.03590 0.03419 0.05128 0.01197 0.00513 0.00000 0.05128 0.03419 0.00000 0.05128 0.05128 0.00000 0.05128 0.00000 0.03419 0.03419 0.00000 0.00000 0.03419 0.00000 0.00000 0.03419 0.00000 0.05128 0.00000 0.01197 0.05128 0.05128 0.03419         
[167]  0.10427 0.12308 0.10427 0.10427 0.10427 0.12308 0.10427 0.10256 0.10427 0.10427 0.12479 0.10427 0.12308 0.10427 0.10427 0.12308 0.13333 0.13333 0.13162 0.13333 0.13504 0.13162 0.13333 0.13162 0.13333 0.13504 0.12991 0.13333 0.13333 0.13504 0.13333 0.13333 0.13333 0.13162 0.13333 0.13333 0.13333 0.13162 0.13504 0.13162 0.13162 0.13333 0.13162 0.13162 0.13162 0.13162 0.13162 0.13162 0.13162 0.13333 0.13333 0.13333 0.13162 0.13162 0.13333 0.13333 0.13162 0.13333 0.12308 0.13333 0.12308 0.12650 0.12650 0.12308 0.12650 0.12308 0.12308 0.12991 0.12308 0.12650 0.12308 0.12650 0.12308 0.12308 0.12308 0.13504 0.12650 0.12650 0.12650 0.12479 0.13504 0.12650 0.12650 0.12308 0.12308 0.12137 0.13504 0.13504 0.12650 0.12137 0.12479 0.13162 0.12308 0.12308 0.12308 0.12479 0.12650 0.12137 0.12308 0.13504 0.12650 0.06838 0.05299 0.05299 0.00000 0.00342 0.00000 0.00171 0.05299 0.00171 0.05299 0.00171 0.00342 0.06838 0.05299 0.05299 0.00171 0.06667 0.06667 0.00513 0.05299 0.00171 0.05299 0.05299 0.05299 0.00171 0.05299 0.06838 0.00171 0.06838 0.05299 0.06838 0.00171 0.00171 0.00171 0.00171 0.06838 0.06838 0.00171 0.05470 0.05470 0.05299 0.00171 0.06838 0.05299 0.00171 0.00171 0.05299 0.00171 0.05299 0.06838 0.06838 0.05299 0.05299 0.06667 0.05299 0.05299 0.06667 0.05299 0.00342 0.05299 0.05812 0.00171 0.00171 0.06838 0.05299         
[168]  0.10427 0.12308 0.10427 0.10427 0.10427 0.12308 0.10427 0.10256 0.10427 0.10427 0.12479 0.10427 0.12308 0.10427 0.10427 0.12308 0.13333 0.13675 0.13162 0.13333 0.13504 0.13162 0.13333 0.13162 0.13333 0.13504 0.12991 0.13333 0.13333 0.13504 0.13333 0.13333 0.13333 0.13162 0.13333 0.13333 0.13675 0.13162 0.13504 0.13162 0.13162 0.13333 0.13162 0.13162 0.13162 0.13162 0.13162 0.13162 0.13162 0.13333 0.13333 0.13333 0.13162 0.13162 0.13333 0.13333 0.13162 0.13333 0.12308 0.13333 0.12308 0.12650 0.12650 0.12308 0.12650 0.12308 0.12308 0.12991 0.12308 0.12650 0.12308 0.12650 0.12308 0.12308 0.12308 0.13504 0.12650 0.12650 0.12650 0.12479 0.13504 0.12650 0.12650 0.12308 0.12308 0.12137 0.13504 0.13504 0.12650 0.12137 0.12479 0.13162 0.12308 0.12308 0.12308 0.12479 0.12650 0.12137 0.12308 0.13504 0.12650 0.06838 0.05299 0.05299 0.00342 0.00342 0.00342 0.00513 0.05299 0.00171 0.05299 0.00171 0.00342 0.06838 0.05299 0.05299 0.00171 0.06667 0.06667 0.00513 0.05299 0.00171 0.05299 0.05299 0.05299 0.00513 0.05299 0.06838 0.00171 0.06838 0.05299 0.06838 0.00171 0.00513 0.00171 0.00513 0.06838 0.06838 0.00513 0.05470 0.05470 0.05299 0.00513 0.06838 0.05299 0.00171 0.00171 0.05299 0.00171 0.05299 0.06838 0.06838 0.05299 0.05299 0.06667 0.05299 0.05299 0.06667 0.05299 0.00342 0.05299 0.05812 0.00171 0.00171 0.06838 0.05299 0.00342         
[169]  0.10427 0.11966 0.10085 0.10427 0.10085 0.11966 0.10085 0.10598 0.10085 0.10085 0.11966 0.10427 0.11966 0.10085 0.10085 0.11966 0.12650 0.12991 0.12479 0.12650 0.12479 0.12479 0.12650 0.12479 0.12650 0.12821 0.12308 0.12650 0.12650 0.12821 0.12650 0.12650 0.12650 0.12479 0.12650 0.12650 0.12991 0.12479 0.12821 0.12479 0.12479 0.12650 0.12479 0.12479 0.12479 0.12479 0.12479 0.12479 0.12479 0.12650 0.12650 0.12650 0.12479 0.12479 0.12308 0.12650 0.12479 0.12650 0.13333 0.14017 0.13333 0.13504 0.13675 0.13333 0.13504 0.13333 0.13333 0.13846 0.13504 0.13504 0.13504 0.13504 0.13333 0.13333 0.13504 0.14188 0.13504 0.13504 0.13675 0.13504 0.14188 0.13504 0.13333 0.13333 0.13333 0.13675 0.14188 0.14188 0.13333 0.13675 0.13504 0.14017 0.13333 0.13333 0.13504 0.13504 0.13504 0.13675 0.13333 0.14188 0.13504 0.00000 0.03419 0.03419 0.06838 0.06838 0.06838 0.06667 0.03419 0.06667 0.03419 0.06667 0.06838 0.00000 0.03419 0.03419 0.06667 0.00342 0.00513 0.07009 0.03419 0.06667 0.03419 0.03419 0.03419 0.06667 0.03419 0.00000 0.06667 0.00000 0.03419 0.00000 0.06667 0.06667 0.06667 0.06667 0.00171 0.00000 0.06667 0.03590 0.03590 0.03419 0.06667 0.00000 0.03419 0.06667 0.06667 0.03419 0.06667 0.03419 0.00000 0.00000 0.03419 0.03419 0.00342 0.03419 0.03419 0.00342 0.03419 0.06667 0.03419 0.03590 0.06667 0.06667 0.00000 0.03419 0.06838 0.06838         
[170]  0.10598 0.11453 0.10598 0.10598 0.10598 0.11453 0.10598 0.10427 0.10598 0.10598 0.11453 0.10598 0.11453 0.10598 0.10598 0.11453 0.11966 0.12308 0.11795 0.11966 0.12137 0.11795 0.11966 0.11795 0.11966 0.12137 0.11624 0.11966 0.11966 0.12137 0.11966 0.11966 0.11966 0.11795 0.11966 0.11966 0.12308 0.11795 0.12137 0.11795 0.11795 0.11966 0.11795 0.11795 0.11795 0.11795 0.11795 0.11795 0.11795 0.11966 0.11966 0.11966 0.11795 0.11795 0.11624 0.11966 0.11795 0.11966 0.11795 0.12821 0.11795 0.11966 0.12137 0.11795 0.11966 0.11795 0.11795 0.12479 0.11966 0.11966 0.11966 0.12137 0.11795 0.11795 0.11966 0.12991 0.11966 0.12137 0.12137 0.11795 0.12991 0.11966 0.11966 0.11795 0.11795 0.12137 0.12991 0.12991 0.11966 0.12137 0.11795 0.12650 0.11795 0.11795 0.11966 0.11795 0.11966 0.12137 0.11795 0.12991 0.11966 0.03419 0.00342 0.00342 0.05299 0.05299 0.05299 0.05128 0.00000 0.05128 0.00342 0.05128 0.05299 0.03419 0.00000 0.00000 0.05128 0.03419 0.03590 0.05470 0.00342 0.05128 0.00000 0.00000 0.00000 0.05128 0.00000 0.03419 0.05128 0.03419 0.00000 0.03419 0.05128 0.05128 0.05128 0.05128 0.03590 0.03419 0.05128 0.01197 0.00513 0.00000 0.05128 0.03419 0.00000 0.05128 0.05128 0.00000 0.05128 0.00000 0.03419 0.03419 0.00000 0.00000 0.03419 0.00000 0.00000 0.03419 0.00000 0.05128 0.00000 0.01197 0.05128 0.05128 0.03419 0.00000 0.05299 0.05299 0.03419         
[171]  0.10085 0.11624 0.10085 0.10085 0.10085 0.11624 0.10085 0.09915 0.10085 0.10085 0.11624 0.10085 0.11624 0.10085 0.10085 0.11624 0.11966 0.12308 0.11795 0.11966 0.12137 0.11795 0.11966 0.11795 0.11966 0.12137 0.11624 0.11966 0.11966 0.12137 0.11966 0.11966 0.11966 0.11795 0.11966 0.11966 0.12308 0.11795 0.12137 0.11795 0.11795 0.11966 0.11795 0.11795 0.11795 0.11795 0.11795 0.11795 0.11795 0.11966 0.11966 0.11966 0.11795 0.11795 0.11624 0.11966 0.11795 0.11966 0.11453 0.12821 0.11453 0.11966 0.11795 0.11453 0.11966 0.11453 0.11453 0.12137 0.11966 0.11966 0.11966 0.11795 0.11453 0.11453 0.11966 0.12991 0.11966 0.11795 0.11795 0.11795 0.12991 0.11966 0.11966 0.11453 0.11453 0.12137 0.12991 0.12991 0.11966 0.12137 0.11795 0.12308 0.11453 0.11453 0.11966 0.11795 0.11966 0.12137 0.11453 0.12991 0.11966 0.03761 0.01368 0.01368 0.05641 0.05641 0.05641 0.05470 0.01368 0.05470 0.01368 0.05470 0.05641 0.03761 0.01368 0.01368 0.05470 0.03761 0.03932 0.05812 0.01368 0.05470 0.01368 0.01368 0.01368 0.05470 0.01368 0.03761 0.05470 0.03761 0.01368 0.03761 0.05470 0.05470 0.05470 0.05470 0.03932 0.03761 0.05470 0.00171 0.01538 0.01368 0.05470 0.03761 0.01368 0.05470 0.05470 0.01368 0.05470 0.01368 0.03761 0.03761 0.01368 0.01368 0.03761 0.01368 0.01368 0.03761 0.01368 0.05470 0.01368 0.00855 0.05470 0.05470 0.03761 0.01368 0.05641 0.05641 0.03761 0.01368         
[172]  0.10598 0.11453 0.10598 0.10598 0.10598 0.11453 0.10598 0.10427 0.10598 0.10598 0.11453 0.10598 0.11453 0.10598 0.10598 0.11453 0.11966 0.12308 0.11795 0.11966 0.12137 0.11795 0.11966 0.11795 0.11966 0.12137 0.11624 0.11966 0.11966 0.12137 0.11966 0.11966 0.11966 0.11795 0.11966 0.11966 0.12308 0.11795 0.12137 0.11795 0.11795 0.11966 0.11795 0.11795 0.11795 0.11795 0.11795 0.11795 0.11795 0.11966 0.11966 0.11966 0.11795 0.11795 0.11624 0.11966 0.11795 0.11966 0.11795 0.12821 0.11795 0.11966 0.12137 0.11795 0.11966 0.11795 0.11795 0.12479 0.11966 0.11966 0.11966 0.12137 0.11795 0.11795 0.11966 0.12991 0.11966 0.12137 0.12137 0.11795 0.12991 0.11966 0.11966 0.11795 0.11795 0.12137 0.12991 0.12991 0.11966 0.12137 0.11795 0.12650 0.11795 0.11795 0.11966 0.11795 0.11966 0.12137 0.11795 0.12991 0.11966 0.03419 0.00342 0.00342 0.05299 0.05299 0.05299 0.05128 0.00000 0.05128 0.00342 0.05128 0.05299 0.03419 0.00000 0.00000 0.05128 0.03419 0.03590 0.05470 0.00342 0.05128 0.00000 0.00000 0.00000 0.05128 0.00000 0.03419 0.05128 0.03419 0.00000 0.03419 0.05128 0.05128 0.05128 0.05128 0.03590 0.03419 0.05128 0.01197 0.00513 0.00000 0.05128 0.03419 0.00000 0.05128 0.05128 0.00000 0.05128 0.00000 0.03419 0.03419 0.00000 0.00000 0.03419 0.00000 0.00000 0.03419 0.00000 0.05128 0.00000 0.01197 0.05128 0.05128 0.03419 0.00000 0.05299 0.05299 0.03419 0.00000 0.01368         
[173]  0.10256 0.12137 0.10256 0.10256 0.10256 0.12137 0.10256 0.10085 0.10256 0.10256 0.12308 0.10256 0.12137 0.10256 0.10256 0.12137 0.13162 0.13504 0.12991 0.13162 0.13333 0.12991 0.13162 0.12991 0.13162 0.13333 0.12821 0.13162 0.13162 0.13333 0.13162 0.13162 0.13162 0.12991 0.13162 0.13162 0.13504 0.12991 0.13333 0.12991 0.12991 0.13162 0.12991 0.12991 0.12991 0.12991 0.12991 0.12991 0.12991 0.13162 0.13162 0.13162 0.12991 0.12991 0.13162 0.13162 0.12991 0.13162 0.12137 0.13162 0.12137 0.12479 0.12479 0.12137 0.12479 0.12137 0.12137 0.12821 0.12137 0.12479 0.12137 0.12479 0.12137 0.12137 0.12137 0.13333 0.12479 0.12479 0.12479 0.12308 0.13333 0.12479 0.12479 0.12137 0.12137 0.11966 0.13333 0.13333 0.12479 0.11966 0.12308 0.12991 0.12137 0.12137 0.12137 0.12308 0.12479 0.11966 0.12137 0.13333 0.12479 0.06667 0.05128 0.05128 0.00171 0.00171 0.00171 0.00342 0.05128 0.00000 0.05128 0.00000 0.00171 0.06667 0.05128 0.05128 0.00000 0.06496 0.06496 0.00342 0.05128 0.00000 0.05128 0.05128 0.05128 0.00342 0.05128 0.06667 0.00000 0.06667 0.05128 0.06667 0.00000 0.00342 0.00000 0.00342 0.06667 0.06667 0.00342 0.05299 0.05299 0.05128 0.00342 0.06667 0.05128 0.00000 0.00000 0.05128 0.00000 0.05128 0.06667 0.06667 0.05128 0.05128 0.06496 0.05128 0.05128 0.06496 0.05128 0.00171 0.05128 0.05641 0.00000 0.00000 0.06667 0.05128 0.00171 0.00171 0.06667 0.05128 0.05470 0.05128         
[174]  0.10598 0.11624 0.10598 0.10598 0.10598 0.11624 0.10598 0.10427 0.10598 0.10598 0.11624 0.10598 0.11624 0.10598 0.10598 0.11624 0.11966 0.12308 0.11795 0.11966 0.12137 0.11795 0.11966 0.11795 0.11966 0.12137 0.11624 0.11966 0.11966 0.12137 0.11966 0.11966 0.11966 0.11795 0.11966 0.11966 0.12308 0.11795 0.12137 0.11795 0.11795 0.11966 0.11795 0.11795 0.11795 0.11795 0.11795 0.11795 0.11795 0.11966 0.11966 0.11966 0.11795 0.11795 0.11624 0.11966 0.11795 0.11966 0.11795 0.12821 0.11795 0.11966 0.12137 0.11795 0.11966 0.11795 0.11795 0.12479 0.11966 0.11966 0.11966 0.12137 0.11795 0.11795 0.11966 0.12991 0.11966 0.12137 0.12137 0.11795 0.12991 0.11966 0.11966 0.11795 0.11795 0.12137 0.12991 0.12991 0.11966 0.12137 0.11795 0.12650 0.11795 0.11795 0.11966 0.11795 0.11966 0.12137 0.11795 0.12991 0.11966 0.03590 0.00513 0.00513 0.05470 0.05470 0.05470 0.05299 0.00171 0.05299 0.00513 0.05299 0.05470 0.03590 0.00171 0.00171 0.05299 0.03590 0.03761 0.05641 0.00513 0.05299 0.00171 0.00171 0.00171 0.05299 0.00171 0.03590 0.05299 0.03590 0.00171 0.03590 0.05299 0.05299 0.05299 0.05299 0.03761 0.03590 0.05299 0.01368 0.00684 0.00171 0.05299 0.03590 0.00171 0.05299 0.05299 0.00171 0.05299 0.00171 0.03590 0.03590 0.00171 0.00171 0.03590 0.00171 0.00171 0.03590 0.00171 0.05299 0.00171 0.01368 0.05299 0.05299 0.03590 0.00171 0.05470 0.05470 0.03590 0.00171 0.01538 0.00171 0.05299         
[175]  0.10256 0.12137 0.10256 0.10256 0.10256 0.12137 0.10256 0.10085 0.10256 0.10256 0.12308 0.10256 0.12137 0.10256 0.10256 0.12137 0.13333 0.13333 0.13162 0.13333 0.13504 0.13162 0.13333 0.13162 0.13333 0.13504 0.12991 0.13333 0.13333 0.13504 0.13333 0.13333 0.13333 0.13162 0.13333 0.13333 0.13333 0.13162 0.13504 0.13162 0.13162 0.13333 0.13162 0.13162 0.13162 0.13162 0.13162 0.13162 0.13162 0.13333 0.13333 0.13333 0.13162 0.13162 0.13333 0.13333 0.13162 0.13333 0.12479 0.13504 0.12479 0.12821 0.12821 0.12479 0.12821 0.12479 0.12479 0.13162 0.12479 0.12821 0.12479 0.12821 0.12479 0.12479 0.12479 0.13675 0.12821 0.12821 0.12821 0.12650 0.13675 0.12821 0.12821 0.12479 0.12479 0.12308 0.13675 0.13675 0.12821 0.12308 0.12650 0.13333 0.12479 0.12479 0.12479 0.12650 0.12821 0.12308 0.12479 0.13675 0.12821 0.06667 0.05128 0.05128 0.00171 0.00513 0.00171 0.00000 0.05128 0.00342 0.05128 0.00342 0.00513 0.06667 0.05128 0.05128 0.00342 0.06496 0.06496 0.00684 0.05128 0.00342 0.05128 0.05128 0.05128 0.00000 0.05128 0.06667 0.00342 0.06667 0.05128 0.06667 0.00342 0.00000 0.00342 0.00342 0.06667 0.06667 0.00000 0.05299 0.05299 0.05128 0.00000 0.06667 0.05128 0.00342 0.00342 0.05128 0.00342 0.05128 0.06667 0.06667 0.05128 0.05128 0.06496 0.05128 0.05128 0.06496 0.05128 0.00513 0.05128 0.05641 0.00342 0.00342 0.06667 0.05128 0.00171 0.00513 0.06667 0.05128 0.05470 0.05128 0.00342 0.05299         
[176]  0.10256 0.12137 0.10256 0.10256 0.10256 0.12137 0.10256 0.10085 0.10256 0.10256 0.12308 0.10256 0.12137 0.10256 0.10256 0.12137 0.13162 0.13504 0.12991 0.13162 0.13333 0.12991 0.13162 0.12991 0.13162 0.13333 0.12821 0.13162 0.13162 0.13333 0.13162 0.13162 0.13162 0.12991 0.13162 0.13162 0.13504 0.12991 0.13333 0.12991 0.12991 0.13162 0.12991 0.12991 0.12991 0.12991 0.12991 0.12991 0.12991 0.13162 0.13162 0.13162 0.12991 0.12991 0.13162 0.13162 0.12991 0.13162 0.12137 0.13162 0.12137 0.12479 0.12479 0.12137 0.12479 0.12137 0.12137 0.12821 0.12137 0.12479 0.12137 0.12479 0.12137 0.12137 0.12137 0.13333 0.12479 0.12479 0.12479 0.12308 0.13333 0.12479 0.12479 0.12137 0.12137 0.11966 0.13333 0.13333 0.12479 0.11966 0.12308 0.12991 0.12137 0.12137 0.12137 0.12308 0.12479 0.11966 0.12137 0.13333 0.12479 0.06667 0.05128 0.05128 0.00171 0.00171 0.00171 0.00342 0.05128 0.00000 0.05128 0.00000 0.00171 0.06667 0.05128 0.05128 0.00000 0.06496 0.06496 0.00342 0.05128 0.00000 0.05128 0.05128 0.05128 0.00342 0.05128 0.06667 0.00000 0.06667 0.05128 0.06667 0.00000 0.00342 0.00000 0.00342 0.06667 0.06667 0.00342 0.05299 0.05299 0.05128 0.00342 0.06667 0.05128 0.00000 0.00000 0.05128 0.00000 0.05128 0.06667 0.06667 0.05128 0.05128 0.06496 0.05128 0.05128 0.06496 0.05128 0.00171 0.05128 0.05641 0.00000 0.00000 0.06667 0.05128 0.00171 0.00171 0.06667 0.05128 0.05470 0.05128 0.00000 0.05299 0.00342         
[177]  0.10598 0.11453 0.10598 0.10598 0.10598 0.11453 0.10598 0.10427 0.10598 0.10598 0.11453 0.10598 0.11453 0.10598 0.10598 0.11453 0.11966 0.12308 0.11795 0.11966 0.12137 0.11795 0.11966 0.11795 0.11966 0.12137 0.11624 0.11966 0.11966 0.12137 0.11966 0.11966 0.11966 0.11795 0.11966 0.11966 0.12308 0.11795 0.12137 0.11795 0.11795 0.11966 0.11795 0.11795 0.11795 0.11795 0.11795 0.11795 0.11795 0.11966 0.11966 0.11966 0.11795 0.11795 0.11624 0.11966 0.11795 0.11966 0.11795 0.12821 0.11795 0.11966 0.12137 0.11795 0.11966 0.11795 0.11795 0.12479 0.11966 0.11966 0.11966 0.12137 0.11795 0.11795 0.11966 0.12991 0.11966 0.12137 0.12137 0.11795 0.12991 0.11966 0.11966 0.11795 0.11795 0.12137 0.12991 0.12991 0.11966 0.12137 0.11795 0.12650 0.11795 0.11795 0.11966 0.11795 0.11966 0.12137 0.11795 0.12991 0.11966 0.03419 0.00342 0.00342 0.05299 0.05299 0.05299 0.05128 0.00000 0.05128 0.00342 0.05128 0.05299 0.03419 0.00000 0.00000 0.05128 0.03419 0.03590 0.05470 0.00342 0.05128 0.00000 0.00000 0.00000 0.05128 0.00000 0.03419 0.05128 0.03419 0.00000 0.03419 0.05128 0.05128 0.05128 0.05128 0.03590 0.03419 0.05128 0.01197 0.00513 0.00000 0.05128 0.03419 0.00000 0.05128 0.05128 0.00000 0.05128 0.00000 0.03419 0.03419 0.00000 0.00000 0.03419 0.00000 0.00000 0.03419 0.00000 0.05128 0.00000 0.01197 0.05128 0.05128 0.03419 0.00000 0.05299 0.05299 0.03419 0.00000 0.01368 0.00000 0.05128 0.00171 0.05128 0.05128         
[178]  0.12308 0.12821 0.12137 0.12308 0.12137 0.12821 0.12137 0.12137 0.12137 0.12137 0.12821 0.12308 0.12821 0.12137 0.12137 0.12821 0.08376 0.08547 0.08376 0.08205 0.08376 0.08376 0.08205 0.08376 0.08205 0.08376 0.08205 0.08205 0.08205 0.08376 0.08205 0.08205 0.08205 0.08376 0.08205 0.08205 0.08547 0.08376 0.08547 0.08376 0.08376 0.08205 0.08376 0.08376 0.08376 0.08376 0.08376 0.08376 0.08376 0.08205 0.08205 0.08376 0.08376 0.08376 0.08547 0.08205 0.08376 0.08376 0.03761 0.04274 0.03761 0.03590 0.03932 0.03761 0.03590 0.03761 0.03761 0.04786 0.04274 0.03590 0.04274 0.04103 0.03761 0.03761 0.04274 0.04444 0.03590 0.04103 0.03932 0.04615 0.04444 0.03590 0.04786 0.03761 0.03761 0.04103 0.04444 0.04444 0.04786 0.04103 0.04615 0.05299 0.03761 0.03761 0.04274 0.04615 0.03590 0.04103 0.03761 0.04444 0.03590 0.13333 0.12137 0.12137 0.11966 0.11966 0.11966 0.12137 0.12137 0.11795 0.12137 0.11795 0.11966 0.13333 0.12137 0.12137 0.11795 0.13333 0.12991 0.12137 0.12137 0.11795 0.12137 0.12137 0.12137 0.12137 0.12137 0.13333 0.11795 0.13333 0.12137 0.13333 0.11795 0.12137 0.11795 0.11795 0.13504 0.13333 0.12137 0.12308 0.12308 0.12137 0.12137 0.13333 0.12137 0.11795 0.11795 0.12137 0.11795 0.12137 0.13333 0.13333 0.12137 0.12137 0.13333 0.12137 0.12137 0.13333 0.12137 0.11795 0.12137 0.11624 0.11795 0.11795 0.13333 0.12137 0.11966 0.11966 0.13333 0.12137 0.12479 0.12137 0.11795 0.12137 0.12137 0.11795 0.12137         
[179]  0.12308 0.12821 0.12137 0.12308 0.12137 0.12821 0.12137 0.12137 0.12137 0.12137 0.12821 0.12308 0.12821 0.12137 0.12137 0.12821 0.08376 0.08547 0.08376 0.08205 0.08376 0.08376 0.08205 0.08376 0.08205 0.08376 0.08205 0.08205 0.08205 0.08376 0.08205 0.08205 0.08205 0.08376 0.08205 0.08205 0.08547 0.08376 0.08547 0.08376 0.08376 0.08205 0.08376 0.08376 0.08376 0.08376 0.08376 0.08376 0.08376 0.08205 0.08205 0.08376 0.08376 0.08376 0.08547 0.08205 0.08376 0.08376 0.03761 0.04274 0.03761 0.03590 0.03932 0.03761 0.03590 0.03761 0.03761 0.04786 0.04274 0.03590 0.04274 0.04103 0.03761 0.03761 0.04274 0.04444 0.03590 0.04103 0.03932 0.04615 0.04444 0.03590 0.04786 0.03761 0.03761 0.04103 0.04444 0.04444 0.04786 0.04103 0.04615 0.05299 0.03761 0.03761 0.04274 0.04615 0.03590 0.04103 0.03761 0.04444 0.03590 0.13333 0.12137 0.12137 0.11966 0.11966 0.11966 0.12137 0.12137 0.11795 0.12137 0.11795 0.11966 0.13333 0.12137 0.12137 0.11795 0.13333 0.12991 0.12137 0.12137 0.11795 0.12137 0.12137 0.12137 0.12137 0.12137 0.13333 0.11795 0.13333 0.12137 0.13333 0.11795 0.12137 0.11795 0.11795 0.13504 0.13333 0.12137 0.12308 0.12308 0.12137 0.12137 0.13333 0.12137 0.11795 0.11795 0.12137 0.11795 0.12137 0.13333 0.13333 0.12137 0.12137 0.13333 0.12137 0.12137 0.13333 0.12137 0.11795 0.12137 0.11624 0.11795 0.11795 0.13333 0.12137 0.11966 0.11966 0.13333 0.12137 0.12479 0.12137 0.11795 0.12137 0.12137 0.11795 0.12137 0.00000         
[180]  0.12479 0.12991 0.12308 0.12479 0.12308 0.12991 0.12308 0.12308 0.12308 0.12308 0.12991 0.12479 0.12991 0.12308 0.12308 0.12991 0.08547 0.08718 0.08547 0.08376 0.08205 0.08547 0.08376 0.08547 0.08376 0.08547 0.08376 0.08376 0.08376 0.08547 0.08376 0.08376 0.08376 0.08547 0.08376 0.08376 0.08718 0.08547 0.08718 0.08547 0.08547 0.08376 0.08547 0.08547 0.08547 0.08547 0.08547 0.08547 0.08547 0.08376 0.08376 0.08547 0.08547 0.08547 0.08718 0.08376 0.08547 0.08547 0.03932 0.04444 0.03932 0.03761 0.04103 0.03932 0.03761 0.03932 0.03932 0.04786 0.04444 0.03761 0.04444 0.04274 0.03932 0.03932 0.04444 0.04615 0.03761 0.04274 0.04103 0.04786 0.04615 0.03761 0.04957 0.03932 0.03932 0.04274 0.04615 0.04615 0.04957 0.04274 0.04786 0.05299 0.03932 0.03932 0.04444 0.04786 0.03761 0.04274 0.03932 0.04615 0.03761 0.13162 0.12308 0.12308 0.12137 0.12137 0.12137 0.12308 0.12308 0.11966 0.12308 0.11966 0.12137 0.13162 0.12308 0.12308 0.11966 0.13162 0.12821 0.12308 0.12308 0.11966 0.12308 0.12308 0.12308 0.12308 0.12308 0.13162 0.11966 0.13162 0.12308 0.13162 0.11966 0.12308 0.11966 0.11966 0.13333 0.13162 0.12308 0.12479 0.12479 0.12308 0.12308 0.13162 0.12308 0.11966 0.11966 0.12308 0.11966 0.12308 0.13162 0.13162 0.12308 0.12308 0.13162 0.12308 0.12308 0.13162 0.12308 0.11966 0.12308 0.11795 0.11966 0.11966 0.13162 0.12308 0.12137 0.12137 0.13162 0.12308 0.12650 0.12308 0.11966 0.12308 0.12308 0.11966 0.12308 0.00171 0.00171         
[181]  0.12308 0.12821 0.12137 0.12308 0.12137 0.12821 0.12137 0.12137 0.12137 0.12137 0.12821 0.12308 0.12821 0.12137 0.12137 0.12821 0.08376 0.08547 0.08376 0.08205 0.08376 0.08376 0.08205 0.08376 0.08205 0.08376 0.08205 0.08205 0.08205 0.08376 0.08205 0.08205 0.08205 0.08376 0.08205 0.08205 0.08547 0.08376 0.08547 0.08376 0.08376 0.08205 0.08376 0.08376 0.08376 0.08376 0.08376 0.08376 0.08376 0.08205 0.08205 0.08376 0.08376 0.08376 0.08547 0.08205 0.08376 0.08376 0.03761 0.04274 0.03761 0.03590 0.03932 0.03761 0.03590 0.03761 0.03761 0.04786 0.04274 0.03590 0.04274 0.04103 0.03761 0.03761 0.04274 0.04444 0.03590 0.04103 0.03932 0.04615 0.04444 0.03590 0.04786 0.03761 0.03761 0.04103 0.04444 0.04444 0.04786 0.04103 0.04615 0.05299 0.03761 0.03761 0.04274 0.04615 0.03590 0.04103 0.03761 0.04444 0.03590 0.13333 0.12137 0.12137 0.11966 0.11966 0.11966 0.12137 0.12137 0.11795 0.12137 0.11795 0.11966 0.13333 0.12137 0.12137 0.11795 0.13333 0.12991 0.12137 0.12137 0.11795 0.12137 0.12137 0.12137 0.12137 0.12137 0.13333 0.11795 0.13333 0.12137 0.13333 0.11795 0.12137 0.11795 0.11795 0.13504 0.13333 0.12137 0.12308 0.12308 0.12137 0.12137 0.13333 0.12137 0.11795 0.11795 0.12137 0.11795 0.12137 0.13333 0.13333 0.12137 0.12137 0.13333 0.12137 0.12137 0.13333 0.12137 0.11795 0.12137 0.11624 0.11795 0.11795 0.13333 0.12137 0.11966 0.11966 0.13333 0.12137 0.12479 0.12137 0.11795 0.12137 0.12137 0.11795 0.12137 0.00000 0.00000 0.00171         
[182]  0.11966 0.12650 0.11795 0.11966 0.11795 0.12650 0.11795 0.11795 0.11795 0.11795 0.12650 0.11966 0.12650 0.11795 0.11795 0.12650 0.08034 0.08547 0.08034 0.08205 0.08376 0.08034 0.08205 0.08034 0.08205 0.08376 0.07863 0.08205 0.08205 0.08376 0.08205 0.08205 0.08205 0.08034 0.08205 0.08205 0.08547 0.08034 0.08205 0.08034 0.08034 0.08205 0.08034 0.08376 0.08034 0.08376 0.08034 0.08034 0.08034 0.08205 0.08205 0.08034 0.08376 0.08034 0.08547 0.08205 0.08034 0.08034 0.03761 0.04274 0.03761 0.03590 0.03932 0.03761 0.03590 0.03761 0.03761 0.04786 0.04274 0.03590 0.04274 0.04103 0.03761 0.03761 0.04274 0.04444 0.03590 0.04103 0.03932 0.04274 0.04444 0.03590 0.04444 0.03761 0.03761 0.04103 0.04444 0.04444 0.04444 0.04103 0.04274 0.05299 0.03761 0.03761 0.04274 0.04274 0.03590 0.04103 0.03761 0.04444 0.03590 0.12991 0.11795 0.11795 0.11624 0.11624 0.11624 0.11795 0.11795 0.11453 0.11795 0.11453 0.11624 0.12991 0.11795 0.11795 0.11453 0.12991 0.12650 0.11795 0.11795 0.11453 0.11795 0.11795 0.11795 0.11795 0.11795 0.12991 0.11453 0.12991 0.11795 0.12991 0.11453 0.11795 0.11453 0.11453 0.13162 0.12991 0.11795 0.11966 0.11966 0.11795 0.11795 0.12991 0.11795 0.11453 0.11453 0.11795 0.11453 0.11795 0.12991 0.12991 0.11795 0.11795 0.12991 0.11795 0.11795 0.12991 0.11795 0.11453 0.11795 0.11624 0.11453 0.11453 0.12991 0.11795 0.11624 0.11624 0.12991 0.11795 0.12137 0.11795 0.11453 0.11795 0.11795 0.11453 0.11795 0.00342 0.00342 0.00513 0.00342         
[183]  0.12479 0.12991 0.12308 0.12479 0.12308 0.12991 0.12308 0.12308 0.12308 0.12308 0.12991 0.12479 0.12991 0.12308 0.12308 0.12991 0.08547 0.08718 0.08547 0.08376 0.08547 0.08547 0.08376 0.08547 0.08376 0.08547 0.08376 0.08376 0.08376 0.08547 0.08376 0.08376 0.08376 0.08547 0.08376 0.08376 0.08718 0.08547 0.08718 0.08547 0.08547 0.08376 0.08547 0.08547 0.08547 0.08547 0.08547 0.08547 0.08547 0.08376 0.08376 0.08547 0.08547 0.08547 0.08718 0.08376 0.08547 0.08547 0.03932 0.04444 0.03932 0.03761 0.04103 0.03932 0.03761 0.03932 0.03932 0.04957 0.04444 0.03761 0.04444 0.04274 0.03932 0.03932 0.04444 0.04615 0.03761 0.04274 0.04103 0.04786 0.04615 0.03761 0.04957 0.03932 0.03932 0.04274 0.04615 0.04615 0.04957 0.04274 0.04786 0.05470 0.03932 0.03932 0.04444 0.04786 0.03761 0.04274 0.03932 0.04615 0.03761 0.13333 0.12308 0.12308 0.11966 0.11966 0.11966 0.12137 0.12137 0.11795 0.12308 0.11795 0.11966 0.13333 0.12137 0.12137 0.11795 0.13333 0.12991 0.12137 0.12308 0.11795 0.12137 0.12137 0.12137 0.12137 0.12137 0.13333 0.11795 0.13333 0.12137 0.13333 0.11795 0.12137 0.11795 0.11795 0.13504 0.13333 0.12137 0.12308 0.12479 0.12137 0.12137 0.13333 0.12137 0.11795 0.11795 0.12137 0.11795 0.12137 0.13333 0.13333 0.12137 0.12137 0.13333 0.12137 0.12137 0.13333 0.12137 0.11795 0.12137 0.11624 0.11795 0.11795 0.13333 0.12137 0.11966 0.11966 0.13333 0.12137 0.12479 0.12137 0.11795 0.12137 0.12137 0.11795 0.12137 0.00171 0.00171 0.00342 0.00171 0.00513         
[184]  0.11966 0.12821 0.11795 0.11966 0.11795 0.12821 0.11795 0.11795 0.11795 0.11795 0.12821 0.11966 0.12821 0.11795 0.11795 0.12821 0.08547 0.08718 0.08547 0.08376 0.08547 0.08547 0.08376 0.08547 0.08376 0.08547 0.08376 0.08376 0.08376 0.08547 0.08376 0.08376 0.08376 0.08547 0.08376 0.08376 0.08718 0.08547 0.08718 0.08547 0.08547 0.08376 0.08547 0.08547 0.08547 0.08547 0.08547 0.08547 0.08547 0.08376 0.08376 0.08547 0.08547 0.08547 0.08718 0.08376 0.08547 0.08547 0.03932 0.04444 0.03932 0.04103 0.04444 0.03932 0.04103 0.03932 0.03932 0.04444 0.04444 0.04103 0.04444 0.04274 0.03932 0.03932 0.04444 0.04615 0.04103 0.04274 0.04444 0.04786 0.04615 0.04103 0.04957 0.03932 0.03932 0.04615 0.04615 0.04615 0.04957 0.04615 0.04786 0.05299 0.03932 0.03932 0.04444 0.04786 0.04103 0.04615 0.03932 0.04615 0.04103 0.13846 0.12308 0.12308 0.13162 0.13162 0.13162 0.13333 0.12308 0.12991 0.12308 0.12991 0.13162 0.13846 0.12308 0.12308 0.12991 0.13846 0.13504 0.13333 0.12308 0.12991 0.12308 0.12308 0.12308 0.13333 0.12308 0.13846 0.12991 0.13846 0.12308 0.13846 0.12991 0.13333 0.12991 0.12991 0.14017 0.13846 0.13333 0.12137 0.12479 0.12308 0.13333 0.13846 0.12308 0.12991 0.12991 0.12308 0.12991 0.12308 0.13846 0.13846 0.12308 0.12308 0.13846 0.12308 0.12308 0.13846 0.12308 0.12991 0.12308 0.11795 0.12991 0.12991 0.13846 0.12308 0.13162 0.13162 0.13846 0.12308 0.12308 0.12308 0.12991 0.12308 0.13333 0.12991 0.12308 0.02564 0.02564 0.02735 0.02564 0.02906 0.02735         
[185]  0.11624 0.12479 0.11453 0.11624 0.11453 0.12479 0.11453 0.11453 0.11453 0.11453 0.12479 0.11624 0.12479 0.11453 0.11453 0.12479 0.08547 0.08718 0.08547 0.08376 0.08547 0.08547 0.08376 0.08547 0.08376 0.08547 0.08376 0.08376 0.08376 0.08547 0.08376 0.08376 0.08376 0.08547 0.08376 0.08376 0.08718 0.08547 0.08718 0.08547 0.08547 0.08376 0.08547 0.08547 0.08547 0.08547 0.08547 0.08547 0.08547 0.08376 0.08376 0.08547 0.08547 0.08547 0.08718 0.08376 0.08547 0.08547 0.03932 0.04444 0.03932 0.04103 0.04103 0.03932 0.04103 0.03932 0.03932 0.04444 0.04444 0.04103 0.04444 0.04274 0.03932 0.03932 0.04444 0.04615 0.04103 0.04274 0.04103 0.04786 0.04615 0.04103 0.04957 0.03932 0.03932 0.04615 0.04615 0.04615 0.04957 0.04615 0.04786 0.05299 0.03932 0.03932 0.04444 0.04786 0.04103 0.04615 0.03932 0.04615 0.04103 0.13675 0.12137 0.12137 0.13162 0.13162 0.13162 0.13333 0.12137 0.12991 0.12137 0.12991 0.13162 0.13675 0.12137 0.12137 0.12991 0.13675 0.13333 0.13333 0.12137 0.12991 0.12137 0.12137 0.12137 0.13333 0.12137 0.13675 0.12991 0.13675 0.12137 0.13675 0.12991 0.13333 0.12991 0.12991 0.13846 0.13675 0.13333 0.11966 0.12308 0.12137 0.13333 0.13675 0.12137 0.12991 0.12991 0.12137 0.12991 0.12137 0.13675 0.13675 0.12137 0.12137 0.13675 0.12137 0.12137 0.13675 0.12137 0.12991 0.12137 0.11624 0.12991 0.12991 0.13675 0.12137 0.13162 0.13162 0.13675 0.12137 0.12137 0.12137 0.12991 0.12137 0.13333 0.12991 0.12137 0.02564 0.02564 0.02735 0.02564 0.02906 0.02735 0.00342         
[186]  0.12308 0.12821 0.12137 0.12308 0.12137 0.12821 0.12137 0.12137 0.12137 0.12137 0.12821 0.12308 0.12821 0.12137 0.12137 0.12821 0.08376 0.08547 0.08376 0.08205 0.08376 0.08376 0.08205 0.08376 0.08205 0.08376 0.08205 0.08205 0.08205 0.08376 0.08205 0.08205 0.08205 0.08376 0.08205 0.08205 0.08547 0.08376 0.08547 0.08376 0.08376 0.08205 0.08376 0.08376 0.08376 0.08376 0.08376 0.08376 0.08376 0.08205 0.08205 0.08376 0.08376 0.08376 0.08547 0.08205 0.08376 0.08376 0.03761 0.04274 0.03761 0.03590 0.03932 0.03761 0.03590 0.03761 0.03761 0.04786 0.04274 0.03590 0.04274 0.04103 0.03761 0.03761 0.04274 0.04444 0.03590 0.04103 0.03932 0.04615 0.04444 0.03590 0.04786 0.03761 0.03761 0.04103 0.04444 0.04444 0.04786 0.04103 0.04615 0.05299 0.03761 0.03761 0.04274 0.04615 0.03590 0.04103 0.03761 0.04444 0.03590 0.13333 0.12137 0.12137 0.11966 0.11966 0.11966 0.12137 0.12137 0.11795 0.12137 0.11795 0.11966 0.13333 0.12137 0.12137 0.11795 0.13333 0.12991 0.12137 0.12137 0.11795 0.12137 0.12137 0.12137 0.12137 0.12137 0.13333 0.11795 0.13333 0.12137 0.13333 0.11795 0.12137 0.11795 0.11795 0.13504 0.13333 0.12137 0.12308 0.12308 0.12137 0.12137 0.13333 0.12137 0.11795 0.11795 0.12137 0.11795 0.12137 0.13333 0.13333 0.12137 0.12137 0.13333 0.12137 0.12137 0.13333 0.12137 0.11795 0.12137 0.11624 0.11795 0.11795 0.13333 0.12137 0.11966 0.11966 0.13333 0.12137 0.12479 0.12137 0.11795 0.12137 0.12137 0.11795 0.12137 0.00000 0.00000 0.00171 0.00000 0.00342 0.00171 0.02564 0.02564         
[187]  0.12137 0.12650 0.11966 0.12137 0.11966 0.12650 0.11966 0.11966 0.11966 0.11966 0.12650 0.12137 0.12650 0.11966 0.11966 0.12650 0.08205 0.08376 0.08205 0.08034 0.08205 0.08205 0.08034 0.08205 0.08034 0.08205 0.08034 0.08034 0.08034 0.08205 0.08034 0.08034 0.08034 0.08205 0.08034 0.08034 0.08376 0.08205 0.08376 0.08205 0.08205 0.08034 0.08205 0.08205 0.08205 0.08205 0.08205 0.08205 0.08205 0.08034 0.08034 0.08205 0.08205 0.08205 0.08376 0.08034 0.08205 0.08205 0.03932 0.04444 0.03932 0.03761 0.04103 0.03932 0.03761 0.03932 0.03932 0.04957 0.04444 0.03761 0.04444 0.04274 0.03932 0.03932 0.04444 0.04615 0.03761 0.04274 0.04103 0.04444 0.04615 0.03761 0.04615 0.03932 0.03932 0.04274 0.04615 0.04615 0.04615 0.04274 0.04444 0.05470 0.03932 0.03932 0.04444 0.04444 0.03761 0.04274 0.03932 0.04615 0.03761 0.13162 0.11966 0.11966 0.11795 0.11795 0.11795 0.11966 0.11966 0.11624 0.11966 0.11624 0.11795 0.13162 0.11966 0.11966 0.11624 0.13162 0.12821 0.11966 0.11966 0.11624 0.11966 0.11966 0.11966 0.11966 0.11966 0.13162 0.11624 0.13162 0.11966 0.13162 0.11624 0.11966 0.11624 0.11624 0.13333 0.13162 0.11966 0.12137 0.12137 0.11966 0.11966 0.13162 0.11966 0.11624 0.11624 0.11966 0.11624 0.11966 0.13162 0.13162 0.11966 0.11966 0.13162 0.11966 0.11966 0.13162 0.11966 0.11624 0.11966 0.11453 0.11624 0.11624 0.13162 0.11966 0.11795 0.11795 0.13162 0.11966 0.12308 0.11966 0.11624 0.11966 0.11966 0.11624 0.11966 0.00171 0.00171 0.00342 0.00171 0.00171 0.00342 0.02735 0.02735 0.00171         
[188]  0.12308 0.12821 0.12137 0.12308 0.12137 0.12821 0.12137 0.12137 0.12137 0.12137 0.12821 0.12308 0.12821 0.12137 0.12137 0.12821 0.08376 0.08547 0.08376 0.08205 0.08376 0.08376 0.08205 0.08376 0.08205 0.08376 0.08205 0.08205 0.08205 0.08376 0.08205 0.08205 0.08205 0.08376 0.08205 0.08205 0.08547 0.08376 0.08547 0.08376 0.08376 0.08205 0.08376 0.08376 0.08376 0.08376 0.08376 0.08376 0.08376 0.08205 0.08205 0.08376 0.08376 0.08376 0.08547 0.08205 0.08376 0.08376 0.03761 0.04274 0.03761 0.03590 0.03932 0.03761 0.03590 0.03761 0.03761 0.04786 0.04274 0.03590 0.04274 0.04103 0.03761 0.03761 0.04274 0.04444 0.03590 0.04103 0.03932 0.04615 0.04444 0.03590 0.04786 0.03761 0.03761 0.04103 0.04444 0.04444 0.04786 0.04103 0.04615 0.05299 0.03761 0.03761 0.04274 0.04615 0.03590 0.04103 0.03761 0.04444 0.03590 0.13333 0.12137 0.12137 0.11966 0.11966 0.11966 0.12137 0.12137 0.11795 0.12137 0.11795 0.11966 0.13333 0.12137 0.12137 0.11795 0.13333 0.12991 0.12137 0.12137 0.11795 0.12137 0.12137 0.12137 0.12137 0.12137 0.13333 0.11795 0.13333 0.12137 0.13333 0.11795 0.12137 0.11795 0.11795 0.13504 0.13333 0.12137 0.12308 0.12308 0.12137 0.12137 0.13333 0.12137 0.11795 0.11795 0.12137 0.11795 0.12137 0.13333 0.13333 0.12137 0.12137 0.13333 0.12137 0.12137 0.13333 0.12137 0.11795 0.12137 0.11624 0.11795 0.11795 0.13333 0.12137 0.11966 0.11966 0.13333 0.12137 0.12479 0.12137 0.11795 0.12137 0.12137 0.11795 0.12137 0.00000 0.00000 0.00171 0.00000 0.00342 0.00171 0.02564 0.02564 0.00000 0.00171         
[189]  0.12137 0.12650 0.11966 0.12137 0.11966 0.12650 0.11966 0.11966 0.11966 0.11966 0.12650 0.12137 0.12650 0.11966 0.11966 0.12650 0.08205 0.08376 0.08205 0.08034 0.08205 0.08205 0.08034 0.08205 0.08034 0.08205 0.08034 0.08034 0.08034 0.08205 0.08034 0.08034 0.08034 0.08205 0.08034 0.08034 0.08376 0.08205 0.08376 0.08205 0.08205 0.08034 0.08205 0.08205 0.08205 0.08205 0.08205 0.08205 0.08205 0.08034 0.08034 0.08205 0.08205 0.08205 0.08376 0.08034 0.08205 0.08205 0.03932 0.04444 0.03932 0.03761 0.04103 0.03932 0.03761 0.03932 0.03932 0.04957 0.04444 0.03761 0.04444 0.04274 0.03932 0.03932 0.04444 0.04615 0.03761 0.04274 0.04103 0.04444 0.04615 0.03761 0.04615 0.03932 0.03932 0.04274 0.04615 0.04615 0.04615 0.04274 0.04444 0.05470 0.03932 0.03932 0.04444 0.04444 0.03761 0.04274 0.03932 0.04615 0.03761 0.13162 0.11966 0.11966 0.11795 0.11795 0.11795 0.11966 0.11966 0.11624 0.11966 0.11624 0.11795 0.13162 0.11966 0.11966 0.11624 0.13162 0.12821 0.11966 0.11966 0.11624 0.11966 0.11966 0.11966 0.11966 0.11966 0.13162 0.11624 0.13162 0.11966 0.13162 0.11624 0.11966 0.11624 0.11624 0.13333 0.13162 0.11966 0.12137 0.12137 0.11966 0.11966 0.13162 0.11966 0.11624 0.11624 0.11966 0.11624 0.11966 0.13162 0.13162 0.11966 0.11966 0.13162 0.11966 0.11966 0.13162 0.11966 0.11624 0.11966 0.11453 0.11624 0.11624 0.13162 0.11966 0.11795 0.11795 0.13162 0.11966 0.12308 0.11966 0.11624 0.11966 0.11966 0.11624 0.11966 0.00171 0.00171 0.00342 0.00171 0.00171 0.00342 0.02735 0.02735 0.00171 0.00000 0.00171         
[190]  0.12308 0.12821 0.12137 0.12308 0.12137 0.12821 0.12137 0.12137 0.12137 0.12137 0.12821 0.12308 0.12821 0.12137 0.12137 0.12821 0.08376 0.08547 0.08376 0.08205 0.08376 0.08376 0.08205 0.08376 0.08205 0.08376 0.08205 0.08205 0.08205 0.08376 0.08205 0.08205 0.08205 0.08376 0.08205 0.08205 0.08547 0.08376 0.08547 0.08376 0.08376 0.08205 0.08376 0.08376 0.08376 0.08376 0.08376 0.08376 0.08376 0.08205 0.08205 0.08376 0.08376 0.08376 0.08547 0.08205 0.08376 0.08376 0.03761 0.04274 0.03761 0.03590 0.03932 0.03761 0.03590 0.03761 0.03761 0.04786 0.04274 0.03590 0.04274 0.04103 0.03761 0.03761 0.04274 0.04444 0.03590 0.04103 0.03932 0.04615 0.04444 0.03590 0.04786 0.03761 0.03761 0.04103 0.04444 0.04444 0.04786 0.04103 0.04615 0.05299 0.03761 0.03761 0.04274 0.04615 0.03590 0.04103 0.03761 0.04444 0.03590 0.13333 0.12137 0.12137 0.11966 0.11966 0.11966 0.12137 0.12137 0.11795 0.12137 0.11795 0.11966 0.13333 0.12137 0.12137 0.11795 0.13333 0.12991 0.12137 0.12137 0.11795 0.12137 0.12137 0.12137 0.12137 0.12137 0.13333 0.11795 0.13333 0.12137 0.13333 0.11795 0.12137 0.11795 0.11795 0.13504 0.13333 0.12137 0.12308 0.12308 0.12137 0.12137 0.13333 0.12137 0.11795 0.11795 0.12137 0.11795 0.12137 0.13333 0.13333 0.12137 0.12137 0.13333 0.12137 0.12137 0.13333 0.12137 0.11795 0.12137 0.11624 0.11795 0.11795 0.13333 0.12137 0.11966 0.11966 0.13333 0.12137 0.12479 0.12137 0.11795 0.12137 0.12137 0.11795 0.12137 0.00000 0.00000 0.00171 0.00000 0.00342 0.00171 0.02564 0.02564 0.00000 0.00171 0.00000 0.00171         
[191]  0.12308 0.12821 0.12137 0.12308 0.12137 0.12821 0.12137 0.12137 0.12137 0.12137 0.12821 0.12308 0.12821 0.12137 0.12137 0.12821 0.08376 0.08547 0.08376 0.08205 0.08376 0.08376 0.08205 0.08376 0.08205 0.08376 0.08205 0.08205 0.08205 0.08376 0.08205 0.08205 0.08205 0.08376 0.08205 0.08205 0.08547 0.08376 0.08547 0.08376 0.08376 0.08205 0.08376 0.08376 0.08376 0.08376 0.08376 0.08376 0.08376 0.08205 0.08205 0.08376 0.08376 0.08376 0.08547 0.08205 0.08376 0.08376 0.03761 0.04274 0.03761 0.03590 0.03932 0.03761 0.03590 0.03761 0.03761 0.04786 0.04274 0.03590 0.04274 0.04103 0.03761 0.03761 0.04274 0.04444 0.03590 0.04103 0.03932 0.04615 0.04444 0.03590 0.04786 0.03761 0.03761 0.04103 0.04444 0.04444 0.04786 0.04103 0.04615 0.05299 0.03761 0.03761 0.04274 0.04615 0.03590 0.04103 0.03761 0.04444 0.03590 0.13333 0.12137 0.12137 0.11966 0.11966 0.11966 0.12137 0.12137 0.11795 0.12137 0.11795 0.11966 0.13333 0.12137 0.12137 0.11795 0.13333 0.12991 0.12137 0.12137 0.11795 0.12137 0.12137 0.12137 0.12137 0.12137 0.13333 0.11795 0.13333 0.12137 0.13333 0.11795 0.12137 0.11795 0.11795 0.13504 0.13333 0.12137 0.12308 0.12308 0.12137 0.12137 0.13333 0.12137 0.11795 0.11795 0.12137 0.11795 0.12137 0.13333 0.13333 0.12137 0.12137 0.13333 0.12137 0.12137 0.13333 0.12137 0.11795 0.12137 0.11624 0.11795 0.11795 0.13333 0.12137 0.11966 0.11966 0.13333 0.12137 0.12479 0.12137 0.11795 0.12137 0.12137 0.11795 0.12137 0.00000 0.00000 0.00171 0.00000 0.00342 0.00171 0.02564 0.02564 0.00000 0.00171 0.00000 0.00171 0.00000         
[192]  0.11795 0.12991 0.11624 0.11795 0.11624 0.12991 0.11624 0.11624 0.11624 0.11624 0.12991 0.11795 0.12991 0.11624 0.11624 0.12991 0.08376 0.08547 0.08376 0.08205 0.08376 0.08376 0.08205 0.08376 0.08205 0.08376 0.08205 0.08205 0.08205 0.08376 0.08205 0.08205 0.08205 0.08376 0.08205 0.08205 0.08547 0.08376 0.08547 0.08376 0.08376 0.08205 0.08376 0.08376 0.08376 0.08376 0.08376 0.08376 0.08376 0.08205 0.08205 0.08376 0.08376 0.08376 0.08547 0.08205 0.08376 0.08376 0.03761 0.04274 0.03761 0.03932 0.04274 0.03761 0.03932 0.03761 0.03761 0.04274 0.04274 0.03932 0.04274 0.04103 0.03761 0.03761 0.04274 0.04444 0.03932 0.04103 0.04274 0.04615 0.04444 0.03932 0.04786 0.03761 0.03761 0.04444 0.04444 0.04444 0.04786 0.04444 0.04615 0.05128 0.03761 0.03761 0.04274 0.04615 0.03932 0.04444 0.03761 0.04444 0.03932 0.13675 0.12137 0.12137 0.12991 0.12991 0.12991 0.13162 0.12479 0.12821 0.12137 0.12821 0.12991 0.13675 0.12479 0.12479 0.12821 0.13675 0.13333 0.13162 0.12137 0.12821 0.12479 0.12479 0.12479 0.13162 0.12479 0.13675 0.12821 0.13675 0.12479 0.13675 0.12821 0.13162 0.12821 0.12821 0.13846 0.13675 0.13162 0.11966 0.12308 0.12479 0.13162 0.13675 0.12479 0.12821 0.12821 0.12479 0.12821 0.12479 0.13675 0.13675 0.12479 0.12479 0.13675 0.12479 0.12479 0.13675 0.12479 0.12821 0.12479 0.11624 0.12821 0.12821 0.13675 0.12479 0.12991 0.12991 0.13675 0.12479 0.12137 0.12479 0.12821 0.12479 0.13162 0.12821 0.12479 0.02735 0.02735 0.02906 0.02735 0.03077 0.02906 0.00513 0.00513 0.02735 0.02906 0.02735 0.02906 0.02735 0.02735         
[193]  0.12137 0.12650 0.11966 0.12137 0.11966 0.12650 0.11966 0.11966 0.11966 0.11966 0.12650 0.12137 0.12650 0.11966 0.11966 0.12650 0.08205 0.08376 0.08205 0.08034 0.08205 0.08205 0.08034 0.08205 0.08034 0.08205 0.08034 0.08034 0.08034 0.08205 0.08034 0.08034 0.08034 0.08205 0.08034 0.08034 0.08376 0.08205 0.08376 0.08205 0.08205 0.08034 0.08205 0.08205 0.08205 0.08205 0.08205 0.08205 0.08205 0.08034 0.08034 0.08205 0.08205 0.08205 0.08376 0.08034 0.08205 0.08205 0.03932 0.04444 0.03932 0.03761 0.04103 0.03932 0.03761 0.03932 0.03932 0.04957 0.04444 0.03761 0.04444 0.04274 0.03932 0.03932 0.04444 0.04615 0.03761 0.04274 0.04103 0.04444 0.04615 0.03761 0.04615 0.03932 0.03932 0.04274 0.04615 0.04615 0.04615 0.04274 0.04444 0.05470 0.03932 0.03932 0.04444 0.04444 0.03761 0.04274 0.03932 0.04615 0.03761 0.13162 0.11966 0.11966 0.11795 0.11795 0.11795 0.11966 0.11966 0.11624 0.11966 0.11624 0.11795 0.13162 0.11966 0.11966 0.11624 0.13162 0.12821 0.11966 0.11966 0.11624 0.11966 0.11966 0.11966 0.11966 0.11966 0.13162 0.11624 0.13162 0.11966 0.13162 0.11624 0.11966 0.11624 0.11624 0.13333 0.13162 0.11966 0.12137 0.12137 0.11966 0.11966 0.13162 0.11966 0.11624 0.11624 0.11966 0.11624 0.11966 0.13162 0.13162 0.11966 0.11966 0.13162 0.11966 0.11966 0.13162 0.11966 0.11624 0.11966 0.11453 0.11624 0.11624 0.13162 0.11966 0.11795 0.11795 0.13162 0.11966 0.12308 0.11966 0.11624 0.11966 0.11966 0.11624 0.11966 0.00171 0.00171 0.00342 0.00171 0.00171 0.00342 0.02735 0.02735 0.00171 0.00000 0.00171 0.00000 0.00171 0.00171 0.02906         
[194]  0.11795 0.12991 0.11624 0.11795 0.11624 0.12991 0.11624 0.11624 0.11624 0.11624 0.12991 0.11795 0.12991 0.11624 0.11624 0.12991 0.08718 0.08889 0.08718 0.08547 0.08718 0.08718 0.08547 0.08718 0.08547 0.08718 0.08547 0.08547 0.08547 0.08718 0.08547 0.08547 0.08547 0.08718 0.08547 0.08547 0.08889 0.08718 0.08889 0.08718 0.08718 0.08547 0.08718 0.08718 0.08718 0.08718 0.08718 0.08718 0.08718 0.08547 0.08547 0.08718 0.08718 0.08718 0.08889 0.08547 0.08718 0.08718 0.03419 0.04103 0.03419 0.03590 0.03932 0.03419 0.03590 0.03419 0.03419 0.04103 0.03932 0.03590 0.03932 0.03761 0.03419 0.03419 0.03932 0.04274 0.03590 0.03761 0.03932 0.04274 0.04274 0.03590 0.04444 0.03419 0.03419 0.04103 0.04274 0.04274 0.04444 0.04103 0.04274 0.04957 0.03419 0.03419 0.03932 0.04274 0.03590 0.04103 0.03419 0.04274 0.03590 0.14017 0.12650 0.12650 0.13162 0.13162 0.13162 0.13333 0.12479 0.12991 0.12650 0.12991 0.13162 0.14017 0.12479 0.12479 0.12991 0.14017 0.13675 0.13333 0.12650 0.12991 0.12479 0.12479 0.12479 0.13333 0.12479 0.14017 0.12991 0.14017 0.12479 0.14017 0.12991 0.13333 0.12991 0.12991 0.14188 0.14017 0.13333 0.12650 0.12821 0.12479 0.13333 0.14017 0.12479 0.12991 0.12991 0.12479 0.12991 0.12479 0.14017 0.14017 0.12479 0.12479 0.14017 0.12479 0.12479 0.14017 0.12479 0.12991 0.12479 0.12308 0.12991 0.12991 0.14017 0.12479 0.13162 0.13162 0.14017 0.12479 0.12821 0.12479 0.12991 0.12479 0.13333 0.12991 0.12479 0.02393 0.02393 0.02564 0.02393 0.02735 0.02222 0.01538 0.01538 0.02393 0.02564 0.02393 0.02564 0.02393 0.02393 0.01709 0.02564         
[195]  0.11795 0.12650 0.11624 0.11795 0.11624 0.12650 0.11624 0.11624 0.11624 0.11624 0.12650 0.11795 0.12650 0.11624 0.11624 0.12650 0.08376 0.08547 0.08376 0.08205 0.08376 0.08376 0.08205 0.08376 0.08205 0.08376 0.08205 0.08205 0.08205 0.08376 0.08205 0.08205 0.08205 0.08376 0.08205 0.08205 0.08547 0.08376 0.08547 0.08376 0.08376 0.08205 0.08376 0.08376 0.08376 0.08376 0.08376 0.08376 0.08376 0.08205 0.08205 0.08376 0.08376 0.08376 0.08547 0.08205 0.08376 0.08376 0.03761 0.04274 0.03761 0.03932 0.04274 0.03761 0.03932 0.03761 0.03761 0.04274 0.04274 0.03932 0.04274 0.04103 0.03761 0.03761 0.04274 0.04444 0.03932 0.04103 0.04274 0.04615 0.04444 0.03932 0.04786 0.03761 0.03761 0.04444 0.04444 0.04444 0.04786 0.04444 0.04615 0.05128 0.03761 0.03761 0.04274 0.04615 0.03932 0.04444 0.03761 0.04444 0.03932 0.13675 0.12137 0.12137 0.12991 0.12991 0.12991 0.13162 0.12137 0.12821 0.12137 0.12821 0.12991 0.13675 0.12137 0.12137 0.12821 0.13675 0.13333 0.13162 0.12137 0.12821 0.12137 0.12137 0.12137 0.13162 0.12137 0.13675 0.12821 0.13675 0.12137 0.13675 0.12821 0.13162 0.12821 0.12821 0.13846 0.13675 0.13162 0.11966 0.12308 0.12137 0.13162 0.13675 0.12137 0.12821 0.12821 0.12137 0.12821 0.12137 0.13675 0.13675 0.12137 0.12137 0.13675 0.12137 0.12137 0.13675 0.12137 0.12821 0.12137 0.11624 0.12821 0.12821 0.13675 0.12137 0.12991 0.12991 0.13675 0.12137 0.12137 0.12137 0.12821 0.12137 0.13162 0.12821 0.12137 0.02393 0.02393 0.02564 0.02393 0.02735 0.02564 0.00171 0.00171 0.02393 0.02564 0.02393 0.02564 0.02393 0.02393 0.00342 0.02564 0.01368         
[196]  0.12308 0.12821 0.12137 0.12308 0.12137 0.12821 0.12137 0.12137 0.12137 0.12137 0.12821 0.12308 0.12821 0.12137 0.12137 0.12821 0.08376 0.08547 0.08376 0.08205 0.08376 0.08376 0.08205 0.08376 0.08205 0.08376 0.08205 0.08205 0.08205 0.08376 0.08205 0.08205 0.08205 0.08376 0.08205 0.08205 0.08547 0.08376 0.08547 0.08376 0.08376 0.08205 0.08376 0.08376 0.08376 0.08376 0.08376 0.08376 0.08376 0.08205 0.08205 0.08376 0.08376 0.08376 0.08547 0.08205 0.08376 0.08376 0.03761 0.04274 0.03761 0.03590 0.03932 0.03761 0.03590 0.03761 0.03761 0.04786 0.04274 0.03590 0.04274 0.04103 0.03761 0.03761 0.04274 0.04444 0.03590 0.04103 0.03932 0.04615 0.04444 0.03590 0.04786 0.03761 0.03761 0.04103 0.04444 0.04444 0.04786 0.04103 0.04615 0.05299 0.03761 0.03761 0.04274 0.04615 0.03590 0.04103 0.03761 0.04444 0.03590 0.13333 0.12137 0.12137 0.11966 0.11966 0.11966 0.12137 0.12137 0.11795 0.12137 0.11795 0.11966 0.13333 0.12137 0.12137 0.11795 0.13333 0.12991 0.12137 0.12137 0.11795 0.12137 0.12137 0.12137 0.12137 0.12137 0.13333 0.11795 0.13333 0.12137 0.13333 0.11795 0.12137 0.11795 0.11795 0.13504 0.13333 0.12137 0.12308 0.12308 0.12137 0.12137 0.13333 0.12137 0.11795 0.11795 0.12137 0.11795 0.12137 0.13333 0.13333 0.12137 0.12137 0.13333 0.12137 0.12137 0.13333 0.12137 0.11795 0.12137 0.11624 0.11795 0.11795 0.13333 0.12137 0.11966 0.11966 0.13333 0.12137 0.12479 0.12137 0.11795 0.12137 0.12137 0.11795 0.12137 0.00000 0.00000 0.00171 0.00000 0.00342 0.00171 0.02564 0.02564 0.00000 0.00171 0.00000 0.00171 0.00000 0.00000 0.02735 0.00171 0.02393 0.02393         
[197]  0.12137 0.12650 0.11966 0.12137 0.11966 0.12650 0.11966 0.11966 0.11966 0.11966 0.12650 0.12137 0.12650 0.11966 0.11966 0.12650 0.08205 0.08376 0.08205 0.08034 0.08205 0.08205 0.08034 0.08205 0.08034 0.08205 0.08034 0.08034 0.08034 0.08205 0.08034 0.08034 0.08034 0.08205 0.08034 0.08034 0.08376 0.08205 0.08376 0.08205 0.08205 0.08034 0.08205 0.08205 0.08205 0.08205 0.08205 0.08205 0.08205 0.08034 0.08034 0.08205 0.08205 0.08205 0.08376 0.08034 0.08205 0.08205 0.03932 0.04444 0.03932 0.03761 0.04103 0.03932 0.03761 0.03932 0.03932 0.04957 0.04444 0.03761 0.04444 0.04274 0.03932 0.03932 0.04444 0.04615 0.03761 0.04274 0.04103 0.04444 0.04615 0.03761 0.04615 0.03932 0.03932 0.04274 0.04615 0.04615 0.04615 0.04274 0.04444 0.05470 0.03932 0.03932 0.04444 0.04444 0.03761 0.04274 0.03932 0.04615 0.03761 0.13162 0.11966 0.11966 0.11795 0.11795 0.11795 0.11966 0.11966 0.11624 0.11966 0.11624 0.11795 0.13162 0.11966 0.11966 0.11624 0.13162 0.12821 0.11966 0.11966 0.11624 0.11966 0.11966 0.11966 0.11966 0.11966 0.13162 0.11624 0.13162 0.11966 0.13162 0.11624 0.11966 0.11624 0.11624 0.13333 0.13162 0.11966 0.12137 0.12137 0.11966 0.11966 0.13162 0.11966 0.11624 0.11624 0.11966 0.11624 0.11966 0.13162 0.13162 0.11966 0.11966 0.13162 0.11966 0.11966 0.13162 0.11966 0.11624 0.11966 0.11453 0.11624 0.11624 0.13162 0.11966 0.11795 0.11795 0.13162 0.11966 0.12308 0.11966 0.11624 0.11966 0.11966 0.11624 0.11966 0.00171 0.00171 0.00342 0.00171 0.00171 0.00342 0.02735 0.02735 0.00171 0.00000 0.00171 0.00000 0.00171 0.00171 0.02906 0.00000 0.02564 0.02564 0.00171         
[198]  0.12479 0.12991 0.12308 0.12479 0.12308 0.12991 0.12308 0.12308 0.12308 0.12308 0.12991 0.12479 0.12991 0.12308 0.12308 0.12991 0.08547 0.08718 0.08547 0.08376 0.08547 0.08547 0.08376 0.08547 0.08376 0.08547 0.08376 0.08376 0.08376 0.08547 0.08376 0.08376 0.08376 0.08547 0.08376 0.08376 0.08718 0.08547 0.08718 0.08547 0.08547 0.08376 0.08547 0.08547 0.08547 0.08547 0.08547 0.08547 0.08547 0.08376 0.08376 0.08547 0.08547 0.08547 0.08718 0.08376 0.08547 0.08547 0.03932 0.04444 0.03932 0.03761 0.04103 0.03932 0.03761 0.03932 0.03932 0.04957 0.04444 0.03761 0.04444 0.04274 0.03932 0.03932 0.04444 0.04615 0.03761 0.04274 0.04103 0.04786 0.04615 0.03761 0.04957 0.03932 0.03932 0.04274 0.04615 0.04615 0.04957 0.04274 0.04786 0.05470 0.03932 0.03932 0.04444 0.04786 0.03761 0.04274 0.03932 0.04615 0.03761 0.13504 0.12308 0.12308 0.12137 0.12137 0.12137 0.12308 0.12308 0.11966 0.12308 0.11966 0.12137 0.13504 0.12308 0.12308 0.11966 0.13504 0.13162 0.12308 0.12308 0.11966 0.12308 0.12308 0.12308 0.12308 0.12308 0.13504 0.11966 0.13504 0.12308 0.13504 0.11966 0.12308 0.11966 0.11966 0.13675 0.13504 0.12308 0.12479 0.12479 0.12308 0.12308 0.13504 0.12308 0.11966 0.11966 0.12308 0.11966 0.12308 0.13504 0.13504 0.12308 0.12308 0.13504 0.12308 0.12308 0.13504 0.12308 0.11966 0.12308 0.11795 0.11966 0.11966 0.13504 0.12308 0.12137 0.12137 0.13504 0.12308 0.12650 0.12308 0.11966 0.12308 0.12308 0.11966 0.12308 0.00171 0.00171 0.00342 0.00171 0.00513 0.00342 0.02735 0.02735 0.00171 0.00342 0.00171 0.00342 0.00171 0.00171 0.02906 0.00342 0.02564 0.02564 0.00171 0.00342         
[199]  0.12308 0.12821 0.12137 0.12308 0.12137 0.12821 0.12137 0.12137 0.12137 0.12137 0.12821 0.12308 0.12821 0.12137 0.12137 0.12821 0.08376 0.08547 0.08376 0.08205 0.08376 0.08376 0.08205 0.08376 0.08205 0.08376 0.08205 0.08205 0.08205 0.08376 0.08205 0.08205 0.08205 0.08376 0.08205 0.08205 0.08547 0.08376 0.08547 0.08376 0.08376 0.08205 0.08376 0.08376 0.08376 0.08376 0.08376 0.08376 0.08376 0.08205 0.08205 0.08376 0.08376 0.08376 0.08547 0.08205 0.08376 0.08376 0.03761 0.04274 0.03761 0.03590 0.03932 0.03761 0.03590 0.03761 0.03761 0.04786 0.04274 0.03590 0.04274 0.04103 0.03761 0.03761 0.04274 0.04444 0.03590 0.04103 0.03932 0.04615 0.04444 0.03590 0.04786 0.03761 0.03761 0.04103 0.04444 0.04444 0.04786 0.04103 0.04615 0.05299 0.03761 0.03761 0.04274 0.04615 0.03590 0.04103 0.03761 0.04444 0.03590 0.13333 0.12137 0.12137 0.11966 0.11966 0.11966 0.12137 0.12137 0.11795 0.12137 0.11795 0.11966 0.13333 0.12137 0.12137 0.11795 0.13333 0.12991 0.12137 0.12137 0.11795 0.12137 0.12137 0.12137 0.12137 0.12137 0.13333 0.11795 0.13333 0.12137 0.13333 0.11795 0.12137 0.11795 0.11795 0.13504 0.13333 0.12137 0.12308 0.12308 0.12137 0.12137 0.13333 0.12137 0.11795 0.11795 0.12137 0.11795 0.12137 0.13333 0.13333 0.12137 0.12137 0.13333 0.12137 0.12137 0.13333 0.12137 0.11795 0.12137 0.11624 0.11795 0.11795 0.13333 0.12137 0.11966 0.11966 0.13333 0.12137 0.12479 0.12137 0.11795 0.12137 0.12137 0.11795 0.12137 0.00000 0.00000 0.00171 0.00000 0.00342 0.00171 0.02564 0.02564 0.00000 0.00171 0.00000 0.00171 0.00000 0.00000 0.02735 0.00171 0.02393 0.02393 0.00000 0.00171 0.00171         
[200]  0.11795 0.12650 0.11624 0.11795 0.11624 0.12650 0.11624 0.11624 0.11624 0.11624 0.12650 0.11795 0.12650 0.11624 0.11624 0.12650 0.08376 0.08547 0.08376 0.08205 0.08376 0.08376 0.08205 0.08376 0.08205 0.08376 0.08205 0.08205 0.08205 0.08376 0.08205 0.08205 0.08205 0.08376 0.08205 0.08205 0.08547 0.08376 0.08547 0.08376 0.08376 0.08205 0.08376 0.08376 0.08376 0.08376 0.08376 0.08376 0.08376 0.08205 0.08205 0.08376 0.08376 0.08376 0.08547 0.08205 0.08376 0.08376 0.03761 0.04274 0.03761 0.03932 0.04274 0.03761 0.03932 0.03761 0.03761 0.04274 0.04274 0.03932 0.04274 0.04103 0.03761 0.03761 0.04274 0.04444 0.03932 0.04103 0.04274 0.04615 0.04444 0.03932 0.04786 0.03761 0.03761 0.04444 0.04444 0.04444 0.04786 0.04444 0.04615 0.05128 0.03761 0.03761 0.04274 0.04615 0.03932 0.04444 0.03761 0.04444 0.03932 0.13675 0.12137 0.12137 0.12991 0.12991 0.12991 0.13162 0.12137 0.12821 0.12137 0.12821 0.12991 0.13675 0.12137 0.12137 0.12821 0.13675 0.13333 0.13162 0.12137 0.12821 0.12137 0.12137 0.12137 0.13162 0.12137 0.13675 0.12821 0.13675 0.12137 0.13675 0.12821 0.13162 0.12821 0.12821 0.13846 0.13675 0.13162 0.11966 0.12308 0.12137 0.13162 0.13675 0.12137 0.12821 0.12821 0.12137 0.12821 0.12137 0.13675 0.13675 0.12137 0.12137 0.13675 0.12137 0.12137 0.13675 0.12137 0.12821 0.12137 0.11624 0.12821 0.12821 0.13675 0.12137 0.12991 0.12991 0.13675 0.12137 0.12137 0.12137 0.12821 0.12137 0.13162 0.12821 0.12137 0.02393 0.02393 0.02564 0.02393 0.02735 0.02564 0.00171 0.00171 0.02393 0.02564 0.02393 0.02564 0.02393 0.02393 0.00342 0.02564 0.01368 0.00000 0.02393 0.02564 0.02564 0.02393         
[201]  0.11624 0.13162 0.11453 0.11624 0.11453 0.13162 0.11453 0.11453 0.11453 0.11453 0.13162 0.11624 0.13162 0.11453 0.11453 0.13162 0.08889 0.09060 0.08889 0.08718 0.08889 0.08889 0.08718 0.08889 0.08718 0.08889 0.08718 0.08718 0.08718 0.08889 0.08718 0.08718 0.08718 0.08889 0.08718 0.08718 0.09060 0.08889 0.09060 0.08889 0.08889 0.08718 0.08889 0.08889 0.08889 0.08889 0.08889 0.08889 0.08889 0.08718 0.08718 0.08889 0.08889 0.08889 0.09060 0.08718 0.08889 0.08889 0.03419 0.04103 0.03419 0.03590 0.03932 0.03419 0.03590 0.03419 0.03419 0.04103 0.03932 0.03590 0.03932 0.03761 0.03419 0.03419 0.03932 0.04274 0.03590 0.03761 0.03932 0.04274 0.04274 0.03590 0.04444 0.03419 0.03419 0.04103 0.04274 0.04274 0.04444 0.04103 0.04274 0.04957 0.03419 0.03419 0.03932 0.04274 0.03590 0.04103 0.03419 0.04274 0.03590 0.13675 0.12308 0.12308 0.13162 0.13162 0.13162 0.13333 0.12137 0.12991 0.12308 0.12991 0.13162 0.13675 0.12137 0.12137 0.12991 0.13675 0.13333 0.13333 0.12308 0.12991 0.12137 0.12137 0.12137 0.13333 0.12137 0.13675 0.12991 0.13675 0.12137 0.13675 0.12991 0.13333 0.12991 0.12991 0.13846 0.13675 0.13333 0.12308 0.12479 0.12137 0.13333 0.13675 0.12137 0.12991 0.12991 0.12137 0.12991 0.12137 0.13675 0.13675 0.12137 0.12137 0.13675 0.12137 0.12137 0.13675 0.12137 0.12991 0.12137 0.11966 0.12991 0.12991 0.13675 0.12137 0.13162 0.13162 0.13675 0.12137 0.12479 0.12137 0.12991 0.12137 0.13333 0.12991 0.12137 0.02393 0.02393 0.02564 0.02393 0.02735 0.02222 0.01538 0.01538 0.02393 0.02564 0.02393 0.02564 0.02393 0.02393 0.01709 0.02564 0.00342 0.01368 0.02393 0.02564 0.02564 0.02393 0.01368         
[202]  0.11795 0.12991 0.11624 0.11795 0.11624 0.12991 0.11624 0.11624 0.11624 0.11624 0.12991 0.11795 0.12991 0.11624 0.11624 0.12991 0.08376 0.08547 0.08376 0.08205 0.08376 0.08376 0.08205 0.08376 0.08205 0.08376 0.08205 0.08205 0.08205 0.08376 0.08205 0.08205 0.08205 0.08376 0.08205 0.08205 0.08547 0.08376 0.08547 0.08376 0.08376 0.08205 0.08376 0.08376 0.08376 0.08376 0.08376 0.08376 0.08376 0.08205 0.08205 0.08376 0.08376 0.08376 0.08547 0.08205 0.08376 0.08376 0.03761 0.04274 0.03761 0.03932 0.04274 0.03761 0.03932 0.03761 0.03761 0.04274 0.04274 0.03932 0.04274 0.04103 0.03761 0.03761 0.04274 0.04444 0.03932 0.04103 0.04274 0.04615 0.04444 0.03932 0.04786 0.03761 0.03761 0.04444 0.04444 0.04444 0.04786 0.04444 0.04615 0.05128 0.03761 0.03761 0.04274 0.04615 0.03932 0.04444 0.03761 0.04444 0.03932 0.13675 0.12137 0.12137 0.12991 0.12991 0.12991 0.13162 0.12479 0.12821 0.12137 0.12821 0.12991 0.13675 0.12479 0.12479 0.12821 0.13675 0.13333 0.13162 0.12137 0.12821 0.12479 0.12479 0.12479 0.13162 0.12479 0.13675 0.12821 0.13675 0.12479 0.13675 0.12821 0.13162 0.12821 0.12821 0.13846 0.13675 0.13162 0.11966 0.12308 0.12479 0.13162 0.13675 0.12479 0.12821 0.12821 0.12479 0.12821 0.12479 0.13675 0.13675 0.12479 0.12479 0.13675 0.12479 0.12479 0.13675 0.12479 0.12821 0.12479 0.11624 0.12821 0.12821 0.13675 0.12479 0.12991 0.12991 0.13675 0.12479 0.12137 0.12479 0.12821 0.12479 0.13162 0.12821 0.12479 0.02735 0.02735 0.02906 0.02735 0.03077 0.02906 0.00513 0.00513 0.02735 0.02906 0.02735 0.02906 0.02735 0.02735 0.00000 0.02906 0.01709 0.00342 0.02735 0.02906 0.02906 0.02735 0.00342 0.01709         
[203]  0.12308 0.12821 0.12137 0.12308 0.12137 0.12821 0.12137 0.12137 0.12137 0.12137 0.12821 0.12308 0.12821 0.12137 0.12137 0.12821 0.08376 0.08547 0.08376 0.08205 0.08376 0.08376 0.08205 0.08376 0.08205 0.08376 0.08205 0.08205 0.08205 0.08376 0.08205 0.08205 0.08205 0.08376 0.08205 0.08205 0.08547 0.08376 0.08547 0.08376 0.08376 0.08205 0.08376 0.08376 0.08376 0.08376 0.08376 0.08376 0.08376 0.08205 0.08205 0.08376 0.08376 0.08376 0.08547 0.08205 0.08376 0.08376 0.03761 0.04274 0.03761 0.03590 0.03932 0.03761 0.03590 0.03761 0.03761 0.04786 0.04274 0.03590 0.04274 0.04103 0.03761 0.03761 0.04274 0.04444 0.03590 0.04103 0.03932 0.04615 0.04444 0.03590 0.04786 0.03761 0.03761 0.04103 0.04444 0.04444 0.04786 0.04103 0.04615 0.05299 0.03761 0.03761 0.04274 0.04615 0.03590 0.04103 0.03761 0.04444 0.03590 0.13333 0.12137 0.12137 0.11966 0.11966 0.11966 0.12137 0.12137 0.11795 0.12137 0.11795 0.11966 0.13333 0.12137 0.12137 0.11795 0.13333 0.12991 0.12137 0.12137 0.11795 0.12137 0.12137 0.12137 0.12137 0.12137 0.13333 0.11795 0.13333 0.12137 0.13333 0.11795 0.12137 0.11795 0.11795 0.13504 0.13333 0.12137 0.12308 0.12308 0.12137 0.12137 0.13333 0.12137 0.11795 0.11795 0.12137 0.11795 0.12137 0.13333 0.13333 0.12137 0.12137 0.13333 0.12137 0.12137 0.13333 0.12137 0.11795 0.12137 0.11624 0.11795 0.11795 0.13333 0.12137 0.11966 0.11966 0.13333 0.12137 0.12479 0.12137 0.11795 0.12137 0.12137 0.11795 0.12137 0.00000 0.00000 0.00171 0.00000 0.00342 0.00171 0.02564 0.02564 0.00000 0.00171 0.00000 0.00171 0.00000 0.00000 0.02735 0.00171 0.02393 0.02393 0.00000 0.00171 0.00171 0.00000 0.02393 0.02393 0.02735         
[204]  0.12308 0.12821 0.12137 0.12308 0.12137 0.12821 0.12137 0.12137 0.12137 0.12137 0.12821 0.12308 0.12821 0.12137 0.12137 0.12821 0.08376 0.08547 0.08376 0.08205 0.08376 0.08376 0.08205 0.08376 0.08205 0.08376 0.08205 0.08205 0.08205 0.08376 0.08205 0.08205 0.08205 0.08376 0.08205 0.08205 0.08547 0.08376 0.08547 0.08376 0.08376 0.08205 0.08376 0.08376 0.08376 0.08376 0.08376 0.08376 0.08376 0.08205 0.08205 0.08376 0.08376 0.08376 0.08547 0.08205 0.08376 0.08376 0.03761 0.04274 0.03761 0.03590 0.03932 0.03761 0.03590 0.03761 0.03761 0.04786 0.04274 0.03590 0.04274 0.04103 0.03761 0.03761 0.04274 0.04444 0.03590 0.04103 0.03932 0.04615 0.04444 0.03590 0.04786 0.03761 0.03761 0.04103 0.04444 0.04444 0.04786 0.04103 0.04615 0.05299 0.03761 0.03761 0.04274 0.04615 0.03590 0.04103 0.03761 0.04444 0.03590 0.13333 0.12137 0.12137 0.11966 0.11966 0.11966 0.12137 0.12137 0.11795 0.12137 0.11795 0.11966 0.13333 0.12137 0.12137 0.11795 0.13333 0.12991 0.12137 0.12137 0.11795 0.12137 0.12137 0.12137 0.12137 0.12137 0.13333 0.11795 0.13333 0.12137 0.13333 0.11795 0.12137 0.11795 0.11795 0.13504 0.13333 0.12137 0.12308 0.12308 0.12137 0.12137 0.13333 0.12137 0.11795 0.11795 0.12137 0.11795 0.12137 0.13333 0.13333 0.12137 0.12137 0.13333 0.12137 0.12137 0.13333 0.12137 0.11795 0.12137 0.11624 0.11795 0.11795 0.13333 0.12137 0.11966 0.11966 0.13333 0.12137 0.12479 0.12137 0.11795 0.12137 0.12137 0.11795 0.12137 0.00000 0.00000 0.00171 0.00000 0.00342 0.00171 0.02564 0.02564 0.00000 0.00171 0.00000 0.00171 0.00000 0.00000 0.02735 0.00171 0.02393 0.02393 0.00000 0.00171 0.00171 0.00000 0.02393 0.02393 0.02735 0.00000         
[205]  0.12137 0.12650 0.11966 0.12137 0.11966 0.12650 0.11966 0.11966 0.11966 0.11966 0.12650 0.12137 0.12650 0.11966 0.11966 0.12650 0.08205 0.08376 0.08205 0.08034 0.08205 0.08205 0.08034 0.08205 0.08034 0.08205 0.08034 0.08034 0.08034 0.08205 0.08034 0.08034 0.08034 0.08205 0.08034 0.08034 0.08376 0.08205 0.08376 0.08205 0.08205 0.08034 0.08205 0.08205 0.08205 0.08205 0.08205 0.08205 0.08205 0.08034 0.08034 0.08205 0.08205 0.08205 0.08376 0.08034 0.08205 0.08205 0.03932 0.04444 0.03932 0.03761 0.04103 0.03932 0.03761 0.03932 0.03932 0.04957 0.04444 0.03761 0.04444 0.04274 0.03932 0.03932 0.04444 0.04615 0.03761 0.04274 0.04103 0.04444 0.04615 0.03761 0.04615 0.03932 0.03932 0.04274 0.04615 0.04615 0.04615 0.04274 0.04444 0.05470 0.03932 0.03932 0.04444 0.04444 0.03761 0.04274 0.03932 0.04615 0.03761 0.13162 0.11966 0.11966 0.11795 0.11795 0.11795 0.11966 0.11966 0.11624 0.11966 0.11624 0.11795 0.13162 0.11966 0.11966 0.11624 0.13162 0.12821 0.11966 0.11966 0.11624 0.11966 0.11966 0.11966 0.11966 0.11966 0.13162 0.11624 0.13162 0.11966 0.13162 0.11624 0.11966 0.11624 0.11624 0.13333 0.13162 0.11966 0.12137 0.12137 0.11966 0.11966 0.13162 0.11966 0.11624 0.11624 0.11966 0.11624 0.11966 0.13162 0.13162 0.11966 0.11966 0.13162 0.11966 0.11966 0.13162 0.11966 0.11624 0.11966 0.11453 0.11624 0.11624 0.13162 0.11966 0.11795 0.11795 0.13162 0.11966 0.12308 0.11966 0.11624 0.11966 0.11966 0.11624 0.11966 0.00171 0.00171 0.00342 0.00171 0.00171 0.00342 0.02735 0.02735 0.00171 0.00000 0.00171 0.00000 0.00171 0.00171 0.02906 0.00000 0.02564 0.02564 0.00171 0.00000 0.00342 0.00171 0.02564 0.02564 0.02906 0.00171 0.00171         
[206]  0.12137 0.12650 0.11966 0.12137 0.11966 0.12650 0.11966 0.11966 0.11966 0.11966 0.12650 0.12137 0.12650 0.11966 0.11966 0.12650 0.08205 0.08376 0.08205 0.08034 0.08205 0.08205 0.08034 0.08205 0.08034 0.08205 0.08034 0.08034 0.08034 0.08205 0.08034 0.08034 0.08034 0.08205 0.08034 0.08034 0.08376 0.08205 0.08376 0.08205 0.08205 0.08034 0.08205 0.08205 0.08205 0.08205 0.08205 0.08205 0.08205 0.08034 0.08034 0.08205 0.08205 0.08205 0.08376 0.08034 0.08205 0.08205 0.03590 0.04103 0.03590 0.03419 0.03761 0.03590 0.03419 0.03590 0.03590 0.04615 0.04103 0.03419 0.04103 0.03932 0.03590 0.03590 0.04103 0.04274 0.03419 0.03932 0.03761 0.04444 0.04274 0.03419 0.04615 0.03590 0.03590 0.03932 0.04274 0.04274 0.04615 0.03932 0.04444 0.05128 0.03590 0.03590 0.04103 0.04444 0.03419 0.03932 0.03590 0.04274 0.03419 0.13162 0.11966 0.11966 0.11795 0.11795 0.11795 0.11966 0.11966 0.11624 0.11966 0.11624 0.11795 0.13162 0.11966 0.11966 0.11624 0.13162 0.12821 0.11966 0.11966 0.11624 0.11966 0.11966 0.11966 0.11966 0.11966 0.13162 0.11624 0.13162 0.11966 0.13162 0.11624 0.11966 0.11624 0.11624 0.13333 0.13162 0.11966 0.12137 0.12137 0.11966 0.11966 0.13162 0.11966 0.11624 0.11624 0.11966 0.11624 0.11966 0.13162 0.13162 0.11966 0.11966 0.13162 0.11966 0.11966 0.13162 0.11966 0.11624 0.11966 0.11453 0.11624 0.11624 0.13162 0.11966 0.11795 0.11795 0.13162 0.11966 0.12308 0.11966 0.11624 0.11966 0.11966 0.11624 0.11966 0.00171 0.00171 0.00342 0.00171 0.00513 0.00342 0.02393 0.02393 0.00171 0.00342 0.00171 0.00342 0.00171 0.00171 0.02564 0.00342 0.02222 0.02222 0.00171 0.00342 0.00342 0.00171 0.02222 0.02222 0.02564 0.00171 0.00171 0.00342         
[207]  0.12308 0.12821 0.12137 0.12308 0.12137 0.12821 0.12137 0.12137 0.12137 0.12137 0.12821 0.12308 0.12821 0.12137 0.12137 0.12821 0.08376 0.08547 0.08376 0.08205 0.08376 0.08376 0.08205 0.08376 0.08205 0.08376 0.08205 0.08205 0.08205 0.08376 0.08205 0.08205 0.08205 0.08376 0.08205 0.08205 0.08547 0.08376 0.08547 0.08376 0.08376 0.08205 0.08376 0.08376 0.08376 0.08376 0.08376 0.08376 0.08376 0.08205 0.08205 0.08376 0.08376 0.08376 0.08547 0.08205 0.08376 0.08376 0.03761 0.04274 0.03761 0.03590 0.03932 0.03761 0.03590 0.03761 0.03761 0.04786 0.04274 0.03590 0.04274 0.04103 0.03761 0.03761 0.04274 0.04444 0.03590 0.04103 0.03932 0.04615 0.04444 0.03590 0.04786 0.03761 0.03761 0.04103 0.04444 0.04444 0.04786 0.04103 0.04615 0.05299 0.03761 0.03761 0.04274 0.04615 0.03590 0.04103 0.03761 0.04444 0.03590 0.13333 0.12137 0.12137 0.11966 0.11966 0.11966 0.12137 0.12137 0.11795 0.12137 0.11795 0.11966 0.13333 0.12137 0.12137 0.11795 0.13333 0.12991 0.12137 0.12137 0.11795 0.12137 0.12137 0.12137 0.12137 0.12137 0.13333 0.11795 0.13333 0.12137 0.13333 0.11795 0.12137 0.11795 0.11795 0.13504 0.13333 0.12137 0.12308 0.12308 0.12137 0.12137 0.13333 0.12137 0.11795 0.11795 0.12137 0.11795 0.12137 0.13333 0.13333 0.12137 0.12137 0.13333 0.12137 0.12137 0.13333 0.12137 0.11795 0.12137 0.11624 0.11795 0.11795 0.13333 0.12137 0.11966 0.11966 0.13333 0.12137 0.12479 0.12137 0.11795 0.12137 0.12137 0.11795 0.12137 0.00000 0.00000 0.00171 0.00000 0.00342 0.00171 0.02564 0.02564 0.00000 0.00171 0.00000 0.00171 0.00000 0.00000 0.02735 0.00171 0.02393 0.02393 0.00000 0.00171 0.00171 0.00000 0.02393 0.02393 0.02735 0.00000 0.00000 0.00171 0.00171         
[208]  0.12308 0.12821 0.12137 0.12308 0.12137 0.12821 0.12137 0.12137 0.12137 0.12137 0.12821 0.12308 0.12821 0.12137 0.12137 0.12821 0.08376 0.08547 0.08376 0.08205 0.08376 0.08376 0.08205 0.08376 0.08205 0.08376 0.08205 0.08205 0.08205 0.08376 0.08205 0.08205 0.08205 0.08376 0.08205 0.08205 0.08547 0.08376 0.08547 0.08376 0.08376 0.08205 0.08376 0.08376 0.08376 0.08376 0.08376 0.08376 0.08376 0.08205 0.08205 0.08376 0.08376 0.08376 0.08547 0.08205 0.08376 0.08376 0.03761 0.04274 0.03761 0.03590 0.03932 0.03761 0.03590 0.03761 0.03761 0.04786 0.04274 0.03590 0.04274 0.04103 0.03761 0.03761 0.04274 0.04444 0.03590 0.04103 0.03932 0.04615 0.04444 0.03590 0.04786 0.03761 0.03761 0.04103 0.04444 0.04444 0.04786 0.04103 0.04615 0.05299 0.03761 0.03761 0.04274 0.04615 0.03590 0.04103 0.03761 0.04444 0.03590 0.13333 0.12137 0.12137 0.11966 0.11966 0.11966 0.12137 0.12137 0.11795 0.12137 0.11795 0.11966 0.13333 0.12137 0.12137 0.11795 0.13333 0.12991 0.12137 0.12137 0.11795 0.12137 0.12137 0.12137 0.12137 0.12137 0.13333 0.11795 0.13333 0.12137 0.13333 0.11795 0.12137 0.11795 0.11795 0.13504 0.13333 0.12137 0.12308 0.12308 0.12137 0.12137 0.13333 0.12137 0.11795 0.11795 0.12137 0.11795 0.12137 0.13333 0.13333 0.12137 0.12137 0.13333 0.12137 0.12137 0.13333 0.12137 0.11795 0.12137 0.11624 0.11795 0.11795 0.13333 0.12137 0.11966 0.11966 0.13333 0.12137 0.12479 0.12137 0.11795 0.12137 0.12137 0.11795 0.12137 0.00000 0.00000 0.00171 0.00000 0.00342 0.00171 0.02564 0.02564 0.00000 0.00171 0.00000 0.00171 0.00000 0.00000 0.02735 0.00171 0.02393 0.02393 0.00000 0.00171 0.00171 0.00000 0.02393 0.02393 0.02735 0.00000 0.00000 0.00171 0.00171 0.00000         
[209]  0.11624 0.12479 0.11453 0.11624 0.11453 0.12479 0.11453 0.11453 0.11453 0.11453 0.12479 0.11624 0.12479 0.11453 0.11453 0.12479 0.08547 0.08718 0.08547 0.08376 0.08547 0.08547 0.08376 0.08547 0.08376 0.08547 0.08376 0.08376 0.08376 0.08547 0.08376 0.08376 0.08376 0.08547 0.08376 0.08376 0.08718 0.08547 0.08718 0.08547 0.08547 0.08376 0.08547 0.08547 0.08547 0.08547 0.08547 0.08547 0.08547 0.08376 0.08376 0.08547 0.08547 0.08547 0.08718 0.08376 0.08547 0.08547 0.03932 0.04444 0.03932 0.04103 0.04103 0.03932 0.04103 0.03932 0.03932 0.04444 0.04444 0.04103 0.04444 0.04274 0.03932 0.03932 0.04444 0.04615 0.04103 0.04274 0.04103 0.04786 0.04615 0.04103 0.04957 0.03932 0.03932 0.04615 0.04615 0.04615 0.04957 0.04615 0.04786 0.05299 0.03932 0.03932 0.04444 0.04786 0.04103 0.04615 0.03932 0.04615 0.04103 0.13675 0.12137 0.12137 0.13162 0.13162 0.13162 0.13333 0.12137 0.12991 0.12137 0.12991 0.13162 0.13675 0.12137 0.12137 0.12991 0.13675 0.13333 0.13333 0.12137 0.12991 0.12137 0.12137 0.12137 0.13333 0.12137 0.13675 0.12991 0.13675 0.12137 0.13675 0.12991 0.13333 0.12991 0.12991 0.13846 0.13675 0.13333 0.11966 0.12308 0.12137 0.13333 0.13675 0.12137 0.12991 0.12991 0.12137 0.12991 0.12137 0.13675 0.13675 0.12137 0.12137 0.13675 0.12137 0.12137 0.13675 0.12137 0.12991 0.12137 0.11624 0.12991 0.12991 0.13675 0.12137 0.13162 0.13162 0.13675 0.12137 0.12137 0.12137 0.12991 0.12137 0.13333 0.12991 0.12137 0.02564 0.02564 0.02735 0.02564 0.02906 0.02735 0.00342 0.00000 0.02564 0.02735 0.02564 0.02735 0.02564 0.02564 0.00513 0.02735 0.01538 0.00171 0.02564 0.02735 0.02735 0.02564 0.00171 0.01538 0.00513 0.02564 0.02564 0.02735 0.02393 0.02564 0.02564         
[210]  0.11966 0.12821 0.11795 0.11966 0.11795 0.12821 0.11795 0.11795 0.11795 0.11795 0.12821 0.11966 0.12821 0.11795 0.11795 0.12821 0.08547 0.08718 0.08547 0.08376 0.08547 0.08547 0.08376 0.08547 0.08376 0.08547 0.08376 0.08376 0.08376 0.08547 0.08376 0.08376 0.08376 0.08547 0.08376 0.08376 0.08718 0.08547 0.08718 0.08547 0.08547 0.08376 0.08547 0.08547 0.08547 0.08547 0.08547 0.08547 0.08547 0.08376 0.08376 0.08547 0.08547 0.08547 0.08718 0.08376 0.08547 0.08547 0.03932 0.04444 0.03932 0.04103 0.04444 0.03932 0.04103 0.03932 0.03932 0.04444 0.04444 0.04103 0.04444 0.04274 0.03932 0.03932 0.04444 0.04615 0.04103 0.04274 0.04444 0.04786 0.04615 0.04103 0.04957 0.03932 0.03932 0.04615 0.04615 0.04615 0.04957 0.04615 0.04786 0.05299 0.03932 0.03932 0.04444 0.04786 0.04103 0.04615 0.03932 0.04615 0.04103 0.13504 0.12308 0.12308 0.13162 0.13162 0.13162 0.13333 0.12308 0.12991 0.12308 0.12991 0.13162 0.13504 0.12308 0.12308 0.12991 0.13504 0.13162 0.13333 0.12308 0.12991 0.12308 0.12308 0.12308 0.13333 0.12308 0.13504 0.12991 0.13504 0.12308 0.13504 0.12991 0.13333 0.12991 0.12991 0.13675 0.13504 0.13333 0.12137 0.12479 0.12308 0.13333 0.13504 0.12308 0.12991 0.12991 0.12308 0.12991 0.12308 0.13504 0.13504 0.12308 0.12308 0.13504 0.12308 0.12308 0.13504 0.12308 0.12991 0.12308 0.11795 0.12991 0.12991 0.13504 0.12308 0.13162 0.13162 0.13504 0.12308 0.12308 0.12308 0.12991 0.12308 0.13333 0.12991 0.12308 0.02564 0.02564 0.02735 0.02564 0.02906 0.02735 0.00342 0.00342 0.02564 0.02735 0.02564 0.02735 0.02564 0.02564 0.00513 0.02735 0.01538 0.00171 0.02564 0.02735 0.02735 0.02564 0.00171 0.01538 0.00513 0.02564 0.02564 0.02735 0.02393 0.02564 0.02564 0.00342         
[211]  0.12308 0.12821 0.12137 0.12308 0.12137 0.12821 0.12137 0.12137 0.12137 0.12137 0.12821 0.12308 0.12821 0.12137 0.12137 0.12821 0.08376 0.08547 0.08376 0.08205 0.08376 0.08376 0.08205 0.08376 0.08205 0.08376 0.08205 0.08205 0.08205 0.08376 0.08205 0.08205 0.08205 0.08376 0.08205 0.08205 0.08547 0.08376 0.08547 0.08376 0.08376 0.08205 0.08376 0.08376 0.08376 0.08376 0.08376 0.08376 0.08376 0.08205 0.08205 0.08376 0.08376 0.08376 0.08547 0.08205 0.08376 0.08376 0.03761 0.04274 0.03761 0.03590 0.03932 0.03761 0.03590 0.03761 0.03761 0.04786 0.04274 0.03590 0.04274 0.04103 0.03761 0.03761 0.04274 0.04444 0.03590 0.04103 0.03932 0.04615 0.04444 0.03590 0.04786 0.03761 0.03761 0.04103 0.04444 0.04444 0.04786 0.04103 0.04615 0.05299 0.03761 0.03761 0.04274 0.04615 0.03590 0.04103 0.03761 0.04444 0.03590 0.13333 0.12137 0.12137 0.11966 0.11966 0.11966 0.12137 0.12137 0.11795 0.12137 0.11795 0.11966 0.13333 0.12137 0.12137 0.11795 0.13333 0.12991 0.12137 0.12137 0.11795 0.12137 0.12137 0.12137 0.12137 0.12137 0.13333 0.11795 0.13333 0.12137 0.13333 0.11795 0.12137 0.11795 0.11795 0.13504 0.13333 0.12137 0.12308 0.12308 0.12137 0.12137 0.13333 0.12137 0.11795 0.11795 0.12137 0.11795 0.12137 0.13333 0.13333 0.12137 0.12137 0.13333 0.12137 0.12137 0.13333 0.12137 0.11795 0.12137 0.11624 0.11795 0.11795 0.13333 0.12137 0.11966 0.11966 0.13333 0.12137 0.12479 0.12137 0.11795 0.12137 0.12137 0.11795 0.12137 0.00000 0.00000 0.00171 0.00000 0.00342 0.00171 0.02564 0.02564 0.00000 0.00171 0.00000 0.00171 0.00000 0.00000 0.02735 0.00171 0.02393 0.02393 0.00000 0.00171 0.00171 0.00000 0.02393 0.02393 0.02735 0.00000 0.00000 0.00171 0.00171 0.00000 0.00000 0.02564 0.02564         
[212]  0.11795 0.12650 0.11624 0.11795 0.11624 0.12650 0.11624 0.11624 0.11624 0.11624 0.12650 0.11795 0.12650 0.11624 0.11624 0.12650 0.08376 0.08547 0.08376 0.08205 0.08376 0.08376 0.08205 0.08376 0.08205 0.08376 0.08205 0.08205 0.08205 0.08376 0.08205 0.08205 0.08205 0.08376 0.08205 0.08205 0.08547 0.08376 0.08547 0.08376 0.08376 0.08205 0.08376 0.08376 0.08376 0.08376 0.08376 0.08376 0.08376 0.08205 0.08205 0.08376 0.08376 0.08376 0.08547 0.08205 0.08376 0.08376 0.03761 0.04274 0.03761 0.03932 0.04274 0.03761 0.03932 0.03761 0.03761 0.04274 0.04274 0.03932 0.04274 0.04103 0.03761 0.03761 0.04274 0.04444 0.03932 0.04103 0.04274 0.04615 0.04444 0.03932 0.04786 0.03761 0.03761 0.04444 0.04444 0.04444 0.04786 0.04444 0.04615 0.05128 0.03761 0.03761 0.04274 0.04615 0.03932 0.04444 0.03761 0.04444 0.03932 0.13675 0.12137 0.12137 0.12991 0.12991 0.12991 0.13162 0.12137 0.12821 0.12137 0.12821 0.12991 0.13675 0.12137 0.12137 0.12821 0.13675 0.13333 0.13162 0.12137 0.12821 0.12137 0.12137 0.12137 0.13162 0.12137 0.13675 0.12821 0.13675 0.12137 0.13675 0.12821 0.13162 0.12821 0.12821 0.13846 0.13675 0.13162 0.11966 0.12308 0.12137 0.13162 0.13675 0.12137 0.12821 0.12821 0.12137 0.12821 0.12137 0.13675 0.13675 0.12137 0.12137 0.13675 0.12137 0.12137 0.13675 0.12137 0.12821 0.12137 0.11624 0.12821 0.12821 0.13675 0.12137 0.12991 0.12991 0.13675 0.12137 0.12137 0.12137 0.12821 0.12137 0.13162 0.12821 0.12137 0.02393 0.02393 0.02564 0.02393 0.02735 0.02564 0.00171 0.00171 0.02393 0.02564 0.02393 0.02564 0.02393 0.02393 0.00342 0.02564 0.01368 0.00000 0.02393 0.02564 0.02564 0.02393 0.00000 0.01368 0.00342 0.02393 0.02393 0.02564 0.02222 0.02393 0.02393 0.00171 0.00171 0.02393         
[213]  0.12308 0.12821 0.12137 0.12308 0.12137 0.12821 0.12137 0.12137 0.12137 0.12137 0.12821 0.12308 0.12821 0.12137 0.12137 0.12821 0.08376 0.08547 0.08376 0.08205 0.08376 0.08376 0.08205 0.08376 0.08205 0.08376 0.08205 0.08205 0.08205 0.08376 0.08205 0.08205 0.08205 0.08376 0.08205 0.08205 0.08547 0.08376 0.08547 0.08376 0.08376 0.08205 0.08376 0.08376 0.08376 0.08376 0.08376 0.08376 0.08376 0.08205 0.08205 0.08376 0.08376 0.08376 0.08547 0.08205 0.08376 0.08376 0.03761 0.04274 0.03761 0.03590 0.03932 0.03761 0.03590 0.03761 0.03761 0.04786 0.04274 0.03590 0.04274 0.04103 0.03761 0.03761 0.04274 0.04444 0.03590 0.04103 0.03932 0.04615 0.04444 0.03590 0.04786 0.03761 0.03761 0.04103 0.04444 0.04444 0.04786 0.04103 0.04615 0.05299 0.03761 0.03761 0.04274 0.04615 0.03590 0.04103 0.03761 0.04444 0.03590 0.13333 0.12137 0.12137 0.11966 0.11966 0.11966 0.12137 0.12137 0.11795 0.12137 0.11795 0.11966 0.13333 0.12137 0.12137 0.11795 0.13333 0.12991 0.12137 0.12137 0.11795 0.12137 0.12137 0.12137 0.12137 0.12137 0.13333 0.11795 0.13333 0.12137 0.13333 0.11795 0.12137 0.11795 0.11795 0.13504 0.13333 0.12137 0.12308 0.12308 0.12137 0.12137 0.13333 0.12137 0.11795 0.11795 0.12137 0.11795 0.12137 0.13333 0.13333 0.12137 0.12137 0.13333 0.12137 0.12137 0.13333 0.12137 0.11795 0.12137 0.11624 0.11795 0.11795 0.13333 0.12137 0.11966 0.11966 0.13333 0.12137 0.12479 0.12137 0.11795 0.12137 0.12137 0.11795 0.12137 0.00000 0.00000 0.00171 0.00000 0.00342 0.00171 0.02564 0.02564 0.00000 0.00171 0.00000 0.00171 0.00000 0.00000 0.02735 0.00171 0.02393 0.02393 0.00000 0.00171 0.00171 0.00000 0.02393 0.02393 0.02735 0.00000 0.00000 0.00171 0.00171 0.00000 0.00000 0.02564 0.02564 0.00000 0.02393         
[214]  0.12308 0.12821 0.12137 0.12308 0.12137 0.12821 0.12137 0.12137 0.12137 0.12137 0.12821 0.12308 0.12821 0.12137 0.12137 0.12821 0.08376 0.08547 0.08376 0.08205 0.08376 0.08376 0.08205 0.08376 0.08205 0.08376 0.08205 0.08205 0.08205 0.08376 0.08205 0.08205 0.08205 0.08376 0.08205 0.08205 0.08547 0.08376 0.08547 0.08376 0.08376 0.08205 0.08376 0.08376 0.08376 0.08376 0.08376 0.08376 0.08376 0.08205 0.08205 0.08376 0.08376 0.08376 0.08547 0.08205 0.08376 0.08376 0.03761 0.04274 0.03761 0.03590 0.03932 0.03761 0.03590 0.03761 0.03761 0.04786 0.04274 0.03590 0.04274 0.04103 0.03761 0.03761 0.04274 0.04444 0.03590 0.04103 0.03932 0.04615 0.04444 0.03590 0.04786 0.03761 0.03761 0.04103 0.04444 0.04444 0.04786 0.04103 0.04615 0.05299 0.03761 0.03761 0.04274 0.04615 0.03590 0.04103 0.03761 0.04444 0.03590 0.13333 0.12137 0.12137 0.11966 0.11966 0.11966 0.12137 0.12137 0.11795 0.12137 0.11795 0.11966 0.13333 0.12137 0.12137 0.11795 0.13333 0.12991 0.12137 0.12137 0.11795 0.12137 0.12137 0.12137 0.12137 0.12137 0.13333 0.11795 0.13333 0.12137 0.13333 0.11795 0.12137 0.11795 0.11795 0.13504 0.13333 0.12137 0.12308 0.12308 0.12137 0.12137 0.13333 0.12137 0.11795 0.11795 0.12137 0.11795 0.12137 0.13333 0.13333 0.12137 0.12137 0.13333 0.12137 0.12137 0.13333 0.12137 0.11795 0.12137 0.11624 0.11795 0.11795 0.13333 0.12137 0.11966 0.11966 0.13333 0.12137 0.12479 0.12137 0.11795 0.12137 0.12137 0.11795 0.12137 0.00000 0.00000 0.00171 0.00000 0.00342 0.00171 0.02564 0.02564 0.00000 0.00171 0.00000 0.00171 0.00000 0.00000 0.02735 0.00171 0.02393 0.02393 0.00000 0.00171 0.00171 0.00000 0.02393 0.02393 0.02735 0.00000 0.00000 0.00171 0.00171 0.00000 0.00000 0.02564 0.02564 0.00000 0.02393 0.00000         
[215]  0.12308 0.12821 0.12137 0.12308 0.12137 0.12821 0.12137 0.12137 0.12137 0.12137 0.12821 0.12308 0.12821 0.12137 0.12137 0.12821 0.08376 0.08547 0.08376 0.08205 0.08376 0.08376 0.08205 0.08376 0.08205 0.08376 0.08205 0.08205 0.08205 0.08376 0.08205 0.08205 0.08205 0.08376 0.08205 0.08205 0.08547 0.08376 0.08547 0.08376 0.08376 0.08205 0.08376 0.08376 0.08376 0.08376 0.08376 0.08376 0.08376 0.08205 0.08205 0.08376 0.08376 0.08376 0.08547 0.08205 0.08376 0.08376 0.03761 0.04274 0.03761 0.03590 0.03932 0.03761 0.03590 0.03761 0.03761 0.04786 0.04274 0.03590 0.04274 0.04103 0.03761 0.03761 0.04274 0.04444 0.03590 0.04103 0.03932 0.04615 0.04444 0.03590 0.04786 0.03761 0.03761 0.04103 0.04444 0.04444 0.04786 0.04103 0.04615 0.05299 0.03761 0.03761 0.04274 0.04615 0.03590 0.04103 0.03761 0.04444 0.03590 0.13333 0.12137 0.12137 0.11966 0.11966 0.11966 0.12137 0.12137 0.11795 0.12137 0.11795 0.11966 0.13333 0.12137 0.12137 0.11795 0.13333 0.12991 0.12137 0.12137 0.11795 0.12137 0.12137 0.12137 0.12137 0.12137 0.13333 0.11795 0.13333 0.12137 0.13333 0.11795 0.12137 0.11795 0.11795 0.13504 0.13333 0.12137 0.12308 0.12308 0.12137 0.12137 0.13333 0.12137 0.11795 0.11795 0.12137 0.11795 0.12137 0.13333 0.13333 0.12137 0.12137 0.13333 0.12137 0.12137 0.13333 0.12137 0.11795 0.12137 0.11624 0.11795 0.11795 0.13333 0.12137 0.11966 0.11966 0.13333 0.12137 0.12479 0.12137 0.11795 0.12137 0.12137 0.11795 0.12137 0.00000 0.00000 0.00171 0.00000 0.00342 0.00171 0.02564 0.02564 0.00000 0.00171 0.00000 0.00171 0.00000 0.00000 0.02735 0.00171 0.02393 0.02393 0.00000 0.00171 0.00171 0.00000 0.02393 0.02393 0.02735 0.00000 0.00000 0.00171 0.00171 0.00000 0.00000 0.02564 0.02564 0.00000 0.02393 0.00000 0.00000         
[216]  0.12308 0.12479 0.12137 0.12308 0.12137 0.12479 0.12137 0.12137 0.12137 0.12137 0.12479 0.12308 0.12479 0.12137 0.12137 0.12479 0.08547 0.08718 0.08547 0.08376 0.08547 0.08547 0.08376 0.08547 0.08376 0.08547 0.08376 0.08376 0.08376 0.08547 0.08376 0.08376 0.08376 0.08547 0.08376 0.08376 0.08718 0.08547 0.08718 0.08547 0.08547 0.08376 0.08547 0.08547 0.08547 0.08547 0.08547 0.08547 0.08547 0.08376 0.08376 0.08547 0.08547 0.08547 0.08718 0.08376 0.08547 0.08547 0.04274 0.04786 0.04274 0.04103 0.04444 0.04274 0.04103 0.04274 0.04274 0.05299 0.04786 0.04103 0.04786 0.04615 0.04274 0.04274 0.04786 0.04957 0.04103 0.04615 0.04444 0.04786 0.04957 0.04103 0.04957 0.04274 0.04274 0.04615 0.04957 0.04957 0.04957 0.04615 0.04786 0.05812 0.04274 0.04274 0.04786 0.04786 0.04103 0.04615 0.04274 0.04957 0.04103 0.13162 0.11966 0.11966 0.12479 0.12479 0.12479 0.12308 0.11966 0.12308 0.11966 0.12308 0.12479 0.13162 0.11966 0.11966 0.12308 0.13162 0.12821 0.12650 0.11966 0.12308 0.11966 0.11966 0.11966 0.12308 0.11966 0.13162 0.12308 0.13162 0.11966 0.13162 0.12308 0.12308 0.12308 0.12308 0.13333 0.13162 0.12308 0.12137 0.12137 0.11966 0.12308 0.13162 0.11966 0.12308 0.12308 0.11966 0.12308 0.11966 0.13162 0.13162 0.11966 0.11966 0.13162 0.11966 0.11966 0.13162 0.11966 0.12308 0.11966 0.11453 0.12308 0.12308 0.13162 0.11966 0.12479 0.12479 0.13162 0.11966 0.12308 0.11966 0.12308 0.11966 0.12308 0.12308 0.11966 0.01026 0.01026 0.01197 0.01026 0.01368 0.01197 0.03077 0.03077 0.01026 0.01197 0.01026 0.01197 0.01026 0.01026 0.03248 0.01197 0.02906 0.02906 0.01026 0.01197 0.01197 0.01026 0.02906 0.02906 0.03248 0.01026 0.01026 0.01197 0.00855 0.01026 0.01026 0.03077 0.03077 0.01026 0.02906 0.01026 0.01026 0.01026         
[217]  0.11795 0.13504 0.11966 0.11795 0.11966 0.13504 0.11966 0.11624 0.11966 0.11966 0.13504 0.11795 0.13504 0.11966 0.11966 0.13504 0.08718 0.08889 0.08718 0.08547 0.08718 0.08718 0.08547 0.08718 0.08547 0.08718 0.08547 0.08547 0.08547 0.08718 0.08547 0.08547 0.08547 0.08718 0.08547 0.08547 0.08889 0.08718 0.08889 0.08718 0.08718 0.08547 0.08718 0.08718 0.08718 0.08718 0.08718 0.08718 0.08718 0.08547 0.08547 0.08718 0.08718 0.08718 0.08889 0.08547 0.08718 0.08718 0.03590 0.03932 0.03590 0.03419 0.03761 0.03590 0.03419 0.03590 0.03590 0.04615 0.04103 0.03419 0.04103 0.03932 0.03590 0.03590 0.04103 0.04103 0.03419 0.03932 0.03761 0.04444 0.04103 0.03419 0.04615 0.03590 0.03590 0.04274 0.04103 0.04103 0.04615 0.04274 0.04444 0.05470 0.03590 0.03590 0.04103 0.04444 0.03419 0.04274 0.03590 0.04103 0.03419 0.13333 0.12479 0.12479 0.12821 0.12821 0.12821 0.12991 0.12479 0.12650 0.12479 0.12650 0.12821 0.13333 0.12479 0.12479 0.12650 0.13333 0.12991 0.12991 0.12479 0.12650 0.12479 0.12479 0.12479 0.12991 0.12479 0.13333 0.12650 0.13333 0.12479 0.13333 0.12650 0.12991 0.12650 0.12650 0.13504 0.13333 0.12991 0.11966 0.12650 0.12479 0.12991 0.13333 0.12479 0.12650 0.12650 0.12479 0.12650 0.12479 0.13333 0.13333 0.12479 0.12479 0.13333 0.12479 0.12479 0.13333 0.12479 0.12650 0.12479 0.11966 0.12650 0.12650 0.13333 0.12479 0.12821 0.12821 0.13333 0.12479 0.12137 0.12479 0.12650 0.12479 0.12991 0.12650 0.12479 0.02564 0.02564 0.02735 0.02564 0.02906 0.02735 0.02735 0.02735 0.02564 0.02735 0.02564 0.02735 0.02564 0.02564 0.02906 0.02735 0.02564 0.02564 0.02564 0.02735 0.02735 0.02564 0.02564 0.02564 0.02906 0.02564 0.02564 0.02735 0.02393 0.02564 0.02564 0.02735 0.02393 0.02564 0.02564 0.02564 0.02564 0.02564 0.03077         
[218]  0.12137 0.12650 0.11966 0.12137 0.11966 0.12650 0.11966 0.11966 0.11966 0.11966 0.12650 0.12137 0.12650 0.11966 0.11966 0.12650 0.08205 0.08376 0.08205 0.08034 0.08205 0.08205 0.08034 0.08205 0.08034 0.08205 0.08034 0.08034 0.08034 0.08205 0.08034 0.08034 0.08034 0.08205 0.08034 0.08034 0.08376 0.08205 0.08376 0.08205 0.08205 0.08034 0.08205 0.08205 0.08205 0.08205 0.08205 0.08205 0.08205 0.08034 0.08034 0.08205 0.08205 0.08205 0.08376 0.08034 0.08205 0.08205 0.03932 0.04444 0.03932 0.03761 0.04103 0.03932 0.03761 0.03932 0.03932 0.04957 0.04444 0.03761 0.04444 0.04274 0.03932 0.03932 0.04444 0.04615 0.03761 0.04274 0.04103 0.04444 0.04615 0.03761 0.04615 0.03932 0.03932 0.04274 0.04615 0.04615 0.04615 0.04274 0.04444 0.05470 0.03932 0.03932 0.04444 0.04444 0.03761 0.04274 0.03932 0.04615 0.03761 0.13162 0.11966 0.11966 0.11795 0.11795 0.11795 0.11966 0.11966 0.11624 0.11966 0.11624 0.11795 0.13162 0.11966 0.11966 0.11624 0.13162 0.12821 0.11966 0.11966 0.11624 0.11966 0.11966 0.11966 0.11966 0.11966 0.13162 0.11624 0.13162 0.11966 0.13162 0.11624 0.11966 0.11624 0.11624 0.13333 0.13162 0.11966 0.12137 0.12137 0.11966 0.11966 0.13162 0.11966 0.11624 0.11624 0.11966 0.11624 0.11966 0.13162 0.13162 0.11966 0.11966 0.13162 0.11966 0.11966 0.13162 0.11966 0.11624 0.11966 0.11453 0.11624 0.11624 0.13162 0.11966 0.11795 0.11795 0.13162 0.11966 0.12308 0.11966 0.11624 0.11966 0.11966 0.11624 0.11966 0.00171 0.00171 0.00342 0.00171 0.00171 0.00342 0.02735 0.02735 0.00171 0.00000 0.00171 0.00000 0.00171 0.00171 0.02906 0.00000 0.02564 0.02564 0.00171 0.00000 0.00342 0.00171 0.02564 0.02564 0.02906 0.00171 0.00171 0.00000 0.00342 0.00171 0.00171 0.02735 0.02735 0.00171 0.02564 0.00171 0.00171 0.00171 0.01197 0.02735         
[219]  0.12308 0.12821 0.12137 0.12308 0.12137 0.12821 0.12137 0.12137 0.12137 0.12137 0.12821 0.12308 0.12821 0.12137 0.12137 0.12821 0.08376 0.08547 0.08376 0.08205 0.08376 0.08376 0.08205 0.08376 0.08205 0.08376 0.08205 0.08205 0.08205 0.08376 0.08205 0.08205 0.08205 0.08376 0.08205 0.08205 0.08547 0.08376 0.08547 0.08376 0.08376 0.08205 0.08376 0.08376 0.08376 0.08376 0.08376 0.08376 0.08376 0.08205 0.08205 0.08376 0.08376 0.08376 0.08547 0.08205 0.08376 0.08376 0.03761 0.04274 0.03761 0.03590 0.03932 0.03761 0.03590 0.03761 0.03761 0.04786 0.04274 0.03590 0.04274 0.04103 0.03761 0.03761 0.04274 0.04444 0.03590 0.04103 0.03932 0.04615 0.04444 0.03590 0.04786 0.03761 0.03761 0.04103 0.04444 0.04444 0.04786 0.04103 0.04615 0.05299 0.03761 0.03761 0.04274 0.04615 0.03590 0.04103 0.03761 0.04444 0.03590 0.13333 0.12137 0.12137 0.11966 0.11966 0.11966 0.12137 0.12137 0.11795 0.12137 0.11795 0.11966 0.13333 0.12137 0.12137 0.11795 0.13333 0.12991 0.12137 0.12137 0.11795 0.12137 0.12137 0.12137 0.12137 0.12137 0.13333 0.11795 0.13333 0.12137 0.13333 0.11795 0.12137 0.11795 0.11795 0.13504 0.13333 0.12137 0.12308 0.12308 0.12137 0.12137 0.13333 0.12137 0.11795 0.11795 0.12137 0.11795 0.12137 0.13333 0.13333 0.12137 0.12137 0.13333 0.12137 0.12137 0.13333 0.12137 0.11795 0.12137 0.11624 0.11795 0.11795 0.13333 0.12137 0.11966 0.11966 0.13333 0.12137 0.12479 0.12137 0.11795 0.12137 0.12137 0.11795 0.12137 0.00000 0.00000 0.00171 0.00000 0.00342 0.00171 0.02564 0.02564 0.00000 0.00171 0.00000 0.00171 0.00000 0.00000 0.02735 0.00171 0.02393 0.02393 0.00000 0.00171 0.00171 0.00000 0.02393 0.02393 0.02735 0.00000 0.00000 0.00171 0.00171 0.00000 0.00000 0.02564 0.02564 0.00000 0.02393 0.00000 0.00000 0.00000 0.01026 0.02564 0.00171         
[220]  0.11795 0.13504 0.11966 0.11795 0.11966 0.13504 0.11966 0.11624 0.11966 0.11966 0.13504 0.11795 0.13504 0.11966 0.11966 0.13504 0.08718 0.08889 0.08718 0.08547 0.08718 0.08718 0.08547 0.08718 0.08547 0.08718 0.08547 0.08547 0.08547 0.08718 0.08547 0.08547 0.08547 0.08718 0.08547 0.08547 0.08889 0.08718 0.08889 0.08718 0.08718 0.08547 0.08718 0.08718 0.08718 0.08718 0.08718 0.08718 0.08718 0.08547 0.08547 0.08718 0.08718 0.08718 0.08889 0.08547 0.08718 0.08718 0.03590 0.03932 0.03590 0.03419 0.03761 0.03590 0.03419 0.03590 0.03590 0.04615 0.04103 0.03419 0.04103 0.03932 0.03590 0.03590 0.04103 0.04103 0.03419 0.03932 0.03761 0.04444 0.04103 0.03419 0.04615 0.03590 0.03590 0.04274 0.04103 0.04103 0.04615 0.04274 0.04444 0.05470 0.03590 0.03590 0.04103 0.04444 0.03419 0.04274 0.03590 0.04103 0.03419 0.13333 0.12479 0.12479 0.12821 0.12821 0.12821 0.12991 0.12479 0.12650 0.12479 0.12650 0.12821 0.13333 0.12479 0.12479 0.12650 0.13333 0.12991 0.12991 0.12479 0.12650 0.12479 0.12479 0.12479 0.12991 0.12479 0.13333 0.12650 0.13333 0.12479 0.13333 0.12650 0.12991 0.12650 0.12650 0.13504 0.13333 0.12991 0.11966 0.12650 0.12479 0.12991 0.13333 0.12479 0.12650 0.12650 0.12479 0.12650 0.12479 0.13333 0.13333 0.12479 0.12479 0.13333 0.12479 0.12479 0.13333 0.12479 0.12650 0.12479 0.11966 0.12650 0.12650 0.13333 0.12479 0.12821 0.12821 0.13333 0.12479 0.12137 0.12479 0.12650 0.12479 0.12991 0.12650 0.12479 0.02564 0.02564 0.02735 0.02564 0.02906 0.02735 0.02735 0.02735 0.02564 0.02735 0.02564 0.02735 0.02564 0.02564 0.02906 0.02735 0.02564 0.02564 0.02564 0.02735 0.02735 0.02564 0.02564 0.02564 0.02906 0.02564 0.02564 0.02735 0.02393 0.02564 0.02564 0.02735 0.02393 0.02564 0.02564 0.02564 0.02564 0.02564 0.03077 0.00000 0.02735 0.02564         
[221]  0.11795 0.13504 0.11966 0.11795 0.11966 0.13504 0.11966 0.11624 0.11966 0.11966 0.13504 0.11795 0.13504 0.11966 0.11966 0.13504 0.08718 0.08889 0.08718 0.08547 0.08718 0.08718 0.08547 0.08718 0.08547 0.08718 0.08547 0.08547 0.08547 0.08718 0.08547 0.08547 0.08547 0.08718 0.08547 0.08547 0.08889 0.08718 0.08889 0.08718 0.08718 0.08547 0.08718 0.08718 0.08718 0.08718 0.08718 0.08718 0.08718 0.08547 0.08547 0.08718 0.08718 0.08718 0.08889 0.08547 0.08718 0.08718 0.03590 0.03932 0.03590 0.03419 0.03761 0.03590 0.03419 0.03590 0.03590 0.04615 0.04103 0.03419 0.04103 0.03932 0.03590 0.03590 0.04103 0.04103 0.03419 0.03932 0.03761 0.04444 0.04103 0.03419 0.04615 0.03590 0.03590 0.04274 0.04103 0.04103 0.04615 0.04274 0.04444 0.05470 0.03590 0.03590 0.04103 0.04444 0.03419 0.04274 0.03590 0.04103 0.03419 0.13333 0.12479 0.12479 0.12821 0.12821 0.12821 0.12991 0.12479 0.12650 0.12479 0.12650 0.12821 0.13333 0.12479 0.12479 0.12650 0.13333 0.12991 0.12991 0.12479 0.12650 0.12479 0.12479 0.12479 0.12991 0.12479 0.13333 0.12650 0.13333 0.12479 0.13333 0.12650 0.12991 0.12650 0.12650 0.13504 0.13333 0.12991 0.11966 0.12650 0.12479 0.12991 0.13333 0.12479 0.12650 0.12650 0.12479 0.12650 0.12479 0.13333 0.13333 0.12479 0.12479 0.13333 0.12479 0.12479 0.13333 0.12479 0.12650 0.12479 0.11966 0.12650 0.12650 0.13333 0.12479 0.12821 0.12821 0.13333 0.12479 0.12137 0.12479 0.12650 0.12479 0.12991 0.12650 0.12479 0.02564 0.02564 0.02735 0.02564 0.02906 0.02735 0.02735 0.02735 0.02564 0.02735 0.02564 0.02735 0.02564 0.02564 0.02906 0.02735 0.02564 0.02564 0.02564 0.02735 0.02735 0.02564 0.02564 0.02564 0.02906 0.02564 0.02564 0.02735 0.02393 0.02564 0.02564 0.02735 0.02393 0.02564 0.02564 0.02564 0.02564 0.02564 0.03077 0.00000 0.02735 0.02564 0.00000         
[222]  0.11966 0.12821 0.11795 0.11966 0.11795 0.12821 0.11795 0.11795 0.11795 0.11795 0.12821 0.11966 0.12821 0.11795 0.11795 0.12821 0.08205 0.08376 0.08205 0.08034 0.08205 0.08205 0.08034 0.08205 0.08034 0.08205 0.08034 0.08034 0.08034 0.08205 0.08034 0.08034 0.08034 0.08205 0.08034 0.08034 0.08376 0.08205 0.08376 0.08205 0.08205 0.08034 0.08205 0.08205 0.08205 0.08205 0.08205 0.08205 0.08205 0.08034 0.08034 0.08205 0.08205 0.08205 0.08376 0.08034 0.08205 0.08205 0.03932 0.04444 0.03932 0.04103 0.04444 0.03932 0.04103 0.03932 0.03932 0.04444 0.04444 0.04103 0.04444 0.04274 0.03932 0.03932 0.04444 0.04615 0.04103 0.04274 0.04444 0.04786 0.04615 0.04103 0.04957 0.03932 0.03932 0.04615 0.04615 0.04615 0.04957 0.04615 0.04786 0.05299 0.03932 0.03932 0.04444 0.04786 0.04103 0.04615 0.03932 0.04615 0.04103 0.13846 0.12308 0.12308 0.13162 0.13162 0.13162 0.13333 0.12308 0.12991 0.12308 0.12991 0.13162 0.13846 0.12308 0.12308 0.12991 0.13846 0.13504 0.13333 0.12308 0.12991 0.12308 0.12308 0.12308 0.13333 0.12308 0.13846 0.12991 0.13846 0.12308 0.13846 0.12991 0.13333 0.12991 0.12991 0.14017 0.13846 0.13333 0.12137 0.12479 0.12308 0.13333 0.13846 0.12308 0.12991 0.12991 0.12308 0.12991 0.12308 0.13846 0.13846 0.12308 0.12308 0.13846 0.12308 0.12308 0.13846 0.12308 0.12991 0.12308 0.11795 0.12991 0.12991 0.13846 0.12308 0.13162 0.13162 0.13846 0.12308 0.12308 0.12308 0.12991 0.12308 0.13333 0.12991 0.12308 0.02564 0.02564 0.02735 0.02564 0.02906 0.02735 0.00342 0.00342 0.02564 0.02735 0.02564 0.02735 0.02564 0.02564 0.00171 0.02735 0.01538 0.00171 0.02564 0.02735 0.02735 0.02564 0.00171 0.01538 0.00171 0.02564 0.02564 0.02735 0.02393 0.02564 0.02564 0.00342 0.00342 0.02564 0.00171 0.02564 0.02564 0.02564 0.03077 0.02735 0.02735 0.02564 0.02735 0.02735         
[223]  0.11966 0.12821 0.11795 0.11966 0.11795 0.12821 0.11795 0.11795 0.11795 0.11795 0.12821 0.11966 0.12821 0.11795 0.11795 0.12821 0.08547 0.08718 0.08547 0.08376 0.08547 0.08547 0.08376 0.08547 0.08376 0.08547 0.08376 0.08376 0.08376 0.08547 0.08376 0.08376 0.08376 0.08547 0.08376 0.08376 0.08718 0.08547 0.08718 0.08547 0.08547 0.08376 0.08547 0.08547 0.08547 0.08547 0.08547 0.08547 0.08547 0.08376 0.08376 0.08547 0.08547 0.08547 0.08718 0.08376 0.08547 0.08547 0.03932 0.04444 0.03932 0.04103 0.04444 0.03932 0.04103 0.03932 0.03932 0.04444 0.04444 0.04103 0.04444 0.04274 0.03932 0.03932 0.04444 0.04615 0.04103 0.04274 0.04444 0.04786 0.04615 0.04103 0.04957 0.03932 0.03932 0.04615 0.04615 0.04615 0.04957 0.04615 0.04786 0.05299 0.03932 0.03932 0.04444 0.04786 0.04103 0.04615 0.03932 0.04615 0.04103 0.13846 0.12308 0.12308 0.13162 0.13162 0.13162 0.13333 0.12308 0.12991 0.12308 0.12991 0.13162 0.13846 0.12308 0.12308 0.12991 0.13846 0.13504 0.13333 0.12308 0.12991 0.12308 0.12308 0.12308 0.13333 0.12308 0.13846 0.12991 0.13846 0.12308 0.13846 0.12991 0.13333 0.12991 0.12991 0.14017 0.13846 0.13333 0.12137 0.12479 0.12308 0.13333 0.13846 0.12308 0.12991 0.12991 0.12308 0.12991 0.12308 0.13846 0.13846 0.12308 0.12308 0.13846 0.12308 0.12308 0.13846 0.12308 0.12991 0.12308 0.11795 0.12991 0.12991 0.13846 0.12308 0.13162 0.13162 0.13846 0.12308 0.12308 0.12308 0.12991 0.12308 0.13333 0.12991 0.12308 0.02564 0.02564 0.02735 0.02564 0.02906 0.02735 0.00000 0.00342 0.02564 0.02735 0.02564 0.02735 0.02564 0.02564 0.00513 0.02735 0.01538 0.00171 0.02564 0.02735 0.02735 0.02564 0.00171 0.01538 0.00513 0.02564 0.02564 0.02735 0.02393 0.02564 0.02564 0.00342 0.00342 0.02564 0.00171 0.02564 0.02564 0.02564 0.03077 0.02735 0.02735 0.02564 0.02735 0.02735 0.00342         
[224]  0.12308 0.12479 0.12137 0.12308 0.12137 0.12479 0.12137 0.12137 0.12137 0.12137 0.12479 0.12308 0.12479 0.12137 0.12137 0.12479 0.08547 0.08718 0.08547 0.08376 0.08547 0.08547 0.08376 0.08547 0.08376 0.08547 0.08376 0.08376 0.08376 0.08547 0.08376 0.08376 0.08376 0.08547 0.08376 0.08376 0.08718 0.08547 0.08718 0.08547 0.08547 0.08376 0.08547 0.08547 0.08547 0.08547 0.08547 0.08547 0.08547 0.08376 0.08376 0.08547 0.08547 0.08547 0.08718 0.08376 0.08547 0.08547 0.04274 0.04786 0.04274 0.04103 0.04444 0.04274 0.04103 0.04274 0.04274 0.05299 0.04786 0.04103 0.04786 0.04615 0.04274 0.04274 0.04786 0.04957 0.04103 0.04615 0.04444 0.04786 0.04957 0.04103 0.04957 0.04274 0.04274 0.04615 0.04957 0.04957 0.04957 0.04615 0.04786 0.05812 0.04274 0.04274 0.04786 0.04786 0.04103 0.04615 0.04274 0.04957 0.04103 0.13162 0.11966 0.11966 0.12479 0.12479 0.12479 0.12308 0.11966 0.12308 0.11966 0.12308 0.12479 0.13162 0.11966 0.11966 0.12308 0.13162 0.12821 0.12650 0.11966 0.12308 0.11966 0.11966 0.11966 0.12308 0.11966 0.13162 0.12308 0.13162 0.11966 0.13162 0.12308 0.12308 0.12308 0.12308 0.13333 0.13162 0.12308 0.12137 0.12137 0.11966 0.12308 0.13162 0.11966 0.12308 0.12308 0.11966 0.12308 0.11966 0.13162 0.13162 0.11966 0.11966 0.13162 0.11966 0.11966 0.13162 0.11966 0.12308 0.11966 0.11453 0.12308 0.12308 0.13162 0.11966 0.12479 0.12479 0.13162 0.11966 0.12308 0.11966 0.12308 0.11966 0.12308 0.12308 0.11966 0.01026 0.01026 0.01197 0.01026 0.01368 0.01197 0.03077 0.03077 0.01026 0.01197 0.01026 0.01197 0.01026 0.01026 0.03248 0.01197 0.02906 0.02906 0.01026 0.01197 0.01197 0.01026 0.02906 0.02906 0.03248 0.01026 0.01026 0.01197 0.00855 0.01026 0.01026 0.03077 0.03077 0.01026 0.02906 0.01026 0.01026 0.01026 0.00000 0.03077 0.01197 0.01026 0.03077 0.03077 0.03077 0.03077         
[225]  0.12308 0.12821 0.12137 0.12308 0.12137 0.12821 0.12137 0.12137 0.12137 0.12137 0.12821 0.12308 0.12821 0.12137 0.12137 0.12821 0.08376 0.08547 0.08376 0.08205 0.08376 0.08376 0.08205 0.08376 0.08205 0.08376 0.08205 0.08205 0.08205 0.08376 0.08205 0.08205 0.08205 0.08376 0.08205 0.08205 0.08547 0.08376 0.08547 0.08376 0.08376 0.08205 0.08376 0.08376 0.08376 0.08376 0.08376 0.08376 0.08376 0.08205 0.08205 0.08376 0.08376 0.08376 0.08547 0.08205 0.08376 0.08376 0.03761 0.04274 0.03761 0.03590 0.03932 0.03761 0.03590 0.03761 0.03761 0.04786 0.04274 0.03590 0.04274 0.04103 0.03761 0.03761 0.04274 0.04444 0.03590 0.04103 0.03932 0.04615 0.04444 0.03590 0.04786 0.03761 0.03761 0.04103 0.04444 0.04444 0.04786 0.04103 0.04615 0.05299 0.03761 0.03761 0.04274 0.04615 0.03590 0.04103 0.03761 0.04444 0.03590 0.13333 0.12137 0.12137 0.11966 0.11966 0.11966 0.12137 0.12137 0.11795 0.12137 0.11795 0.11966 0.13333 0.12137 0.12137 0.11795 0.13333 0.12991 0.12137 0.12137 0.11795 0.12137 0.12137 0.12137 0.12137 0.12137 0.13333 0.11795 0.13333 0.12137 0.13333 0.11795 0.12137 0.11795 0.11795 0.13504 0.13333 0.12137 0.12308 0.12308 0.12137 0.12137 0.13333 0.12137 0.11795 0.11795 0.12137 0.11795 0.12137 0.13333 0.13333 0.12137 0.12137 0.13333 0.12137 0.12137 0.13333 0.12137 0.11795 0.12137 0.11624 0.11795 0.11795 0.13333 0.12137 0.11966 0.11966 0.13333 0.12137 0.12479 0.12137 0.11795 0.12137 0.12137 0.11795 0.12137 0.00000 0.00000 0.00171 0.00000 0.00342 0.00171 0.02564 0.02564 0.00000 0.00171 0.00000 0.00171 0.00000 0.00000 0.02735 0.00171 0.02393 0.02393 0.00000 0.00171 0.00171 0.00000 0.02393 0.02393 0.02735 0.00000 0.00000 0.00171 0.00171 0.00000 0.00000 0.02564 0.02564 0.00000 0.02393 0.00000 0.00000 0.00000 0.01026 0.02564 0.00171 0.00000 0.02564 0.02564 0.02564 0.02564 0.01026         
[226]  0.12137 0.12650 0.11966 0.12137 0.11966 0.12650 0.11966 0.11966 0.11966 0.11966 0.12650 0.12137 0.12650 0.11966 0.11966 0.12650 0.08205 0.08376 0.08205 0.08034 0.08205 0.08205 0.08034 0.08205 0.08034 0.08205 0.08034 0.08034 0.08034 0.08205 0.08034 0.08034 0.08034 0.08205 0.08034 0.08034 0.08376 0.08205 0.08376 0.08205 0.08205 0.08034 0.08205 0.08205 0.08205 0.08205 0.08205 0.08205 0.08205 0.08034 0.08034 0.08205 0.08205 0.08205 0.08376 0.08034 0.08205 0.08205 0.03590 0.04103 0.03590 0.03419 0.03761 0.03590 0.03419 0.03590 0.03590 0.04615 0.04103 0.03419 0.04103 0.03932 0.03590 0.03590 0.04103 0.04274 0.03419 0.03932 0.03761 0.04444 0.04274 0.03419 0.04615 0.03590 0.03590 0.03932 0.04274 0.04274 0.04615 0.03932 0.04444 0.05128 0.03590 0.03590 0.04103 0.04444 0.03419 0.03932 0.03590 0.04274 0.03419 0.13162 0.11966 0.11966 0.11795 0.11795 0.11795 0.11966 0.11966 0.11624 0.11966 0.11624 0.11795 0.13162 0.11966 0.11966 0.11624 0.13162 0.12821 0.11966 0.11966 0.11624 0.11966 0.11966 0.11966 0.11966 0.11966 0.13162 0.11624 0.13162 0.11966 0.13162 0.11624 0.11966 0.11624 0.11624 0.13333 0.13162 0.11966 0.12137 0.12137 0.11966 0.11966 0.13162 0.11966 0.11624 0.11624 0.11966 0.11624 0.11966 0.13162 0.13162 0.11966 0.11966 0.13162 0.11966 0.11966 0.13162 0.11966 0.11624 0.11966 0.11453 0.11624 0.11624 0.13162 0.11966 0.11795 0.11795 0.13162 0.11966 0.12308 0.11966 0.11624 0.11966 0.11966 0.11624 0.11966 0.00171 0.00171 0.00342 0.00171 0.00513 0.00342 0.02393 0.02393 0.00171 0.00342 0.00171 0.00342 0.00171 0.00171 0.02564 0.00342 0.02222 0.02222 0.00171 0.00342 0.00342 0.00171 0.02222 0.02222 0.02564 0.00171 0.00171 0.00342 0.00000 0.00171 0.00171 0.02393 0.02393 0.00171 0.02222 0.00171 0.00171 0.00171 0.00855 0.02393 0.00342 0.00171 0.02393 0.02393 0.02393 0.02393 0.00855 0.00171         
[227]  0.12308 0.12821 0.12137 0.12308 0.12137 0.12821 0.12137 0.12137 0.12137 0.12137 0.12821 0.12308 0.12821 0.12137 0.12137 0.12821 0.08376 0.08547 0.08376 0.08205 0.08376 0.08376 0.08205 0.08376 0.08205 0.08376 0.08205 0.08205 0.08205 0.08376 0.08205 0.08205 0.08205 0.08376 0.08205 0.08205 0.08547 0.08376 0.08547 0.08376 0.08376 0.08205 0.08376 0.08376 0.08376 0.08376 0.08376 0.08376 0.08376 0.08205 0.08205 0.08376 0.08376 0.08376 0.08547 0.08205 0.08376 0.08376 0.03761 0.04274 0.03761 0.03590 0.03932 0.03761 0.03590 0.03761 0.03761 0.04786 0.04274 0.03590 0.04274 0.04103 0.03761 0.03761 0.04274 0.04444 0.03590 0.04103 0.03932 0.04615 0.04444 0.03590 0.04786 0.03761 0.03761 0.04103 0.04444 0.04444 0.04786 0.04103 0.04615 0.05299 0.03761 0.03761 0.04274 0.04615 0.03590 0.04103 0.03761 0.04444 0.03590 0.13333 0.12137 0.12137 0.11966 0.11966 0.11966 0.12137 0.12137 0.11795 0.12137 0.11795 0.11966 0.13333 0.12137 0.12137 0.11795 0.13333 0.12991 0.12137 0.12137 0.11795 0.12137 0.12137 0.12137 0.12137 0.12137 0.13333 0.11795 0.13333 0.12137 0.13333 0.11795 0.12137 0.11795 0.11795 0.13504 0.13333 0.12137 0.12308 0.12308 0.12137 0.12137 0.13333 0.12137 0.11795 0.11795 0.12137 0.11795 0.12137 0.13333 0.13333 0.12137 0.12137 0.13333 0.12137 0.12137 0.13333 0.12137 0.11795 0.12137 0.11624 0.11795 0.11795 0.13333 0.12137 0.11966 0.11966 0.13333 0.12137 0.12479 0.12137 0.11795 0.12137 0.12137 0.11795 0.12137 0.00000 0.00000 0.00171 0.00000 0.00342 0.00171 0.02564 0.02564 0.00000 0.00171 0.00000 0.00171 0.00000 0.00000 0.02735 0.00171 0.02393 0.02393 0.00000 0.00171 0.00171 0.00000 0.02393 0.02393 0.02735 0.00000 0.00000 0.00171 0.00171 0.00000 0.00000 0.02564 0.02564 0.00000 0.02393 0.00000 0.00000 0.00000 0.01026 0.02564 0.00171 0.00000 0.02564 0.02564 0.02564 0.02564 0.01026 0.00000 0.00171         
[228]  0.12137 0.12650 0.11966 0.12137 0.11966 0.12650 0.11966 0.11966 0.11966 0.11966 0.12650 0.12137 0.12650 0.11966 0.11966 0.12650 0.08205 0.08376 0.08205 0.08034 0.08205 0.08205 0.08034 0.08205 0.08034 0.08205 0.08034 0.08034 0.08034 0.08205 0.08034 0.08034 0.08034 0.08205 0.08034 0.08034 0.08376 0.08205 0.08376 0.08205 0.08205 0.08034 0.08205 0.08205 0.08205 0.08205 0.08205 0.08205 0.08205 0.08034 0.08034 0.08205 0.08205 0.08205 0.08376 0.08034 0.08205 0.08205 0.03932 0.04444 0.03932 0.03761 0.04103 0.03932 0.03761 0.03932 0.03932 0.04957 0.04444 0.03761 0.04444 0.04274 0.03932 0.03932 0.04444 0.04615 0.03761 0.04274 0.04103 0.04444 0.04615 0.03761 0.04615 0.03932 0.03932 0.04274 0.04615 0.04615 0.04615 0.04274 0.04444 0.05470 0.03932 0.03932 0.04444 0.04444 0.03761 0.04274 0.03932 0.04615 0.03761 0.13162 0.11966 0.11966 0.11795 0.11795 0.11795 0.11966 0.11966 0.11624 0.11966 0.11624 0.11795 0.13162 0.11966 0.11966 0.11624 0.13162 0.12821 0.11966 0.11966 0.11624 0.11966 0.11966 0.11966 0.11966 0.11966 0.13162 0.11624 0.13162 0.11966 0.13162 0.11624 0.11966 0.11624 0.11624 0.13333 0.13162 0.11966 0.12137 0.12137 0.11966 0.11966 0.13162 0.11966 0.11624 0.11624 0.11966 0.11624 0.11966 0.13162 0.13162 0.11966 0.11966 0.13162 0.11966 0.11966 0.13162 0.11966 0.11624 0.11966 0.11453 0.11624 0.11624 0.13162 0.11966 0.11795 0.11795 0.13162 0.11966 0.12308 0.11966 0.11624 0.11966 0.11966 0.11624 0.11966 0.00171 0.00171 0.00342 0.00171 0.00171 0.00342 0.02735 0.02735 0.00171 0.00000 0.00171 0.00000 0.00171 0.00171 0.02906 0.00000 0.02564 0.02564 0.00171 0.00000 0.00342 0.00171 0.02564 0.02564 0.02906 0.00171 0.00171 0.00000 0.00342 0.00171 0.00171 0.02735 0.02735 0.00171 0.02564 0.00171 0.00171 0.00171 0.01197 0.02735 0.00000 0.00171 0.02735 0.02735 0.02735 0.02735 0.01197 0.00171 0.00342 0.00171         
[229]  0.12308 0.12821 0.12137 0.12308 0.12137 0.12821 0.12137 0.12137 0.12137 0.12137 0.12821 0.12308 0.12821 0.12137 0.12137 0.12821 0.08376 0.08547 0.08376 0.08205 0.08376 0.08376 0.08205 0.08376 0.08205 0.08376 0.08205 0.08205 0.08205 0.08376 0.08205 0.08205 0.08205 0.08376 0.08205 0.08205 0.08547 0.08376 0.08547 0.08376 0.08376 0.08205 0.08376 0.08376 0.08376 0.08376 0.08376 0.08376 0.08376 0.08205 0.08205 0.08376 0.08376 0.08376 0.08547 0.08205 0.08376 0.08376 0.03761 0.04274 0.03761 0.03590 0.03932 0.03761 0.03590 0.03761 0.03761 0.04786 0.04274 0.03590 0.04274 0.04103 0.03761 0.03761 0.04274 0.04444 0.03590 0.04103 0.03932 0.04615 0.04444 0.03590 0.04786 0.03761 0.03761 0.04103 0.04444 0.04444 0.04786 0.04103 0.04615 0.05299 0.03761 0.03761 0.04274 0.04615 0.03590 0.04103 0.03761 0.04444 0.03590 0.13333 0.12137 0.12137 0.11966 0.11966 0.11966 0.12137 0.12137 0.11795 0.12137 0.11795 0.11966 0.13333 0.12137 0.12137 0.11795 0.13333 0.12991 0.12137 0.12137 0.11795 0.12137 0.12137 0.12137 0.12137 0.12137 0.13333 0.11795 0.13333 0.12137 0.13333 0.11795 0.12137 0.11795 0.11795 0.13504 0.13333 0.12137 0.12308 0.12308 0.12137 0.12137 0.13333 0.12137 0.11795 0.11795 0.12137 0.11795 0.12137 0.13333 0.13333 0.12137 0.12137 0.13333 0.12137 0.12137 0.13333 0.12137 0.11795 0.12137 0.11624 0.11795 0.11795 0.13333 0.12137 0.11966 0.11966 0.13333 0.12137 0.12479 0.12137 0.11795 0.12137 0.12137 0.11795 0.12137 0.00000 0.00000 0.00171 0.00000 0.00342 0.00171 0.02564 0.02564 0.00000 0.00171 0.00000 0.00171 0.00000 0.00000 0.02735 0.00171 0.02393 0.02393 0.00000 0.00171 0.00171 0.00000 0.02393 0.02393 0.02735 0.00000 0.00000 0.00171 0.00171 0.00000 0.00000 0.02564 0.02564 0.00000 0.02393 0.00000 0.00000 0.00000 0.01026 0.02564 0.00171 0.00000 0.02564 0.02564 0.02564 0.02564 0.01026 0.00000 0.00171 0.00000 0.00171         
[230]  0.11624 0.13162 0.11453 0.11624 0.11453 0.13162 0.11453 0.11453 0.11453 0.11453 0.13162 0.11624 0.13162 0.11453 0.11453 0.13162 0.08889 0.09060 0.08889 0.08718 0.08889 0.08889 0.08718 0.08889 0.08718 0.08889 0.08718 0.08718 0.08718 0.08889 0.08718 0.08718 0.08718 0.08889 0.08718 0.08718 0.09060 0.08889 0.09060 0.08889 0.08889 0.08718 0.08889 0.08889 0.08889 0.08889 0.08889 0.08889 0.08889 0.08718 0.08718 0.08889 0.08889 0.08889 0.09060 0.08718 0.08889 0.08889 0.03419 0.04103 0.03419 0.03590 0.03932 0.03419 0.03590 0.03419 0.03419 0.04103 0.03932 0.03590 0.03932 0.03761 0.03419 0.03419 0.03932 0.04274 0.03590 0.03761 0.03932 0.04274 0.04274 0.03590 0.04444 0.03419 0.03419 0.04103 0.04274 0.04274 0.04444 0.04103 0.04274 0.04957 0.03419 0.03419 0.03932 0.04274 0.03590 0.04103 0.03419 0.04274 0.03590 0.13675 0.12308 0.12308 0.13162 0.13162 0.13162 0.13333 0.12137 0.12991 0.12308 0.12991 0.13162 0.13675 0.12137 0.12137 0.12991 0.13675 0.13333 0.13333 0.12308 0.12991 0.12137 0.12137 0.12137 0.13333 0.12137 0.13675 0.12991 0.13675 0.12137 0.13675 0.12991 0.13333 0.12991 0.12991 0.13846 0.13675 0.13333 0.12308 0.12479 0.12137 0.13333 0.13675 0.12137 0.12991 0.12991 0.12137 0.12991 0.12137 0.13675 0.13675 0.12137 0.12137 0.13675 0.12137 0.12137 0.13675 0.12137 0.12991 0.12137 0.11966 0.12991 0.12991 0.13675 0.12137 0.13162 0.13162 0.13675 0.12137 0.12479 0.12137 0.12991 0.12137 0.13333 0.12991 0.12137 0.02393 0.02393 0.02564 0.02393 0.02735 0.02222 0.01538 0.01538 0.02393 0.02564 0.02393 0.02564 0.02393 0.02393 0.01709 0.02564 0.00342 0.01368 0.02393 0.02564 0.02564 0.02393 0.01368 0.00000 0.01709 0.02393 0.02393 0.02564 0.02222 0.02393 0.02393 0.01538 0.01538 0.02393 0.01368 0.02393 0.02393 0.02393 0.02906 0.02564 0.02564 0.02393 0.02564 0.02564 0.01538 0.01538 0.02906 0.02393 0.02222 0.02393 0.02564 0.02393         
[231]  0.12308 0.12821 0.12137 0.12308 0.12137 0.12821 0.12137 0.12137 0.12137 0.12137 0.12821 0.12308 0.12821 0.12137 0.12137 0.12821 0.08376 0.08547 0.08376 0.08205 0.08376 0.08376 0.08205 0.08376 0.08205 0.08376 0.08205 0.08205 0.08205 0.08376 0.08205 0.08205 0.08205 0.08376 0.08205 0.08205 0.08547 0.08376 0.08547 0.08376 0.08376 0.08205 0.08376 0.08376 0.08376 0.08376 0.08376 0.08376 0.08376 0.08205 0.08205 0.08376 0.08376 0.08376 0.08547 0.08205 0.08376 0.08376 0.03761 0.04274 0.03761 0.03590 0.03932 0.03761 0.03590 0.03761 0.03761 0.04786 0.04274 0.03590 0.04274 0.04103 0.03761 0.03761 0.04274 0.04444 0.03590 0.04103 0.03932 0.04615 0.04444 0.03590 0.04786 0.03761 0.03761 0.04103 0.04444 0.04444 0.04786 0.04103 0.04615 0.05299 0.03761 0.03761 0.04274 0.04615 0.03590 0.04103 0.03761 0.04444 0.03590 0.13333 0.12137 0.12137 0.11966 0.11966 0.11966 0.12137 0.12137 0.11795 0.12137 0.11795 0.11966 0.13333 0.12137 0.12137 0.11795 0.13333 0.12991 0.12137 0.12137 0.11795 0.12137 0.12137 0.12137 0.12137 0.12137 0.13333 0.11795 0.13333 0.12137 0.13333 0.11795 0.12137 0.11795 0.11795 0.13504 0.13333 0.12137 0.12308 0.12308 0.12137 0.12137 0.13333 0.12137 0.11795 0.11795 0.12137 0.11795 0.12137 0.13333 0.13333 0.12137 0.12137 0.13333 0.12137 0.12137 0.13333 0.12137 0.11795 0.12137 0.11624 0.11795 0.11795 0.13333 0.12137 0.11966 0.11966 0.13333 0.12137 0.12479 0.12137 0.11795 0.12137 0.12137 0.11795 0.12137 0.00000 0.00000 0.00171 0.00000 0.00342 0.00171 0.02564 0.02564 0.00000 0.00171 0.00000 0.00171 0.00000 0.00000 0.02735 0.00171 0.02393 0.02393 0.00000 0.00171 0.00171 0.00000 0.02393 0.02393 0.02735 0.00000 0.00000 0.00171 0.00171 0.00000 0.00000 0.02564 0.02564 0.00000 0.02393 0.00000 0.00000 0.00000 0.01026 0.02564 0.00171 0.00000 0.02564 0.02564 0.02564 0.02564 0.01026 0.00000 0.00171 0.00000 0.00171 0.00000 0.02393         
[232]  0.12137 0.12650 0.11966 0.12137 0.11966 0.12650 0.11966 0.11966 0.11966 0.11966 0.12650 0.12137 0.12650 0.11966 0.11966 0.12650 0.08205 0.08376 0.08205 0.08034 0.08205 0.08205 0.08034 0.08205 0.08034 0.08205 0.08034 0.08034 0.08034 0.08205 0.08034 0.08034 0.08034 0.08205 0.08034 0.08034 0.08376 0.08205 0.08376 0.08205 0.08205 0.08034 0.08205 0.08205 0.08205 0.08205 0.08205 0.08205 0.08205 0.08034 0.08034 0.08205 0.08205 0.08205 0.08376 0.08034 0.08205 0.08205 0.03590 0.04103 0.03590 0.03419 0.03761 0.03590 0.03419 0.03590 0.03590 0.04615 0.04103 0.03419 0.04103 0.03932 0.03590 0.03590 0.04103 0.04274 0.03419 0.03932 0.03761 0.04444 0.04274 0.03419 0.04615 0.03590 0.03590 0.03932 0.04274 0.04274 0.04615 0.03932 0.04444 0.05128 0.03590 0.03590 0.04103 0.04444 0.03419 0.03932 0.03590 0.04274 0.03419 0.13162 0.11966 0.11966 0.11795 0.11795 0.11795 0.11966 0.11966 0.11624 0.11966 0.11624 0.11795 0.13162 0.11966 0.11966 0.11624 0.13162 0.12821 0.11966 0.11966 0.11624 0.11966 0.11966 0.11966 0.11966 0.11966 0.13162 0.11624 0.13162 0.11966 0.13162 0.11624 0.11966 0.11624 0.11624 0.13333 0.13162 0.11966 0.12137 0.12137 0.11966 0.11966 0.13162 0.11966 0.11624 0.11624 0.11966 0.11624 0.11966 0.13162 0.13162 0.11966 0.11966 0.13162 0.11966 0.11966 0.13162 0.11966 0.11624 0.11966 0.11453 0.11624 0.11624 0.13162 0.11966 0.11795 0.11795 0.13162 0.11966 0.12308 0.11966 0.11624 0.11966 0.11966 0.11624 0.11966 0.00171 0.00171 0.00342 0.00171 0.00513 0.00342 0.02393 0.02393 0.00171 0.00342 0.00171 0.00342 0.00171 0.00171 0.02564 0.00342 0.02222 0.02222 0.00171 0.00342 0.00342 0.00171 0.02222 0.02222 0.02564 0.00171 0.00171 0.00342 0.00000 0.00171 0.00171 0.02393 0.02393 0.00171 0.02222 0.00171 0.00171 0.00171 0.00855 0.02393 0.00342 0.00171 0.02393 0.02393 0.02393 0.02393 0.00855 0.00171 0.00000 0.00171 0.00342 0.00171 0.02222 0.00171         
[233]  0.12308 0.12821 0.12137 0.12308 0.12137 0.12821 0.12137 0.12137 0.12137 0.12137 0.12821 0.12308 0.12821 0.12137 0.12137 0.12821 0.08376 0.08547 0.08376 0.08205 0.08376 0.08376 0.08205 0.08376 0.08205 0.08376 0.08205 0.08205 0.08205 0.08376 0.08205 0.08205 0.08205 0.08376 0.08205 0.08205 0.08547 0.08376 0.08547 0.08376 0.08376 0.08205 0.08376 0.08376 0.08376 0.08376 0.08376 0.08376 0.08376 0.08205 0.08205 0.08376 0.08376 0.08376 0.08547 0.08205 0.08376 0.08376 0.03761 0.04274 0.03761 0.03590 0.03932 0.03761 0.03590 0.03761 0.03761 0.04786 0.04274 0.03590 0.04274 0.04103 0.03761 0.03761 0.04274 0.04444 0.03590 0.04103 0.03932 0.04615 0.04444 0.03590 0.04786 0.03761 0.03761 0.04103 0.04444 0.04444 0.04786 0.04103 0.04615 0.05299 0.03761 0.03761 0.04274 0.04615 0.03590 0.04103 0.03761 0.04444 0.03590 0.13333 0.12137 0.12137 0.11966 0.11966 0.11966 0.12137 0.12137 0.11795 0.12137 0.11795 0.11966 0.13333 0.12137 0.12137 0.11795 0.13333 0.12991 0.12137 0.12137 0.11795 0.12137 0.12137 0.12137 0.12137 0.12137 0.13333 0.11795 0.13333 0.12137 0.13333 0.11795 0.12137 0.11795 0.11795 0.13504 0.13333 0.12137 0.12308 0.12308 0.12137 0.12137 0.13333 0.12137 0.11795 0.11795 0.12137 0.11795 0.12137 0.13333 0.13333 0.12137 0.12137 0.13333 0.12137 0.12137 0.13333 0.12137 0.11795 0.12137 0.11624 0.11795 0.11795 0.13333 0.12137 0.11966 0.11966 0.13333 0.12137 0.12479 0.12137 0.11795 0.12137 0.12137 0.11795 0.12137 0.00000 0.00000 0.00171 0.00000 0.00342 0.00171 0.02564 0.02564 0.00000 0.00171 0.00000 0.00171 0.00000 0.00000 0.02735 0.00171 0.02393 0.02393 0.00000 0.00171 0.00171 0.00000 0.02393 0.02393 0.02735 0.00000 0.00000 0.00171 0.00171 0.00000 0.00000 0.02564 0.02564 0.00000 0.02393 0.00000 0.00000 0.00000 0.01026 0.02564 0.00171 0.00000 0.02564 0.02564 0.02564 0.02564 0.01026 0.00000 0.00171 0.00000 0.00171 0.00000 0.02393 0.00000 0.00171         
[234]  0.12308 0.12821 0.12137 0.12308 0.12137 0.12821 0.12137 0.12137 0.12137 0.12137 0.12821 0.12308 0.12821 0.12137 0.12137 0.12821 0.08376 0.08547 0.08376 0.08205 0.08376 0.08376 0.08205 0.08376 0.08205 0.08376 0.08205 0.08205 0.08205 0.08376 0.08205 0.08205 0.08205 0.08376 0.08205 0.08205 0.08547 0.08376 0.08547 0.08376 0.08376 0.08205 0.08376 0.08376 0.08376 0.08376 0.08376 0.08376 0.08376 0.08205 0.08205 0.08376 0.08376 0.08376 0.08547 0.08205 0.08376 0.08376 0.03761 0.04274 0.03761 0.03590 0.03932 0.03761 0.03590 0.03761 0.03761 0.04786 0.04274 0.03590 0.04274 0.04103 0.03761 0.03761 0.04274 0.04444 0.03590 0.04103 0.03932 0.04615 0.04444 0.03590 0.04786 0.03761 0.03761 0.04103 0.04444 0.04444 0.04786 0.04103 0.04615 0.05299 0.03761 0.03761 0.04274 0.04615 0.03590 0.04103 0.03761 0.04444 0.03590 0.13333 0.12137 0.12137 0.11966 0.11966 0.11966 0.12137 0.12137 0.11795 0.12137 0.11795 0.11966 0.13333 0.12137 0.12137 0.11795 0.13333 0.12991 0.12137 0.12137 0.11795 0.12137 0.12137 0.12137 0.12137 0.12137 0.13333 0.11795 0.13333 0.12137 0.13333 0.11795 0.12137 0.11795 0.11795 0.13504 0.13333 0.12137 0.12308 0.12308 0.12137 0.12137 0.13333 0.12137 0.11795 0.11795 0.12137 0.11795 0.12137 0.13333 0.13333 0.12137 0.12137 0.13333 0.12137 0.12137 0.13333 0.12137 0.11795 0.12137 0.11624 0.11795 0.11795 0.13333 0.12137 0.11966 0.11966 0.13333 0.12137 0.12479 0.12137 0.11795 0.12137 0.12137 0.11795 0.12137 0.00000 0.00000 0.00171 0.00000 0.00342 0.00171 0.02564 0.02564 0.00000 0.00171 0.00000 0.00171 0.00000 0.00000 0.02735 0.00171 0.02393 0.02393 0.00000 0.00171 0.00171 0.00000 0.02393 0.02393 0.02735 0.00000 0.00000 0.00171 0.00171 0.00000 0.00000 0.02564 0.02564 0.00000 0.02393 0.00000 0.00000 0.00000 0.01026 0.02564 0.00171 0.00000 0.02564 0.02564 0.02564 0.02564 0.01026 0.00000 0.00171 0.00000 0.00171 0.00000 0.02393 0.00000 0.00171 0.00000         
[235]  0.12308 0.12821 0.12137 0.12308 0.12137 0.12821 0.12137 0.12137 0.12137 0.12137 0.12821 0.12308 0.12821 0.12137 0.12137 0.12821 0.08376 0.08547 0.08376 0.08205 0.08376 0.08376 0.08205 0.08376 0.08205 0.08376 0.08205 0.08205 0.08205 0.08376 0.08205 0.08205 0.08205 0.08376 0.08205 0.08205 0.08547 0.08376 0.08547 0.08376 0.08376 0.08205 0.08376 0.08376 0.08376 0.08376 0.08376 0.08376 0.08376 0.08205 0.08205 0.08376 0.08376 0.08376 0.08547 0.08205 0.08376 0.08376 0.03761 0.04274 0.03761 0.03590 0.03932 0.03761 0.03590 0.03761 0.03761 0.04786 0.04274 0.03590 0.04274 0.04103 0.03761 0.03761 0.04274 0.04444 0.03590 0.04103 0.03932 0.04615 0.04444 0.03590 0.04786 0.03761 0.03761 0.04103 0.04444 0.04444 0.04786 0.04103 0.04615 0.05299 0.03761 0.03761 0.04274 0.04615 0.03590 0.04103 0.03761 0.04444 0.03590 0.13333 0.12137 0.12137 0.11966 0.11966 0.11966 0.12137 0.12137 0.11795 0.12137 0.11795 0.11966 0.13333 0.12137 0.12137 0.11795 0.13333 0.12991 0.12137 0.12137 0.11795 0.12137 0.12137 0.12137 0.12137 0.12137 0.13333 0.11795 0.13333 0.12137 0.13333 0.11795 0.12137 0.11795 0.11795 0.13504 0.13333 0.12137 0.12308 0.12308 0.12137 0.12137 0.13333 0.12137 0.11795 0.11795 0.12137 0.11795 0.12137 0.13333 0.13333 0.12137 0.12137 0.13333 0.12137 0.12137 0.13333 0.12137 0.11795 0.12137 0.11624 0.11795 0.11795 0.13333 0.12137 0.11966 0.11966 0.13333 0.12137 0.12479 0.12137 0.11795 0.12137 0.12137 0.11795 0.12137 0.00000 0.00000 0.00171 0.00000 0.00342 0.00171 0.02564 0.02564 0.00000 0.00171 0.00000 0.00171 0.00000 0.00000 0.02735 0.00171 0.02393 0.02393 0.00000 0.00171 0.00171 0.00000 0.02393 0.02393 0.02735 0.00000 0.00000 0.00171 0.00171 0.00000 0.00000 0.02564 0.02564 0.00000 0.02393 0.00000 0.00000 0.00000 0.01026 0.02564 0.00171 0.00000 0.02564 0.02564 0.02564 0.02564 0.01026 0.00000 0.00171 0.00000 0.00171 0.00000 0.02393 0.00000 0.00171 0.00000 0.00000         
[236]  0.11795 0.12991 0.11624 0.11795 0.11624 0.12991 0.11624 0.11624 0.11624 0.11624 0.12991 0.11795 0.12991 0.11624 0.11624 0.12991 0.08376 0.08547 0.08376 0.08205 0.08376 0.08376 0.08205 0.08376 0.08205 0.08376 0.08205 0.08205 0.08205 0.08376 0.08205 0.08205 0.08205 0.08376 0.08205 0.08205 0.08547 0.08376 0.08547 0.08376 0.08376 0.08205 0.08376 0.08376 0.08376 0.08376 0.08376 0.08376 0.08376 0.08205 0.08205 0.08376 0.08376 0.08376 0.08547 0.08205 0.08376 0.08376 0.03761 0.04274 0.03761 0.03932 0.04274 0.03761 0.03932 0.03761 0.03761 0.04274 0.04274 0.03932 0.04274 0.04103 0.03761 0.03761 0.04274 0.04444 0.03932 0.04103 0.04274 0.04615 0.04444 0.03932 0.04786 0.03761 0.03761 0.04444 0.04444 0.04444 0.04786 0.04444 0.04615 0.05128 0.03761 0.03761 0.04274 0.04615 0.03932 0.04444 0.03761 0.04444 0.03932 0.13675 0.12137 0.12137 0.12991 0.12991 0.12991 0.13162 0.12479 0.12821 0.12137 0.12821 0.12991 0.13675 0.12479 0.12479 0.12821 0.13675 0.13333 0.13162 0.12137 0.12821 0.12479 0.12479 0.12479 0.13162 0.12479 0.13675 0.12821 0.13675 0.12479 0.13675 0.12821 0.13162 0.12821 0.12821 0.13846 0.13675 0.13162 0.11966 0.12308 0.12479 0.13162 0.13675 0.12479 0.12821 0.12821 0.12479 0.12821 0.12479 0.13675 0.13675 0.12479 0.12479 0.13675 0.12479 0.12479 0.13675 0.12479 0.12821 0.12479 0.11624 0.12821 0.12821 0.13675 0.12479 0.12991 0.12991 0.13675 0.12479 0.12137 0.12479 0.12821 0.12479 0.13162 0.12821 0.12479 0.02735 0.02735 0.02906 0.02735 0.03077 0.02906 0.00513 0.00513 0.02735 0.02906 0.02735 0.02906 0.02735 0.02735 0.00000 0.02906 0.01709 0.00342 0.02735 0.02906 0.02906 0.02735 0.00342 0.01709 0.00000 0.02735 0.02735 0.02906 0.02564 0.02735 0.02735 0.00513 0.00513 0.02735 0.00342 0.02735 0.02735 0.02735 0.03248 0.02906 0.02906 0.02735 0.02906 0.02906 0.00171 0.00513 0.03248 0.02735 0.02564 0.02735 0.02906 0.02735 0.01709 0.02735 0.02564 0.02735 0.02735 0.02735         
[237]  0.11624 0.13162 0.11453 0.11624 0.11453 0.13162 0.11453 0.11453 0.11453 0.11453 0.13162 0.11624 0.13162 0.11453 0.11453 0.13162 0.08889 0.09060 0.08889 0.08718 0.08889 0.08889 0.08718 0.08889 0.08718 0.08889 0.08718 0.08718 0.08718 0.08889 0.08718 0.08718 0.08718 0.08889 0.08718 0.08718 0.09060 0.08889 0.09060 0.08889 0.08889 0.08718 0.08889 0.08889 0.08889 0.08889 0.08889 0.08889 0.08889 0.08718 0.08718 0.08889 0.08889 0.08889 0.09060 0.08718 0.08889 0.08889 0.03419 0.04103 0.03419 0.03590 0.03932 0.03419 0.03590 0.03419 0.03419 0.04103 0.03932 0.03590 0.03932 0.03761 0.03419 0.03419 0.03932 0.04274 0.03590 0.03761 0.03932 0.04274 0.04274 0.03590 0.04444 0.03419 0.03419 0.04103 0.04274 0.04274 0.04444 0.04103 0.04274 0.04957 0.03419 0.03419 0.03932 0.04274 0.03590 0.04103 0.03419 0.04274 0.03590 0.13675 0.12308 0.12308 0.13162 0.13162 0.13162 0.13333 0.12137 0.12991 0.12308 0.12991 0.13162 0.13675 0.12137 0.12137 0.12991 0.13675 0.13333 0.13333 0.12308 0.12991 0.12137 0.12137 0.12137 0.13333 0.12137 0.13675 0.12991 0.13675 0.12137 0.13675 0.12991 0.13333 0.12991 0.12991 0.13846 0.13675 0.13333 0.12308 0.12479 0.12137 0.13333 0.13675 0.12137 0.12991 0.12991 0.12137 0.12991 0.12137 0.13675 0.13675 0.12137 0.12137 0.13675 0.12137 0.12137 0.13675 0.12137 0.12991 0.12137 0.11966 0.12991 0.12991 0.13675 0.12137 0.13162 0.13162 0.13675 0.12137 0.12479 0.12137 0.12991 0.12137 0.13333 0.12991 0.12137 0.02393 0.02393 0.02564 0.02393 0.02735 0.02222 0.01538 0.01538 0.02393 0.02564 0.02393 0.02564 0.02393 0.02393 0.01709 0.02564 0.00342 0.01368 0.02393 0.02564 0.02564 0.02393 0.01368 0.00000 0.01709 0.02393 0.02393 0.02564 0.02222 0.02393 0.02393 0.01538 0.01538 0.02393 0.01368 0.02393 0.02393 0.02393 0.02906 0.02564 0.02564 0.02393 0.02564 0.02564 0.01538 0.01538 0.02906 0.02393 0.02222 0.02393 0.02564 0.02393 0.00000 0.02393 0.02222 0.02393 0.02393 0.02393 0.01709         
[238]  0.11624 0.13162 0.11453 0.11624 0.11453 0.13162 0.11453 0.11453 0.11453 0.11453 0.13162 0.11624 0.13162 0.11453 0.11453 0.13162 0.08889 0.09060 0.08889 0.08718 0.08889 0.08889 0.08718 0.08889 0.08718 0.08889 0.08718 0.08718 0.08718 0.08889 0.08718 0.08718 0.08718 0.08889 0.08718 0.08718 0.09060 0.08889 0.09060 0.08889 0.08889 0.08718 0.08889 0.08889 0.08889 0.08889 0.08889 0.08889 0.08889 0.08718 0.08718 0.08889 0.08889 0.08889 0.09060 0.08718 0.08889 0.08889 0.03419 0.04103 0.03419 0.03590 0.03932 0.03419 0.03590 0.03419 0.03419 0.04103 0.03932 0.03590 0.03932 0.03761 0.03419 0.03419 0.03932 0.04274 0.03590 0.03761 0.03932 0.04274 0.04274 0.03590 0.04444 0.03419 0.03419 0.04103 0.04274 0.04274 0.04444 0.04103 0.04274 0.04957 0.03419 0.03419 0.03932 0.04274 0.03590 0.04103 0.03419 0.04274 0.03590 0.13675 0.12308 0.12308 0.13162 0.13162 0.13162 0.13333 0.12137 0.12991 0.12308 0.12991 0.13162 0.13675 0.12137 0.12137 0.12991 0.13675 0.13333 0.13333 0.12308 0.12991 0.12137 0.12137 0.12137 0.13333 0.12137 0.13675 0.12991 0.13675 0.12137 0.13675 0.12991 0.13333 0.12991 0.12991 0.13846 0.13675 0.13333 0.12308 0.12479 0.12137 0.13333 0.13675 0.12137 0.12991 0.12991 0.12137 0.12991 0.12137 0.13675 0.13675 0.12137 0.12137 0.13675 0.12137 0.12137 0.13675 0.12137 0.12991 0.12137 0.11966 0.12991 0.12991 0.13675 0.12137 0.13162 0.13162 0.13675 0.12137 0.12479 0.12137 0.12991 0.12137 0.13333 0.12991 0.12137 0.02393 0.02393 0.02564 0.02393 0.02735 0.02222 0.01538 0.01538 0.02393 0.02564 0.02393 0.02564 0.02393 0.02393 0.01709 0.02564 0.00342 0.01368 0.02393 0.02564 0.02564 0.02393 0.01368 0.00342 0.01709 0.02393 0.02393 0.02564 0.02222 0.02393 0.02393 0.01538 0.01538 0.02393 0.01368 0.02393 0.02393 0.02393 0.02906 0.02564 0.02564 0.02393 0.02564 0.02564 0.01538 0.01538 0.02906 0.02393 0.02222 0.02393 0.02564 0.02393 0.00342 0.02393 0.02222 0.02393 0.02393 0.02393 0.01709 0.00342         
[239]  0.12308 0.12821 0.12137 0.12308 0.12137 0.12821 0.12137 0.12137 0.12137 0.12137 0.12821 0.12308 0.12821 0.12137 0.12137 0.12821 0.08376 0.08547 0.08376 0.08205 0.08376 0.08376 0.08205 0.08376 0.08205 0.08376 0.08205 0.08205 0.08205 0.08376 0.08205 0.08205 0.08205 0.08376 0.08205 0.08205 0.08547 0.08376 0.08547 0.08376 0.08376 0.08205 0.08376 0.08376 0.08376 0.08376 0.08376 0.08376 0.08376 0.08205 0.08205 0.08376 0.08376 0.08376 0.08547 0.08205 0.08376 0.08376 0.03761 0.04274 0.03761 0.03590 0.03932 0.03761 0.03590 0.03761 0.03761 0.04786 0.04274 0.03590 0.04274 0.04103 0.03761 0.03761 0.04274 0.04444 0.03590 0.04103 0.03932 0.04615 0.04444 0.03590 0.04786 0.03761 0.03761 0.04103 0.04444 0.04444 0.04786 0.04103 0.04615 0.05299 0.03761 0.03761 0.04274 0.04615 0.03590 0.04103 0.03761 0.04444 0.03590 0.13333 0.12137 0.12137 0.11966 0.11966 0.11966 0.12137 0.12137 0.11795 0.12137 0.11795 0.11966 0.13333 0.12137 0.12137 0.11795 0.13333 0.12991 0.12137 0.12137 0.11795 0.12137 0.12137 0.12137 0.12137 0.12137 0.13333 0.11795 0.13333 0.12137 0.13333 0.11795 0.12137 0.11795 0.11795 0.13504 0.13333 0.12137 0.12308 0.12308 0.12137 0.12137 0.13333 0.12137 0.11795 0.11795 0.12137 0.11795 0.12137 0.13333 0.13333 0.12137 0.12137 0.13333 0.12137 0.12137 0.13333 0.12137 0.11795 0.12137 0.11624 0.11795 0.11795 0.13333 0.12137 0.11966 0.11966 0.13333 0.12137 0.12479 0.12137 0.11795 0.12137 0.12137 0.11795 0.12137 0.00000 0.00000 0.00171 0.00000 0.00342 0.00171 0.02564 0.02564 0.00000 0.00171 0.00000 0.00171 0.00000 0.00000 0.02735 0.00171 0.02393 0.02393 0.00000 0.00171 0.00171 0.00000 0.02393 0.02393 0.02735 0.00000 0.00000 0.00171 0.00171 0.00000 0.00000 0.02564 0.02564 0.00000 0.02393 0.00000 0.00000 0.00000 0.01026 0.02564 0.00171 0.00000 0.02564 0.02564 0.02564 0.02564 0.01026 0.00000 0.00171 0.00000 0.00171 0.00000 0.02393 0.00000 0.00171 0.00000 0.00000 0.00000 0.02735 0.02393 0.02393         
[240]  0.12308 0.12479 0.12137 0.12308 0.12137 0.12479 0.12137 0.12137 0.12137 0.12137 0.12479 0.12308 0.12479 0.12137 0.12137 0.12479 0.08547 0.08718 0.08547 0.08376 0.08547 0.08547 0.08376 0.08547 0.08376 0.08547 0.08376 0.08376 0.08376 0.08547 0.08376 0.08376 0.08376 0.08547 0.08376 0.08376 0.08718 0.08547 0.08718 0.08547 0.08547 0.08376 0.08547 0.08547 0.08547 0.08547 0.08547 0.08547 0.08547 0.08376 0.08376 0.08547 0.08547 0.08547 0.08718 0.08376 0.08547 0.08547 0.04274 0.04786 0.04274 0.04103 0.04444 0.04274 0.04103 0.04274 0.04274 0.05299 0.04786 0.04103 0.04786 0.04615 0.04274 0.04274 0.04786 0.04957 0.04103 0.04615 0.04444 0.04786 0.04957 0.04103 0.04957 0.04274 0.04274 0.04615 0.04957 0.04957 0.04957 0.04615 0.04786 0.05812 0.04274 0.04274 0.04786 0.04786 0.04103 0.04615 0.04274 0.04957 0.04103 0.13162 0.11966 0.11966 0.12479 0.12479 0.12479 0.12308 0.11966 0.12308 0.11966 0.12308 0.12479 0.13162 0.11966 0.11966 0.12308 0.13162 0.12821 0.12650 0.11966 0.12308 0.11966 0.11966 0.11966 0.12308 0.11966 0.13162 0.12308 0.13162 0.11966 0.13162 0.12308 0.12308 0.12308 0.12308 0.13333 0.13162 0.12308 0.12137 0.12137 0.11966 0.12308 0.13162 0.11966 0.12308 0.12308 0.11966 0.12308 0.11966 0.13162 0.13162 0.11966 0.11966 0.13162 0.11966 0.11966 0.13162 0.11966 0.12308 0.11966 0.11453 0.12308 0.12308 0.13162 0.11966 0.12479 0.12479 0.13162 0.11966 0.12308 0.11966 0.12308 0.11966 0.12308 0.12308 0.11966 0.01026 0.01026 0.01197 0.01026 0.01368 0.01197 0.03077 0.03077 0.01026 0.01197 0.01026 0.01197 0.01026 0.01026 0.03248 0.01197 0.02906 0.02906 0.01026 0.01197 0.01197 0.01026 0.02906 0.02906 0.03248 0.01026 0.01026 0.01197 0.00855 0.01026 0.01026 0.03077 0.03077 0.01026 0.02906 0.01026 0.01026 0.01026 0.00000 0.03077 0.01197 0.01026 0.03077 0.03077 0.03077 0.03077 0.00000 0.01026 0.00855 0.01026 0.01197 0.01026 0.02906 0.01026 0.00855 0.01026 0.01026 0.01026 0.03248 0.02906 0.02906 0.01026         
[241]  0.12308 0.12821 0.12137 0.12308 0.12137 0.12821 0.12137 0.12137 0.12137 0.12137 0.12821 0.12308 0.12821 0.12137 0.12137 0.12821 0.08376 0.08547 0.08376 0.08205 0.08376 0.08376 0.08205 0.08376 0.08205 0.08376 0.08205 0.08205 0.08205 0.08376 0.08205 0.08205 0.08205 0.08376 0.08205 0.08205 0.08547 0.08376 0.08547 0.08376 0.08376 0.08205 0.08376 0.08376 0.08376 0.08376 0.08376 0.08376 0.08376 0.08205 0.08205 0.08376 0.08376 0.08376 0.08547 0.08205 0.08376 0.08376 0.03761 0.04274 0.03761 0.03590 0.03932 0.03761 0.03590 0.03761 0.03761 0.04786 0.04274 0.03590 0.04274 0.04103 0.03761 0.03761 0.04274 0.04444 0.03590 0.04103 0.03932 0.04615 0.04444 0.03590 0.04786 0.03761 0.03761 0.04103 0.04444 0.04444 0.04786 0.04103 0.04615 0.05299 0.03761 0.03761 0.04274 0.04615 0.03590 0.04103 0.03761 0.04444 0.03590 0.13333 0.12137 0.12137 0.11966 0.11966 0.11966 0.12137 0.12137 0.11795 0.12137 0.11795 0.11966 0.13333 0.12137 0.12137 0.11795 0.13333 0.12991 0.12137 0.12137 0.11795 0.12137 0.12137 0.12137 0.12137 0.12137 0.13333 0.11795 0.13333 0.12137 0.13333 0.11795 0.12137 0.11795 0.11795 0.13504 0.13333 0.12137 0.12308 0.12308 0.12137 0.12137 0.13333 0.12137 0.11795 0.11795 0.12137 0.11795 0.12137 0.13333 0.13333 0.12137 0.12137 0.13333 0.12137 0.12137 0.13333 0.12137 0.11795 0.12137 0.11624 0.11795 0.11795 0.13333 0.12137 0.11966 0.11966 0.13333 0.12137 0.12479 0.12137 0.11795 0.12137 0.12137 0.11795 0.12137 0.00000 0.00000 0.00171 0.00000 0.00342 0.00171 0.02564 0.02564 0.00000 0.00171 0.00000 0.00171 0.00000 0.00000 0.02735 0.00171 0.02393 0.02393 0.00000 0.00171 0.00171 0.00000 0.02393 0.02393 0.02735 0.00000 0.00000 0.00171 0.00171 0.00000 0.00000 0.02564 0.02564 0.00000 0.02393 0.00000 0.00000 0.00000 0.01026 0.02564 0.00171 0.00000 0.02564 0.02564 0.02564 0.02564 0.01026 0.00000 0.00171 0.00000 0.00171 0.00000 0.02393 0.00000 0.00171 0.00000 0.00000 0.00000 0.02735 0.02393 0.02393 0.00000 0.01026         
[242]  0.11966 0.12821 0.11795 0.11966 0.11795 0.12821 0.11795 0.11795 0.11795 0.11795 0.12821 0.11966 0.12821 0.11795 0.11795 0.12821 0.08205 0.08376 0.08205 0.08034 0.08205 0.08205 0.08034 0.08205 0.08034 0.08205 0.08034 0.08034 0.08034 0.08205 0.08034 0.08034 0.08034 0.08205 0.08034 0.08034 0.08376 0.08205 0.08376 0.08205 0.08205 0.08034 0.08205 0.08205 0.08205 0.08205 0.08205 0.08205 0.08205 0.08034 0.08034 0.08205 0.08205 0.08205 0.08376 0.08034 0.08205 0.08205 0.03932 0.04444 0.03932 0.04103 0.04444 0.03932 0.04103 0.03932 0.03932 0.04444 0.04444 0.04103 0.04444 0.04274 0.03932 0.03932 0.04444 0.04615 0.04103 0.04274 0.04444 0.04786 0.04615 0.04103 0.04957 0.03932 0.03932 0.04615 0.04615 0.04615 0.04957 0.04615 0.04786 0.05299 0.03932 0.03932 0.04444 0.04786 0.04103 0.04615 0.03932 0.04615 0.04103 0.13846 0.12308 0.12308 0.13162 0.13162 0.13162 0.13333 0.12308 0.12991 0.12308 0.12991 0.13162 0.13846 0.12308 0.12308 0.12991 0.13846 0.13504 0.13333 0.12308 0.12991 0.12308 0.12308 0.12308 0.13333 0.12308 0.13846 0.12991 0.13846 0.12308 0.13846 0.12991 0.13333 0.12991 0.12991 0.14017 0.13846 0.13333 0.12137 0.12479 0.12308 0.13333 0.13846 0.12308 0.12991 0.12991 0.12308 0.12991 0.12308 0.13846 0.13846 0.12308 0.12308 0.13846 0.12308 0.12308 0.13846 0.12308 0.12991 0.12308 0.11795 0.12991 0.12991 0.13846 0.12308 0.13162 0.13162 0.13846 0.12308 0.12308 0.12308 0.12991 0.12308 0.13333 0.12991 0.12308 0.02564 0.02564 0.02735 0.02564 0.02906 0.02735 0.00342 0.00342 0.02564 0.02735 0.02564 0.02735 0.02564 0.02564 0.00171 0.02735 0.01538 0.00171 0.02564 0.02735 0.02735 0.02564 0.00171 0.01538 0.00171 0.02564 0.02564 0.02735 0.02393 0.02564 0.02564 0.00342 0.00342 0.02564 0.00171 0.02564 0.02564 0.02564 0.03077 0.02735 0.02735 0.02564 0.02735 0.02735 0.00000 0.00342 0.03077 0.02564 0.02393 0.02564 0.02735 0.02564 0.01538 0.02564 0.02393 0.02564 0.02564 0.02564 0.00171 0.01538 0.01538 0.02564 0.03077 0.02564         
[243]  0.12308 0.12821 0.12137 0.12308 0.12137 0.12821 0.12137 0.12137 0.12137 0.12137 0.12821 0.12308 0.12821 0.12137 0.12137 0.12821 0.08376 0.08547 0.08376 0.08205 0.08376 0.08376 0.08205 0.08376 0.08205 0.08376 0.08205 0.08205 0.08205 0.08376 0.08205 0.08205 0.08205 0.08376 0.08205 0.08205 0.08547 0.08376 0.08547 0.08376 0.08376 0.08205 0.08376 0.08376 0.08376 0.08376 0.08376 0.08376 0.08376 0.08205 0.08205 0.08376 0.08376 0.08376 0.08547 0.08205 0.08376 0.08376 0.03761 0.04274 0.03761 0.03590 0.03932 0.03761 0.03590 0.03761 0.03761 0.04786 0.04274 0.03590 0.04274 0.04103 0.03761 0.03761 0.04274 0.04444 0.03590 0.04103 0.03932 0.04615 0.04444 0.03590 0.04786 0.03761 0.03761 0.04103 0.04444 0.04444 0.04786 0.04103 0.04615 0.05299 0.03761 0.03761 0.04274 0.04615 0.03590 0.04103 0.03761 0.04444 0.03590 0.13333 0.12137 0.12137 0.11966 0.11966 0.11966 0.12137 0.12137 0.11795 0.12137 0.11795 0.11966 0.13333 0.12137 0.12137 0.11795 0.13333 0.12991 0.12137 0.12137 0.11795 0.12137 0.12137 0.12137 0.12137 0.12137 0.13333 0.11795 0.13333 0.12137 0.13333 0.11795 0.12137 0.11795 0.11795 0.13504 0.13333 0.12137 0.12308 0.12308 0.12137 0.12137 0.13333 0.12137 0.11795 0.11795 0.12137 0.11795 0.12137 0.13333 0.13333 0.12137 0.12137 0.13333 0.12137 0.12137 0.13333 0.12137 0.11795 0.12137 0.11624 0.11795 0.11795 0.13333 0.12137 0.11966 0.11966 0.13333 0.12137 0.12479 0.12137 0.11795 0.12137 0.12137 0.11795 0.12137 0.00000 0.00000 0.00171 0.00000 0.00342 0.00171 0.02564 0.02564 0.00000 0.00171 0.00000 0.00171 0.00000 0.00000 0.02735 0.00171 0.02393 0.02393 0.00000 0.00171 0.00171 0.00000 0.02393 0.02393 0.02735 0.00000 0.00000 0.00171 0.00171 0.00000 0.00000 0.02564 0.02564 0.00000 0.02393 0.00000 0.00000 0.00000 0.01026 0.02564 0.00171 0.00000 0.02564 0.02564 0.02564 0.02564 0.01026 0.00000 0.00171 0.00000 0.00171 0.00000 0.02393 0.00000 0.00171 0.00000 0.00000 0.00000 0.02735 0.02393 0.02393 0.00000 0.01026 0.00000 0.02564         
[244]  0.11795 0.12650 0.11624 0.11795 0.11624 0.12650 0.11624 0.11624 0.11624 0.11624 0.12650 0.11795 0.12650 0.11624 0.11624 0.12650 0.08718 0.08718 0.08718 0.08547 0.08718 0.08718 0.08547 0.08718 0.08547 0.08718 0.08547 0.08547 0.08547 0.08718 0.08547 0.08547 0.08547 0.08718 0.08547 0.08547 0.08718 0.08718 0.08889 0.08718 0.08718 0.08547 0.08718 0.08718 0.08718 0.08718 0.08718 0.08718 0.08718 0.08547 0.08547 0.08718 0.08718 0.08718 0.08889 0.08547 0.08718 0.08718 0.04103 0.04615 0.04103 0.04274 0.04274 0.04103 0.04274 0.04103 0.04103 0.04615 0.04615 0.04274 0.04615 0.04444 0.04103 0.04103 0.04615 0.04786 0.04274 0.04444 0.04274 0.04957 0.04786 0.04274 0.05128 0.04103 0.04103 0.04786 0.04786 0.04786 0.05128 0.04786 0.04957 0.05470 0.04103 0.04103 0.04615 0.04957 0.04274 0.04786 0.04103 0.04786 0.04274 0.13846 0.12308 0.12308 0.13162 0.13333 0.13162 0.13333 0.12308 0.13162 0.12308 0.13162 0.13333 0.13846 0.12308 0.12308 0.13162 0.13846 0.13504 0.13504 0.12308 0.13162 0.12308 0.12308 0.12308 0.13333 0.12308 0.13846 0.13162 0.13846 0.12308 0.13846 0.13162 0.13333 0.13162 0.12991 0.14017 0.13846 0.13333 0.12137 0.12479 0.12308 0.13333 0.13846 0.12308 0.13162 0.13162 0.12308 0.13162 0.12308 0.13846 0.13846 0.12308 0.12308 0.13846 0.12308 0.12308 0.13846 0.12308 0.13162 0.12308 0.11795 0.13162 0.13162 0.13846 0.12308 0.13162 0.13333 0.13846 0.12308 0.12308 0.12308 0.13162 0.12308 0.13333 0.13162 0.12308 0.02735 0.02735 0.02906 0.02735 0.03077 0.02906 0.00513 0.00171 0.02735 0.02906 0.02735 0.02906 0.02735 0.02735 0.00684 0.02906 0.01709 0.00342 0.02735 0.02906 0.02906 0.02735 0.00342 0.01709 0.00684 0.02735 0.02735 0.02906 0.02564 0.02735 0.02735 0.00171 0.00513 0.02735 0.00342 0.02735 0.02735 0.02735 0.03248 0.02906 0.02906 0.02735 0.02906 0.02906 0.00513 0.00513 0.03248 0.02735 0.02564 0.02735 0.02906 0.02735 0.01709 0.02735 0.02564 0.02735 0.02735 0.02735 0.00684 0.01709 0.01709 0.02735 0.03248 0.02735 0.00513 0.02735         
[245]  0.12308 0.12821 0.12137 0.12308 0.12137 0.12821 0.12137 0.12137 0.12137 0.12137 0.12821 0.12308 0.12821 0.12137 0.12137 0.12821 0.08376 0.08547 0.08376 0.08205 0.08376 0.08376 0.08205 0.08376 0.08205 0.08376 0.08205 0.08205 0.08205 0.08376 0.08205 0.08205 0.08205 0.08376 0.08205 0.08205 0.08547 0.08376 0.08547 0.08376 0.08376 0.08205 0.08376 0.08376 0.08376 0.08376 0.08376 0.08376 0.08376 0.08205 0.08205 0.08376 0.08376 0.08376 0.08547 0.08205 0.08376 0.08376 0.03761 0.04274 0.03761 0.03590 0.03932 0.03761 0.03590 0.03761 0.03761 0.04786 0.04274 0.03590 0.04274 0.04103 0.03761 0.03761 0.04274 0.04444 0.03590 0.04103 0.03932 0.04615 0.04444 0.03590 0.04786 0.03761 0.03761 0.04103 0.04444 0.04444 0.04786 0.04103 0.04615 0.05299 0.03761 0.03761 0.04274 0.04615 0.03590 0.04103 0.03761 0.04444 0.03590 0.13333 0.12137 0.12137 0.11966 0.11966 0.11966 0.12137 0.12137 0.11795 0.12137 0.11795 0.11966 0.13333 0.12137 0.12137 0.11795 0.13333 0.12991 0.12137 0.12137 0.11795 0.12137 0.12137 0.12137 0.12137 0.12137 0.13333 0.11795 0.13333 0.12137 0.13333 0.11795 0.12137 0.11795 0.11795 0.13504 0.13333 0.12137 0.12308 0.12308 0.12137 0.12137 0.13333 0.12137 0.11795 0.11795 0.12137 0.11795 0.12137 0.13333 0.13333 0.12137 0.12137 0.13333 0.12137 0.12137 0.13333 0.12137 0.11795 0.12137 0.11624 0.11795 0.11795 0.13333 0.12137 0.11966 0.11966 0.13333 0.12137 0.12479 0.12137 0.11795 0.12137 0.12137 0.11795 0.12137 0.00000 0.00000 0.00171 0.00000 0.00342 0.00171 0.02564 0.02564 0.00000 0.00171 0.00000 0.00171 0.00000 0.00000 0.02735 0.00171 0.02393 0.02393 0.00000 0.00171 0.00171 0.00000 0.02393 0.02393 0.02735 0.00000 0.00000 0.00171 0.00171 0.00000 0.00000 0.02564 0.02564 0.00000 0.02393 0.00000 0.00000 0.00000 0.01026 0.02564 0.00171 0.00000 0.02564 0.02564 0.02564 0.02564 0.01026 0.00000 0.00171 0.00000 0.00171 0.00000 0.02393 0.00000 0.00171 0.00000 0.00000 0.00000 0.02735 0.02393 0.02393 0.00000 0.01026 0.00000 0.02564 0.00000 0.02735         
[246]  0.11624 0.12479 0.11453 0.11624 0.11453 0.12479 0.11453 0.11453 0.11453 0.11453 0.12479 0.11624 0.12479 0.11453 0.11453 0.12479 0.08547 0.08718 0.08547 0.08376 0.08547 0.08547 0.08376 0.08547 0.08376 0.08547 0.08376 0.08376 0.08376 0.08547 0.08376 0.08376 0.08376 0.08547 0.08376 0.08376 0.08718 0.08547 0.08718 0.08547 0.08547 0.08376 0.08547 0.08547 0.08547 0.08547 0.08547 0.08547 0.08547 0.08376 0.08376 0.08547 0.08547 0.08547 0.08718 0.08376 0.08547 0.08547 0.03932 0.04444 0.03932 0.04103 0.04103 0.03932 0.04103 0.03932 0.03932 0.04444 0.04444 0.04103 0.04444 0.04274 0.03932 0.03932 0.04444 0.04615 0.04103 0.04274 0.04103 0.04786 0.04615 0.04103 0.04957 0.03932 0.03932 0.04615 0.04615 0.04615 0.04957 0.04615 0.04786 0.05299 0.03932 0.03932 0.04444 0.04786 0.04103 0.04615 0.03932 0.04615 0.04103 0.13675 0.12137 0.12137 0.13162 0.13162 0.13162 0.13333 0.12137 0.12991 0.12137 0.12991 0.13162 0.13675 0.12137 0.12137 0.12991 0.13675 0.13333 0.13333 0.12137 0.12991 0.12137 0.12137 0.12137 0.13333 0.12137 0.13675 0.12991 0.13675 0.12137 0.13675 0.12991 0.13333 0.12991 0.12991 0.13846 0.13675 0.13333 0.11966 0.12308 0.12137 0.13333 0.13675 0.12137 0.12991 0.12991 0.12137 0.12991 0.12137 0.13675 0.13675 0.12137 0.12137 0.13675 0.12137 0.12137 0.13675 0.12137 0.12991 0.12137 0.11624 0.12991 0.12991 0.13675 0.12137 0.13162 0.13162 0.13675 0.12137 0.12137 0.12137 0.12991 0.12137 0.13333 0.12991 0.12137 0.02564 0.02564 0.02735 0.02564 0.02906 0.02735 0.00342 0.00000 0.02564 0.02735 0.02564 0.02735 0.02564 0.02564 0.00513 0.02735 0.01538 0.00171 0.02564 0.02735 0.02735 0.02564 0.00171 0.01538 0.00513 0.02564 0.02564 0.02735 0.02393 0.02564 0.02564 0.00000 0.00342 0.02564 0.00171 0.02564 0.02564 0.02564 0.03077 0.02735 0.02735 0.02564 0.02735 0.02735 0.00342 0.00342 0.03077 0.02564 0.02393 0.02564 0.02735 0.02564 0.01538 0.02564 0.02393 0.02564 0.02564 0.02564 0.00513 0.01538 0.01538 0.02564 0.03077 0.02564 0.00342 0.02564 0.00171 0.02564         
[247]  0.12137 0.12650 0.11966 0.12137 0.11966 0.12650 0.11966 0.11966 0.11966 0.11966 0.12650 0.12137 0.12650 0.11966 0.11966 0.12650 0.08205 0.08376 0.08205 0.08034 0.08205 0.08205 0.08034 0.08205 0.08034 0.08205 0.08034 0.08034 0.08034 0.08205 0.08034 0.08034 0.08034 0.08205 0.08034 0.08034 0.08376 0.08205 0.08376 0.08205 0.08205 0.08034 0.08205 0.08205 0.08205 0.08205 0.08205 0.08205 0.08205 0.08034 0.08034 0.08205 0.08205 0.08205 0.08376 0.08034 0.08205 0.08205 0.03932 0.04444 0.03932 0.03761 0.04103 0.03932 0.03761 0.03932 0.03932 0.04957 0.04444 0.03761 0.04444 0.04274 0.03932 0.03932 0.04444 0.04615 0.03761 0.04274 0.04103 0.04444 0.04615 0.03761 0.04615 0.03932 0.03932 0.04274 0.04615 0.04615 0.04615 0.04274 0.04444 0.05470 0.03932 0.03932 0.04444 0.04444 0.03761 0.04274 0.03932 0.04615 0.03761 0.13162 0.11966 0.11966 0.11795 0.11795 0.11795 0.11966 0.11966 0.11624 0.11966 0.11624 0.11795 0.13162 0.11966 0.11966 0.11624 0.13162 0.12821 0.11966 0.11966 0.11624 0.11966 0.11966 0.11966 0.11966 0.11966 0.13162 0.11624 0.13162 0.11966 0.13162 0.11624 0.11966 0.11624 0.11624 0.13333 0.13162 0.11966 0.12137 0.12137 0.11966 0.11966 0.13162 0.11966 0.11624 0.11624 0.11966 0.11624 0.11966 0.13162 0.13162 0.11966 0.11966 0.13162 0.11966 0.11966 0.13162 0.11966 0.11624 0.11966 0.11453 0.11624 0.11624 0.13162 0.11966 0.11795 0.11795 0.13162 0.11966 0.12308 0.11966 0.11624 0.11966 0.11966 0.11624 0.11966 0.00171 0.00171 0.00342 0.00171 0.00171 0.00342 0.02735 0.02735 0.00171 0.00000 0.00171 0.00000 0.00171 0.00171 0.02906 0.00000 0.02564 0.02564 0.00171 0.00000 0.00342 0.00171 0.02564 0.02564 0.02906 0.00171 0.00171 0.00000 0.00342 0.00171 0.00171 0.02735 0.02735 0.00171 0.02564 0.00171 0.00171 0.00171 0.01197 0.02735 0.00000 0.00171 0.02735 0.02735 0.02735 0.02735 0.01197 0.00171 0.00342 0.00171 0.00000 0.00171 0.02564 0.00171 0.00342 0.00171 0.00171 0.00171 0.02906 0.02564 0.02564 0.00171 0.01197 0.00171 0.02735 0.00171 0.02906 0.00171 0.02735         
[248]  0.12137 0.12650 0.11966 0.12137 0.11966 0.12650 0.11966 0.11966 0.11966 0.11966 0.12650 0.12137 0.12650 0.11966 0.11966 0.12650 0.08205 0.08376 0.08205 0.08034 0.08205 0.08205 0.08034 0.08205 0.08034 0.08205 0.08034 0.08034 0.08034 0.08205 0.08034 0.08034 0.08034 0.08205 0.08034 0.08034 0.08376 0.08205 0.08376 0.08205 0.08205 0.08034 0.08205 0.08205 0.08205 0.08205 0.08205 0.08205 0.08205 0.08034 0.08034 0.08205 0.08205 0.08205 0.08376 0.08034 0.08205 0.08205 0.03590 0.04103 0.03590 0.03419 0.03761 0.03590 0.03419 0.03590 0.03590 0.04615 0.04103 0.03419 0.04103 0.03932 0.03590 0.03590 0.04103 0.04274 0.03419 0.03932 0.03761 0.04444 0.04274 0.03419 0.04615 0.03590 0.03590 0.03932 0.04274 0.04274 0.04615 0.03932 0.04444 0.05128 0.03590 0.03590 0.04103 0.04444 0.03419 0.03932 0.03590 0.04274 0.03419 0.13162 0.11966 0.11966 0.11795 0.11795 0.11795 0.11966 0.11966 0.11624 0.11966 0.11624 0.11795 0.13162 0.11966 0.11966 0.11624 0.13162 0.12821 0.11966 0.11966 0.11624 0.11966 0.11966 0.11966 0.11966 0.11966 0.13162 0.11624 0.13162 0.11966 0.13162 0.11624 0.11966 0.11624 0.11624 0.13333 0.13162 0.11966 0.12137 0.12137 0.11966 0.11966 0.13162 0.11966 0.11624 0.11624 0.11966 0.11624 0.11966 0.13162 0.13162 0.11966 0.11966 0.13162 0.11966 0.11966 0.13162 0.11966 0.11624 0.11966 0.11453 0.11624 0.11624 0.13162 0.11966 0.11795 0.11795 0.13162 0.11966 0.12308 0.11966 0.11624 0.11966 0.11966 0.11624 0.11966 0.00171 0.00171 0.00342 0.00171 0.00513 0.00342 0.02393 0.02393 0.00171 0.00342 0.00171 0.00342 0.00171 0.00171 0.02564 0.00342 0.02222 0.02222 0.00171 0.00342 0.00342 0.00171 0.02222 0.02222 0.02564 0.00171 0.00171 0.00342 0.00000 0.00171 0.00171 0.02393 0.02393 0.00171 0.02222 0.00171 0.00171 0.00171 0.00855 0.02393 0.00342 0.00171 0.02393 0.02393 0.02393 0.02393 0.00855 0.00171 0.00000 0.00171 0.00342 0.00171 0.02222 0.00171 0.00000 0.00171 0.00171 0.00171 0.02564 0.02222 0.02222 0.00171 0.00855 0.00171 0.02393 0.00171 0.02564 0.00171 0.02393 0.00342         
[249]  0.12308 0.12821 0.12137 0.12308 0.12137 0.12821 0.12137 0.12137 0.12137 0.12137 0.12821 0.12308 0.12821 0.12137 0.12137 0.12821 0.08376 0.08547 0.08376 0.08205 0.08376 0.08376 0.08205 0.08376 0.08205 0.08376 0.08205 0.08205 0.08205 0.08376 0.08205 0.08205 0.08205 0.08376 0.08205 0.08205 0.08547 0.08376 0.08547 0.08376 0.08376 0.08205 0.08376 0.08376 0.08376 0.08376 0.08376 0.08376 0.08376 0.08205 0.08205 0.08376 0.08376 0.08376 0.08547 0.08205 0.08376 0.08376 0.03761 0.04274 0.03761 0.03590 0.03932 0.03761 0.03590 0.03761 0.03761 0.04786 0.04274 0.03590 0.04274 0.04103 0.03761 0.03761 0.04274 0.04444 0.03590 0.04103 0.03932 0.04615 0.04444 0.03590 0.04786 0.03761 0.03761 0.04103 0.04444 0.04444 0.04786 0.04103 0.04615 0.05299 0.03761 0.03761 0.04274 0.04615 0.03590 0.04103 0.03761 0.04444 0.03590 0.13333 0.12137 0.12137 0.11966 0.11966 0.11966 0.12137 0.12137 0.11795 0.12137 0.11795 0.11966 0.13333 0.12137 0.12137 0.11795 0.13333 0.12991 0.12137 0.12137 0.11795 0.12137 0.12137 0.12137 0.12137 0.12137 0.13333 0.11795 0.13333 0.12137 0.13333 0.11795 0.12137 0.11795 0.11795 0.13504 0.13333 0.12137 0.12308 0.12308 0.12137 0.12137 0.13333 0.12137 0.11795 0.11795 0.12137 0.11795 0.12137 0.13333 0.13333 0.12137 0.12137 0.13333 0.12137 0.12137 0.13333 0.12137 0.11795 0.12137 0.11624 0.11795 0.11795 0.13333 0.12137 0.11966 0.11966 0.13333 0.12137 0.12479 0.12137 0.11795 0.12137 0.12137 0.11795 0.12137 0.00000 0.00000 0.00171 0.00000 0.00342 0.00171 0.02564 0.02564 0.00000 0.00171 0.00000 0.00171 0.00000 0.00000 0.02735 0.00171 0.02393 0.02393 0.00000 0.00171 0.00171 0.00000 0.02393 0.02393 0.02735 0.00000 0.00000 0.00171 0.00171 0.00000 0.00000 0.02564 0.02564 0.00000 0.02393 0.00000 0.00000 0.00000 0.01026 0.02564 0.00171 0.00000 0.02564 0.02564 0.02564 0.02564 0.01026 0.00000 0.00171 0.00000 0.00171 0.00000 0.02393 0.00000 0.00171 0.00000 0.00000 0.00000 0.02735 0.02393 0.02393 0.00000 0.01026 0.00000 0.02564 0.00000 0.02735 0.00000 0.02564 0.00171 0.00171         
[250]  0.11966 0.12821 0.11795 0.11966 0.11795 0.12821 0.11795 0.11795 0.11795 0.11795 0.12821 0.11966 0.12821 0.11795 0.11795 0.12821 0.08205 0.08376 0.08205 0.08034 0.08205 0.08205 0.08034 0.08205 0.08034 0.08205 0.08034 0.08034 0.08034 0.08205 0.08034 0.08034 0.08034 0.08205 0.08034 0.08034 0.08376 0.08205 0.08376 0.08205 0.08205 0.08034 0.08205 0.08205 0.08205 0.08205 0.08205 0.08205 0.08205 0.08034 0.08034 0.08205 0.08205 0.08205 0.08376 0.08034 0.08205 0.08205 0.03932 0.04444 0.03932 0.04103 0.04444 0.03932 0.04103 0.03932 0.03932 0.04444 0.04444 0.04103 0.04444 0.04274 0.03932 0.03932 0.04444 0.04615 0.04103 0.04274 0.04444 0.04786 0.04615 0.04103 0.04957 0.03932 0.03932 0.04615 0.04615 0.04615 0.04957 0.04615 0.04786 0.05299 0.03932 0.03932 0.04444 0.04786 0.04103 0.04615 0.03932 0.04615 0.04103 0.13846 0.12308 0.12308 0.13162 0.13162 0.13162 0.13333 0.12308 0.12991 0.12308 0.12991 0.13162 0.13846 0.12308 0.12308 0.12991 0.13846 0.13504 0.13333 0.12308 0.12991 0.12308 0.12308 0.12308 0.13333 0.12308 0.13846 0.12991 0.13846 0.12308 0.13846 0.12991 0.13333 0.12991 0.12991 0.14017 0.13846 0.13333 0.12137 0.12479 0.12308 0.13333 0.13846 0.12308 0.12991 0.12991 0.12308 0.12991 0.12308 0.13846 0.13846 0.12308 0.12308 0.13846 0.12308 0.12308 0.13846 0.12308 0.12991 0.12308 0.11795 0.12991 0.12991 0.13846 0.12308 0.13162 0.13162 0.13846 0.12308 0.12308 0.12308 0.12991 0.12308 0.13333 0.12991 0.12308 0.02564 0.02564 0.02735 0.02564 0.02906 0.02735 0.00342 0.00342 0.02564 0.02735 0.02564 0.02735 0.02564 0.02564 0.00171 0.02735 0.01538 0.00171 0.02564 0.02735 0.02735 0.02564 0.00171 0.01538 0.00171 0.02564 0.02564 0.02735 0.02393 0.02564 0.02564 0.00342 0.00342 0.02564 0.00171 0.02564 0.02564 0.02564 0.03077 0.02735 0.02735 0.02564 0.02735 0.02735 0.00000 0.00342 0.03077 0.02564 0.02393 0.02564 0.02735 0.02564 0.01538 0.02564 0.02393 0.02564 0.02564 0.02564 0.00171 0.01538 0.01538 0.02564 0.03077 0.02564 0.00000 0.02564 0.00513 0.02564 0.00342 0.02735 0.02393 0.02564         
[251]  0.12308 0.12821 0.12137 0.12308 0.12137 0.12821 0.12137 0.12137 0.12137 0.12137 0.12821 0.12308 0.12821 0.12137 0.12137 0.12821 0.08376 0.08547 0.08376 0.08205 0.08376 0.08376 0.08205 0.08376 0.08205 0.08376 0.08205 0.08205 0.08205 0.08376 0.08205 0.08205 0.08205 0.08376 0.08205 0.08205 0.08547 0.08376 0.08547 0.08376 0.08376 0.08205 0.08376 0.08376 0.08376 0.08376 0.08376 0.08376 0.08376 0.08205 0.08205 0.08376 0.08376 0.08376 0.08547 0.08205 0.08376 0.08376 0.03761 0.04274 0.03761 0.03590 0.03932 0.03761 0.03590 0.03761 0.03761 0.04786 0.04274 0.03590 0.04274 0.04103 0.03761 0.03761 0.04274 0.04444 0.03590 0.04103 0.03932 0.04615 0.04444 0.03590 0.04786 0.03761 0.03761 0.04103 0.04444 0.04444 0.04786 0.04103 0.04615 0.05299 0.03761 0.03761 0.04274 0.04615 0.03590 0.04103 0.03761 0.04444 0.03590 0.13333 0.12137 0.12137 0.11966 0.11966 0.11966 0.12137 0.12137 0.11795 0.12137 0.11795 0.11966 0.13333 0.12137 0.12137 0.11795 0.13333 0.12991 0.12137 0.12137 0.11795 0.12137 0.12137 0.12137 0.12137 0.12137 0.13333 0.11795 0.13333 0.12137 0.13333 0.11795 0.12137 0.11795 0.11795 0.13504 0.13333 0.12137 0.12308 0.12308 0.12137 0.12137 0.13333 0.12137 0.11795 0.11795 0.12137 0.11795 0.12137 0.13333 0.13333 0.12137 0.12137 0.13333 0.12137 0.12137 0.13333 0.12137 0.11795 0.12137 0.11624 0.11795 0.11795 0.13333 0.12137 0.11966 0.11966 0.13333 0.12137 0.12479 0.12137 0.11795 0.12137 0.12137 0.11795 0.12137 0.00000 0.00000 0.00171 0.00000 0.00342 0.00171 0.02564 0.02564 0.00000 0.00171 0.00000 0.00171 0.00000 0.00000 0.02735 0.00171 0.02393 0.02393 0.00000 0.00171 0.00171 0.00000 0.02393 0.02393 0.02735 0.00000 0.00000 0.00171 0.00171 0.00000 0.00000 0.02564 0.02564 0.00000 0.02393 0.00000 0.00000 0.00000 0.01026 0.02564 0.00171 0.00000 0.02564 0.02564 0.02564 0.02564 0.01026 0.00000 0.00171 0.00000 0.00171 0.00000 0.02393 0.00000 0.00171 0.00000 0.00000 0.00000 0.02735 0.02393 0.02393 0.00000 0.01026 0.00000 0.02564 0.00000 0.02735 0.00000 0.02564 0.00171 0.00171 0.00000 0.02564         
[252]  0.12308 0.12821 0.12137 0.12308 0.12137 0.12821 0.12137 0.12137 0.12137 0.12137 0.12821 0.12308 0.12821 0.12137 0.12137 0.12821 0.08376 0.08547 0.08376 0.08205 0.08376 0.08376 0.08205 0.08376 0.08205 0.08376 0.08205 0.08205 0.08205 0.08376 0.08205 0.08205 0.08205 0.08376 0.08205 0.08205 0.08547 0.08376 0.08547 0.08376 0.08376 0.08205 0.08376 0.08376 0.08376 0.08376 0.08376 0.08376 0.08376 0.08205 0.08205 0.08376 0.08376 0.08376 0.08547 0.08205 0.08376 0.08376 0.03761 0.04274 0.03761 0.03590 0.03932 0.03761 0.03590 0.03761 0.03761 0.04786 0.04274 0.03590 0.04274 0.04103 0.03761 0.03761 0.04274 0.04444 0.03590 0.04103 0.03932 0.04615 0.04444 0.03590 0.04786 0.03761 0.03761 0.04103 0.04444 0.04444 0.04786 0.04103 0.04615 0.05299 0.03761 0.03761 0.04274 0.04615 0.03590 0.04103 0.03761 0.04444 0.03590 0.13333 0.12137 0.12137 0.11966 0.11966 0.11966 0.12137 0.12137 0.11795 0.12137 0.11795 0.11966 0.13333 0.12137 0.12137 0.11795 0.13333 0.12991 0.12137 0.12137 0.11795 0.12137 0.12137 0.12137 0.12137 0.12137 0.13333 0.11795 0.13333 0.12137 0.13333 0.11795 0.12137 0.11795 0.11795 0.13504 0.13333 0.12137 0.12308 0.12308 0.12137 0.12137 0.13333 0.12137 0.11795 0.11795 0.12137 0.11795 0.12137 0.13333 0.13333 0.12137 0.12137 0.13333 0.12137 0.12137 0.13333 0.12137 0.11795 0.12137 0.11624 0.11795 0.11795 0.13333 0.12137 0.11966 0.11966 0.13333 0.12137 0.12479 0.12137 0.11795 0.12137 0.12137 0.11795 0.12137 0.00000 0.00000 0.00171 0.00000 0.00342 0.00171 0.02564 0.02564 0.00000 0.00171 0.00000 0.00171 0.00000 0.00000 0.02735 0.00171 0.02393 0.02393 0.00000 0.00171 0.00171 0.00000 0.02393 0.02393 0.02735 0.00000 0.00000 0.00171 0.00171 0.00000 0.00000 0.02564 0.02564 0.00000 0.02393 0.00000 0.00000 0.00000 0.01026 0.02564 0.00171 0.00000 0.02564 0.02564 0.02564 0.02564 0.01026 0.00000 0.00171 0.00000 0.00171 0.00000 0.02393 0.00000 0.00171 0.00000 0.00000 0.00000 0.02735 0.02393 0.02393 0.00000 0.01026 0.00000 0.02564 0.00000 0.02735 0.00000 0.02564 0.00171 0.00171 0.00000 0.02564 0.00000         
[253]  0.11795 0.12650 0.11624 0.11795 0.11624 0.12650 0.11624 0.11624 0.11624 0.11624 0.12650 0.11795 0.12650 0.11624 0.11624 0.12650 0.08376 0.08547 0.08376 0.08205 0.08376 0.08376 0.08205 0.08376 0.08205 0.08376 0.08205 0.08205 0.08205 0.08376 0.08205 0.08205 0.08205 0.08376 0.08205 0.08205 0.08547 0.08376 0.08547 0.08376 0.08376 0.08205 0.08376 0.08376 0.08376 0.08376 0.08376 0.08376 0.08376 0.08205 0.08205 0.08376 0.08376 0.08376 0.08547 0.08205 0.08376 0.08376 0.03761 0.04274 0.03761 0.03932 0.04274 0.03761 0.03932 0.03761 0.03761 0.04274 0.04274 0.03932 0.04274 0.04103 0.03761 0.03761 0.04274 0.04444 0.03932 0.04103 0.04274 0.04615 0.04444 0.03932 0.04786 0.03761 0.03761 0.04444 0.04444 0.04444 0.04786 0.04444 0.04615 0.05128 0.03761 0.03761 0.04274 0.04615 0.03932 0.04444 0.03761 0.04444 0.03932 0.13675 0.12137 0.12137 0.12991 0.12991 0.12991 0.13162 0.12137 0.12821 0.12137 0.12821 0.12991 0.13675 0.12137 0.12137 0.12821 0.13675 0.13333 0.13162 0.12137 0.12821 0.12137 0.12137 0.12137 0.13162 0.12137 0.13675 0.12821 0.13675 0.12137 0.13675 0.12821 0.13162 0.12821 0.12821 0.13846 0.13675 0.13162 0.11966 0.12308 0.12137 0.13162 0.13675 0.12137 0.12821 0.12821 0.12137 0.12821 0.12137 0.13675 0.13675 0.12137 0.12137 0.13675 0.12137 0.12137 0.13675 0.12137 0.12821 0.12137 0.11624 0.12821 0.12821 0.13675 0.12137 0.12991 0.12991 0.13675 0.12137 0.12137 0.12137 0.12821 0.12137 0.13162 0.12821 0.12137 0.02393 0.02393 0.02564 0.02393 0.02735 0.02564 0.00171 0.00171 0.02393 0.02564 0.02393 0.02564 0.02393 0.02393 0.00342 0.02564 0.01368 0.00000 0.02393 0.02564 0.02564 0.02393 0.00000 0.01368 0.00342 0.02393 0.02393 0.02564 0.02222 0.02393 0.02393 0.00171 0.00171 0.02393 0.00000 0.02393 0.02393 0.02393 0.02906 0.02564 0.02564 0.02393 0.02564 0.02564 0.00171 0.00171 0.02906 0.02393 0.02222 0.02393 0.02564 0.02393 0.01368 0.02393 0.02222 0.02393 0.02393 0.02393 0.00342 0.01368 0.01368 0.02393 0.02906 0.02393 0.00171 0.02393 0.00342 0.02393 0.00171 0.02564 0.02222 0.02393 0.00171 0.02393 0.02393         
[254]  0.12308 0.12821 0.12137 0.12308 0.12137 0.12821 0.12137 0.12137 0.12137 0.12137 0.12821 0.12308 0.12821 0.12137 0.12137 0.12821 0.08376 0.08547 0.08376 0.08205 0.08376 0.08376 0.08205 0.08376 0.08205 0.08376 0.08205 0.08205 0.08205 0.08376 0.08205 0.08205 0.08205 0.08376 0.08205 0.08205 0.08547 0.08376 0.08547 0.08376 0.08376 0.08205 0.08376 0.08376 0.08376 0.08376 0.08376 0.08376 0.08376 0.08205 0.08205 0.08376 0.08376 0.08376 0.08547 0.08205 0.08376 0.08376 0.03761 0.04274 0.03761 0.03590 0.03932 0.03761 0.03590 0.03761 0.03761 0.04786 0.04274 0.03590 0.04274 0.04103 0.03761 0.03761 0.04274 0.04444 0.03590 0.04103 0.03932 0.04615 0.04444 0.03590 0.04786 0.03761 0.03761 0.04103 0.04444 0.04444 0.04786 0.04103 0.04615 0.05299 0.03761 0.03761 0.04274 0.04615 0.03590 0.04103 0.03761 0.04444 0.03590 0.13333 0.12137 0.12137 0.11966 0.11966 0.11966 0.12137 0.12137 0.11795 0.12137 0.11795 0.11966 0.13333 0.12137 0.12137 0.11795 0.13333 0.12991 0.12137 0.12137 0.11795 0.12137 0.12137 0.12137 0.12137 0.12137 0.13333 0.11795 0.13333 0.12137 0.13333 0.11795 0.12137 0.11795 0.11795 0.13504 0.13333 0.12137 0.12308 0.12308 0.12137 0.12137 0.13333 0.12137 0.11795 0.11795 0.12137 0.11795 0.12137 0.13333 0.13333 0.12137 0.12137 0.13333 0.12137 0.12137 0.13333 0.12137 0.11795 0.12137 0.11624 0.11795 0.11795 0.13333 0.12137 0.11966 0.11966 0.13333 0.12137 0.12479 0.12137 0.11795 0.12137 0.12137 0.11795 0.12137 0.00000 0.00000 0.00171 0.00000 0.00342 0.00171 0.02564 0.02564 0.00000 0.00171 0.00000 0.00171 0.00000 0.00000 0.02735 0.00171 0.02393 0.02393 0.00000 0.00171 0.00171 0.00000 0.02393 0.02393 0.02735 0.00000 0.00000 0.00171 0.00171 0.00000 0.00000 0.02564 0.02564 0.00000 0.02393 0.00000 0.00000 0.00000 0.01026 0.02564 0.00171 0.00000 0.02564 0.02564 0.02564 0.02564 0.01026 0.00000 0.00171 0.00000 0.00171 0.00000 0.02393 0.00000 0.00171 0.00000 0.00000 0.00000 0.02735 0.02393 0.02393 0.00000 0.01026 0.00000 0.02564 0.00000 0.02735 0.00000 0.02564 0.00171 0.00171 0.00000 0.02564 0.00000 0.00000 0.02393         
[255]  0.12137 0.12650 0.11966 0.12137 0.11966 0.12650 0.11966 0.11966 0.11966 0.11966 0.12650 0.12137 0.12650 0.11966 0.11966 0.12650 0.08205 0.08376 0.08205 0.08034 0.08205 0.08205 0.08034 0.08205 0.08034 0.08205 0.08034 0.08034 0.08034 0.08205 0.08034 0.08034 0.08034 0.08205 0.08034 0.08034 0.08376 0.08205 0.08376 0.08205 0.08205 0.08034 0.08205 0.08205 0.08205 0.08205 0.08205 0.08205 0.08205 0.08034 0.08034 0.08205 0.08205 0.08205 0.08376 0.08034 0.08205 0.08205 0.03932 0.04444 0.03932 0.03761 0.04103 0.03932 0.03761 0.03932 0.03932 0.04957 0.04444 0.03761 0.04444 0.04274 0.03932 0.03932 0.04444 0.04615 0.03761 0.04274 0.04103 0.04444 0.04615 0.03761 0.04615 0.03932 0.03932 0.04274 0.04615 0.04615 0.04615 0.04274 0.04444 0.05470 0.03932 0.03932 0.04444 0.04444 0.03761 0.04274 0.03932 0.04615 0.03761 0.13162 0.11966 0.11966 0.11795 0.11795 0.11795 0.11966 0.11966 0.11624 0.11966 0.11624 0.11795 0.13162 0.11966 0.11966 0.11624 0.13162 0.12821 0.11966 0.11966 0.11624 0.11966 0.11966 0.11966 0.11966 0.11966 0.13162 0.11624 0.13162 0.11966 0.13162 0.11624 0.11966 0.11624 0.11624 0.13333 0.13162 0.11966 0.12137 0.12137 0.11966 0.11966 0.13162 0.11966 0.11624 0.11624 0.11966 0.11624 0.11966 0.13162 0.13162 0.11966 0.11966 0.13162 0.11966 0.11966 0.13162 0.11966 0.11624 0.11966 0.11453 0.11624 0.11624 0.13162 0.11966 0.11795 0.11795 0.13162 0.11966 0.12308 0.11966 0.11624 0.11966 0.11966 0.11624 0.11966 0.00171 0.00171 0.00342 0.00171 0.00171 0.00342 0.02735 0.02735 0.00171 0.00000 0.00171 0.00000 0.00171 0.00171 0.02906 0.00000 0.02564 0.02564 0.00171 0.00000 0.00342 0.00171 0.02564 0.02564 0.02906 0.00171 0.00171 0.00000 0.00342 0.00171 0.00171 0.02735 0.02735 0.00171 0.02564 0.00171 0.00171 0.00171 0.01197 0.02735 0.00000 0.00171 0.02735 0.02735 0.02735 0.02735 0.01197 0.00171 0.00342 0.00171 0.00000 0.00171 0.02564 0.00171 0.00342 0.00171 0.00171 0.00171 0.02906 0.02564 0.02564 0.00171 0.01197 0.00171 0.02735 0.00171 0.02906 0.00171 0.02735 0.00000 0.00342 0.00171 0.02735 0.00171 0.00171 0.02564 0.00171         
[256]  0.12308 0.12821 0.12137 0.12308 0.12137 0.12821 0.12137 0.12137 0.12137 0.12137 0.12821 0.12308 0.12821 0.12137 0.12137 0.12821 0.08376 0.08547 0.08376 0.08205 0.08376 0.08376 0.08205 0.08376 0.08205 0.08376 0.08205 0.08205 0.08205 0.08376 0.08205 0.08205 0.08205 0.08376 0.08205 0.08205 0.08547 0.08376 0.08547 0.08376 0.08376 0.08205 0.08376 0.08376 0.08376 0.08376 0.08376 0.08376 0.08376 0.08205 0.08205 0.08376 0.08376 0.08376 0.08547 0.08205 0.08376 0.08376 0.03761 0.04274 0.03761 0.03590 0.03932 0.03761 0.03590 0.03761 0.03761 0.04786 0.04274 0.03590 0.04274 0.04103 0.03761 0.03761 0.04274 0.04444 0.03590 0.04103 0.03932 0.04615 0.04444 0.03590 0.04786 0.03761 0.03761 0.04103 0.04444 0.04444 0.04786 0.04103 0.04615 0.05299 0.03761 0.03761 0.04274 0.04615 0.03590 0.04103 0.03761 0.04444 0.03590 0.13333 0.12137 0.12137 0.11966 0.11966 0.11966 0.12137 0.12137 0.11795 0.12137 0.11795 0.11966 0.13333 0.12137 0.12137 0.11795 0.13333 0.12991 0.12137 0.12137 0.11795 0.12137 0.12137 0.12137 0.12137 0.12137 0.13333 0.11795 0.13333 0.12137 0.13333 0.11795 0.12137 0.11795 0.11795 0.13504 0.13333 0.12137 0.12308 0.12308 0.12137 0.12137 0.13333 0.12137 0.11795 0.11795 0.12137 0.11795 0.12137 0.13333 0.13333 0.12137 0.12137 0.13333 0.12137 0.12137 0.13333 0.12137 0.11795 0.12137 0.11624 0.11795 0.11795 0.13333 0.12137 0.11966 0.11966 0.13333 0.12137 0.12479 0.12137 0.11795 0.12137 0.12137 0.11795 0.12137 0.00000 0.00000 0.00171 0.00000 0.00342 0.00171 0.02564 0.02564 0.00000 0.00171 0.00000 0.00171 0.00000 0.00000 0.02735 0.00171 0.02393 0.02393 0.00000 0.00171 0.00171 0.00000 0.02393 0.02393 0.02735 0.00000 0.00000 0.00171 0.00171 0.00000 0.00000 0.02564 0.02564 0.00000 0.02393 0.00000 0.00000 0.00000 0.01026 0.02564 0.00171 0.00000 0.02564 0.02564 0.02564 0.02564 0.01026 0.00000 0.00171 0.00000 0.00171 0.00000 0.02393 0.00000 0.00171 0.00000 0.00000 0.00000 0.02735 0.02393 0.02393 0.00000 0.01026 0.00000 0.02564 0.00000 0.02735 0.00000 0.02564 0.00171 0.00171 0.00000 0.02564 0.00000 0.00000 0.02393 0.00000 0.00171         
[257]  0.12137 0.12650 0.11966 0.12137 0.11966 0.12650 0.11966 0.11966 0.11966 0.11966 0.12650 0.12137 0.12650 0.11966 0.11966 0.12650 0.08205 0.08376 0.08205 0.08034 0.08205 0.08205 0.08034 0.08205 0.08034 0.08205 0.08034 0.08034 0.08034 0.08205 0.08034 0.08034 0.08034 0.08205 0.08034 0.08034 0.08376 0.08205 0.08376 0.08205 0.08205 0.08034 0.08205 0.08205 0.08205 0.08205 0.08205 0.08205 0.08205 0.08034 0.08034 0.08205 0.08205 0.08205 0.08376 0.08034 0.08205 0.08205 0.03590 0.04103 0.03590 0.03419 0.03761 0.03590 0.03419 0.03590 0.03590 0.04615 0.04103 0.03419 0.04103 0.03932 0.03590 0.03590 0.04103 0.04274 0.03419 0.03932 0.03761 0.04444 0.04274 0.03419 0.04615 0.03590 0.03590 0.03932 0.04274 0.04274 0.04615 0.03932 0.04444 0.05128 0.03590 0.03590 0.04103 0.04444 0.03419 0.03932 0.03590 0.04274 0.03419 0.13162 0.11966 0.11966 0.11795 0.11795 0.11795 0.11966 0.11966 0.11624 0.11966 0.11624 0.11795 0.13162 0.11966 0.11966 0.11624 0.13162 0.12821 0.11966 0.11966 0.11624 0.11966 0.11966 0.11966 0.11966 0.11966 0.13162 0.11624 0.13162 0.11966 0.13162 0.11624 0.11966 0.11624 0.11624 0.13333 0.13162 0.11966 0.12137 0.12137 0.11966 0.11966 0.13162 0.11966 0.11624 0.11624 0.11966 0.11624 0.11966 0.13162 0.13162 0.11966 0.11966 0.13162 0.11966 0.11966 0.13162 0.11966 0.11624 0.11966 0.11453 0.11624 0.11624 0.13162 0.11966 0.11795 0.11795 0.13162 0.11966 0.12308 0.11966 0.11624 0.11966 0.11966 0.11624 0.11966 0.00171 0.00171 0.00342 0.00171 0.00513 0.00342 0.02393 0.02393 0.00171 0.00342 0.00171 0.00342 0.00171 0.00171 0.02564 0.00342 0.02222 0.02222 0.00171 0.00342 0.00342 0.00171 0.02222 0.02222 0.02564 0.00171 0.00171 0.00342 0.00000 0.00171 0.00171 0.02393 0.02393 0.00171 0.02222 0.00171 0.00171 0.00171 0.00855 0.02393 0.00342 0.00171 0.02393 0.02393 0.02393 0.02393 0.00855 0.00171 0.00000 0.00171 0.00342 0.00171 0.02222 0.00171 0.00000 0.00171 0.00171 0.00171 0.02564 0.02222 0.02222 0.00171 0.00855 0.00171 0.02393 0.00171 0.02564 0.00171 0.02393 0.00342 0.00000 0.00171 0.02393 0.00171 0.00171 0.02222 0.00171 0.00342 0.00171         
[258]  0.12137 0.12650 0.11966 0.12137 0.11966 0.12650 0.11966 0.11966 0.11966 0.11966 0.12650 0.12137 0.12650 0.11966 0.11966 0.12650 0.08205 0.08376 0.08205 0.08034 0.08205 0.08205 0.08034 0.08205 0.08034 0.08205 0.08034 0.08034 0.08034 0.08205 0.08034 0.08034 0.08034 0.08205 0.08034 0.08034 0.08376 0.08205 0.08376 0.08205 0.08205 0.08034 0.08205 0.08205 0.08205 0.08205 0.08205 0.08205 0.08205 0.08034 0.08034 0.08205 0.08205 0.08205 0.08376 0.08034 0.08205 0.08205 0.03932 0.04444 0.03932 0.03761 0.04103 0.03932 0.03761 0.03932 0.03932 0.04957 0.04444 0.03761 0.04444 0.04274 0.03932 0.03932 0.04444 0.04615 0.03761 0.04274 0.04103 0.04444 0.04615 0.03761 0.04615 0.03932 0.03932 0.04274 0.04615 0.04615 0.04615 0.04274 0.04444 0.05470 0.03932 0.03932 0.04444 0.04444 0.03761 0.04274 0.03932 0.04615 0.03761 0.13162 0.11966 0.11966 0.11795 0.11795 0.11795 0.11966 0.11966 0.11624 0.11966 0.11624 0.11795 0.13162 0.11966 0.11966 0.11624 0.13162 0.12821 0.11966 0.11966 0.11624 0.11966 0.11966 0.11966 0.11966 0.11966 0.13162 0.11624 0.13162 0.11966 0.13162 0.11624 0.11966 0.11624 0.11624 0.13333 0.13162 0.11966 0.12137 0.12137 0.11966 0.11966 0.13162 0.11966 0.11624 0.11624 0.11966 0.11624 0.11966 0.13162 0.13162 0.11966 0.11966 0.13162 0.11966 0.11966 0.13162 0.11966 0.11624 0.11966 0.11453 0.11624 0.11624 0.13162 0.11966 0.11795 0.11795 0.13162 0.11966 0.12308 0.11966 0.11624 0.11966 0.11966 0.11624 0.11966 0.00171 0.00171 0.00342 0.00171 0.00171 0.00342 0.02735 0.02735 0.00171 0.00000 0.00171 0.00000 0.00171 0.00171 0.02906 0.00000 0.02564 0.02564 0.00171 0.00000 0.00342 0.00171 0.02564 0.02564 0.02906 0.00171 0.00171 0.00000 0.00342 0.00171 0.00171 0.02735 0.02735 0.00171 0.02564 0.00171 0.00171 0.00171 0.01197 0.02735 0.00000 0.00171 0.02735 0.02735 0.02735 0.02735 0.01197 0.00171 0.00342 0.00171 0.00000 0.00171 0.02564 0.00171 0.00342 0.00171 0.00171 0.00171 0.02906 0.02564 0.02564 0.00171 0.01197 0.00171 0.02735 0.00171 0.02906 0.00171 0.02735 0.00000 0.00342 0.00171 0.02735 0.00171 0.00171 0.02564 0.00171 0.00000 0.00171 0.00342         
[259]  0.11624 0.13162 0.11453 0.11624 0.11453 0.13162 0.11453 0.11453 0.11453 0.11453 0.13162 0.11624 0.13162 0.11453 0.11453 0.13162 0.08889 0.09060 0.08889 0.08718 0.08889 0.08889 0.08718 0.08889 0.08718 0.08889 0.08718 0.08718 0.08718 0.08889 0.08718 0.08718 0.08718 0.08889 0.08718 0.08718 0.09060 0.08889 0.09060 0.08889 0.08889 0.08718 0.08889 0.08889 0.08889 0.08889 0.08889 0.08889 0.08889 0.08718 0.08718 0.08889 0.08889 0.08889 0.09060 0.08718 0.08889 0.08889 0.03419 0.04103 0.03419 0.03590 0.03932 0.03419 0.03590 0.03419 0.03419 0.04103 0.03932 0.03590 0.03932 0.03761 0.03419 0.03419 0.03932 0.04274 0.03590 0.03761 0.03932 0.04274 0.04274 0.03590 0.04444 0.03419 0.03419 0.04103 0.04274 0.04274 0.04444 0.04103 0.04274 0.04957 0.03419 0.03419 0.03932 0.04274 0.03590 0.04103 0.03419 0.04274 0.03590 0.13675 0.12308 0.12308 0.13162 0.13162 0.13162 0.13333 0.12137 0.12991 0.12308 0.12991 0.13162 0.13675 0.12137 0.12137 0.12991 0.13675 0.13333 0.13333 0.12308 0.12991 0.12137 0.12137 0.12137 0.13333 0.12137 0.13675 0.12991 0.13675 0.12137 0.13675 0.12991 0.13333 0.12991 0.12991 0.13846 0.13675 0.13333 0.12308 0.12479 0.12137 0.13333 0.13675 0.12137 0.12991 0.12991 0.12137 0.12991 0.12137 0.13675 0.13675 0.12137 0.12137 0.13675 0.12137 0.12137 0.13675 0.12137 0.12991 0.12137 0.11966 0.12991 0.12991 0.13675 0.12137 0.13162 0.13162 0.13675 0.12137 0.12479 0.12137 0.12991 0.12137 0.13333 0.12991 0.12137 0.02393 0.02393 0.02564 0.02393 0.02735 0.02222 0.01538 0.01538 0.02393 0.02564 0.02393 0.02564 0.02393 0.02393 0.01709 0.02564 0.00342 0.01368 0.02393 0.02564 0.02564 0.02393 0.01368 0.00342 0.01709 0.02393 0.02393 0.02564 0.02222 0.02393 0.02393 0.01538 0.01538 0.02393 0.01368 0.02393 0.02393 0.02393 0.02906 0.02564 0.02564 0.02393 0.02564 0.02564 0.01538 0.01538 0.02906 0.02393 0.02222 0.02393 0.02564 0.02393 0.00342 0.02393 0.02222 0.02393 0.02393 0.02393 0.01709 0.00342 0.00000 0.02393 0.02906 0.02393 0.01538 0.02393 0.01709 0.02393 0.01538 0.02564 0.02222 0.02393 0.01538 0.02393 0.02393 0.01368 0.02393 0.02564 0.02393 0.02222 0.02564         
[260]  0.12137 0.12650 0.11966 0.12137 0.11966 0.12650 0.11966 0.11966 0.11966 0.11966 0.12650 0.12137 0.12650 0.11966 0.11966 0.12650 0.08205 0.08376 0.08205 0.08034 0.08205 0.08205 0.08034 0.08205 0.08034 0.08205 0.08034 0.08034 0.08034 0.08205 0.08034 0.08034 0.08034 0.08205 0.08034 0.08034 0.08376 0.08205 0.08376 0.08205 0.08205 0.08034 0.08205 0.08205 0.08205 0.08205 0.08205 0.08205 0.08205 0.08034 0.08034 0.08205 0.08205 0.08205 0.08376 0.08034 0.08205 0.08205 0.03932 0.04444 0.03932 0.03761 0.04103 0.03932 0.03761 0.03932 0.03932 0.04957 0.04444 0.03761 0.04444 0.04274 0.03932 0.03932 0.04444 0.04615 0.03761 0.04274 0.04103 0.04444 0.04615 0.03761 0.04615 0.03932 0.03932 0.04274 0.04615 0.04615 0.04615 0.04274 0.04444 0.05470 0.03932 0.03932 0.04444 0.04444 0.03761 0.04274 0.03932 0.04615 0.03761 0.13162 0.11966 0.11966 0.11795 0.11795 0.11795 0.11966 0.11966 0.11624 0.11966 0.11624 0.11795 0.13162 0.11966 0.11966 0.11624 0.13162 0.12821 0.11966 0.11966 0.11624 0.11966 0.11966 0.11966 0.11966 0.11966 0.13162 0.11624 0.13162 0.11966 0.13162 0.11624 0.11966 0.11624 0.11624 0.13333 0.13162 0.11966 0.12137 0.12137 0.11966 0.11966 0.13162 0.11966 0.11624 0.11624 0.11966 0.11624 0.11966 0.13162 0.13162 0.11966 0.11966 0.13162 0.11966 0.11966 0.13162 0.11966 0.11624 0.11966 0.11453 0.11624 0.11624 0.13162 0.11966 0.11795 0.11795 0.13162 0.11966 0.12308 0.11966 0.11624 0.11966 0.11966 0.11624 0.11966 0.00171 0.00171 0.00342 0.00171 0.00171 0.00342 0.02735 0.02735 0.00171 0.00000 0.00171 0.00000 0.00171 0.00171 0.02906 0.00000 0.02564 0.02564 0.00171 0.00000 0.00342 0.00171 0.02564 0.02564 0.02906 0.00171 0.00171 0.00000 0.00342 0.00171 0.00171 0.02735 0.02735 0.00171 0.02564 0.00171 0.00171 0.00171 0.01197 0.02735 0.00000 0.00171 0.02735 0.02735 0.02735 0.02735 0.01197 0.00171 0.00342 0.00171 0.00000 0.00171 0.02564 0.00171 0.00342 0.00171 0.00171 0.00171 0.02906 0.02564 0.02564 0.00171 0.01197 0.00171 0.02735 0.00171 0.02906 0.00171 0.02735 0.00000 0.00342 0.00171 0.02735 0.00171 0.00171 0.02564 0.00171 0.00000 0.00171 0.00342 0.00000 0.02564         
[261]  0.11966 0.12821 0.11795 0.11966 0.11795 0.12821 0.11795 0.11795 0.11795 0.11795 0.12821 0.11966 0.12821 0.11795 0.11795 0.12821 0.08547 0.08718 0.08547 0.08376 0.08547 0.08547 0.08376 0.08547 0.08376 0.08547 0.08376 0.08376 0.08376 0.08547 0.08376 0.08376 0.08376 0.08547 0.08376 0.08376 0.08718 0.08547 0.08718 0.08547 0.08547 0.08376 0.08547 0.08547 0.08547 0.08547 0.08547 0.08547 0.08547 0.08376 0.08376 0.08547 0.08547 0.08547 0.08718 0.08376 0.08547 0.08547 0.03932 0.04444 0.03932 0.04103 0.04444 0.03932 0.04103 0.03932 0.03932 0.04444 0.04444 0.04103 0.04444 0.04274 0.03932 0.03932 0.04444 0.04615 0.04103 0.04274 0.04444 0.04786 0.04615 0.04103 0.04957 0.03932 0.03932 0.04615 0.04615 0.04615 0.04957 0.04615 0.04786 0.05299 0.03932 0.03932 0.04444 0.04786 0.04103 0.04615 0.03932 0.04615 0.04103 0.13504 0.12308 0.12308 0.13162 0.13162 0.13162 0.13333 0.12308 0.12991 0.12308 0.12991 0.13162 0.13504 0.12308 0.12308 0.12991 0.13504 0.13162 0.13333 0.12308 0.12991 0.12308 0.12308 0.12308 0.13333 0.12308 0.13504 0.12991 0.13504 0.12308 0.13504 0.12991 0.13333 0.12991 0.12991 0.13675 0.13504 0.13333 0.12137 0.12479 0.12308 0.13333 0.13504 0.12308 0.12991 0.12991 0.12308 0.12991 0.12308 0.13504 0.13504 0.12308 0.12308 0.13504 0.12308 0.12308 0.13504 0.12308 0.12991 0.12308 0.11795 0.12991 0.12991 0.13504 0.12308 0.13162 0.13162 0.13504 0.12308 0.12308 0.12308 0.12991 0.12308 0.13333 0.12991 0.12308 0.02564 0.02564 0.02735 0.02564 0.02906 0.02735 0.00342 0.00342 0.02564 0.02735 0.02564 0.02735 0.02564 0.02564 0.00513 0.02735 0.01538 0.00171 0.02564 0.02735 0.02735 0.02564 0.00171 0.01538 0.00513 0.02564 0.02564 0.02735 0.02393 0.02564 0.02564 0.00342 0.00000 0.02564 0.00171 0.02564 0.02564 0.02564 0.03077 0.02393 0.02735 0.02564 0.02393 0.02393 0.00342 0.00342 0.03077 0.02564 0.02393 0.02564 0.02735 0.02564 0.01538 0.02564 0.02393 0.02564 0.02564 0.02564 0.00513 0.01538 0.01538 0.02564 0.03077 0.02564 0.00342 0.02564 0.00513 0.02564 0.00342 0.02735 0.02393 0.02564 0.00342 0.02564 0.02564 0.00171 0.02564 0.02735 0.02564 0.02393 0.02735 0.01538 0.02735         
[262]  0.12308 0.12821 0.12137 0.12308 0.12137 0.12821 0.12137 0.12137 0.12137 0.12137 0.12821 0.12308 0.12821 0.12137 0.12137 0.12821 0.08376 0.08547 0.08376 0.08205 0.08376 0.08376 0.08205 0.08376 0.08205 0.08376 0.08205 0.08205 0.08205 0.08376 0.08205 0.08205 0.08205 0.08376 0.08205 0.08205 0.08547 0.08376 0.08547 0.08376 0.08376 0.08205 0.08376 0.08376 0.08376 0.08376 0.08376 0.08376 0.08376 0.08205 0.08205 0.08376 0.08376 0.08376 0.08547 0.08205 0.08376 0.08376 0.03761 0.04274 0.03761 0.03590 0.03932 0.03761 0.03590 0.03761 0.03761 0.04786 0.04274 0.03590 0.04274 0.04103 0.03761 0.03761 0.04274 0.04444 0.03590 0.04103 0.03932 0.04615 0.04444 0.03590 0.04786 0.03761 0.03761 0.04103 0.04444 0.04444 0.04786 0.04103 0.04615 0.05299 0.03761 0.03761 0.04274 0.04615 0.03590 0.04103 0.03761 0.04444 0.03590 0.13333 0.12137 0.12137 0.11966 0.11966 0.11966 0.12137 0.12137 0.11795 0.12137 0.11795 0.11966 0.13333 0.12137 0.12137 0.11795 0.13333 0.12991 0.12137 0.12137 0.11795 0.12137 0.12137 0.12137 0.12137 0.12137 0.13333 0.11795 0.13333 0.12137 0.13333 0.11795 0.12137 0.11795 0.11795 0.13504 0.13333 0.12137 0.12308 0.12308 0.12137 0.12137 0.13333 0.12137 0.11795 0.11795 0.12137 0.11795 0.12137 0.13333 0.13333 0.12137 0.12137 0.13333 0.12137 0.12137 0.13333 0.12137 0.11795 0.12137 0.11624 0.11795 0.11795 0.13333 0.12137 0.11966 0.11966 0.13333 0.12137 0.12479 0.12137 0.11795 0.12137 0.12137 0.11795 0.12137 0.00000 0.00000 0.00171 0.00000 0.00342 0.00171 0.02564 0.02564 0.00000 0.00171 0.00000 0.00171 0.00000 0.00000 0.02735 0.00171 0.02393 0.02393 0.00000 0.00171 0.00171 0.00000 0.02393 0.02393 0.02735 0.00000 0.00000 0.00171 0.00171 0.00000 0.00000 0.02564 0.02564 0.00000 0.02393 0.00000 0.00000 0.00000 0.01026 0.02564 0.00171 0.00000 0.02564 0.02564 0.02564 0.02564 0.01026 0.00000 0.00171 0.00000 0.00171 0.00000 0.02393 0.00000 0.00171 0.00000 0.00000 0.00000 0.02735 0.02393 0.02393 0.00000 0.01026 0.00000 0.02564 0.00000 0.02735 0.00000 0.02564 0.00171 0.00171 0.00000 0.02564 0.00000 0.00000 0.02393 0.00000 0.00171 0.00000 0.00171 0.00171 0.02393 0.00171 0.02564         
[263]  0.12308 0.12821 0.12137 0.12308 0.12137 0.12821 0.12137 0.12137 0.12137 0.12137 0.12821 0.12308 0.12821 0.12137 0.12137 0.12821 0.08376 0.08547 0.08376 0.08205 0.08376 0.08376 0.08205 0.08376 0.08205 0.08376 0.08205 0.08205 0.08205 0.08376 0.08205 0.08205 0.08205 0.08376 0.08205 0.08205 0.08547 0.08376 0.08547 0.08376 0.08376 0.08205 0.08376 0.08376 0.08376 0.08376 0.08376 0.08376 0.08376 0.08205 0.08205 0.08376 0.08376 0.08376 0.08547 0.08205 0.08376 0.08376 0.03761 0.04274 0.03761 0.03590 0.03932 0.03761 0.03590 0.03761 0.03761 0.04786 0.04274 0.03590 0.04274 0.04103 0.03761 0.03761 0.04274 0.04444 0.03590 0.04103 0.03932 0.04615 0.04444 0.03590 0.04786 0.03761 0.03761 0.04103 0.04444 0.04444 0.04786 0.04103 0.04615 0.05299 0.03761 0.03761 0.04274 0.04615 0.03590 0.04103 0.03761 0.04444 0.03590 0.13333 0.12137 0.12137 0.11966 0.11966 0.11966 0.12137 0.12137 0.11795 0.12137 0.11795 0.11966 0.13333 0.12137 0.12137 0.11795 0.13333 0.12991 0.12137 0.12137 0.11795 0.12137 0.12137 0.12137 0.12137 0.12137 0.13333 0.11795 0.13333 0.12137 0.13333 0.11795 0.12137 0.11795 0.11795 0.13504 0.13333 0.12137 0.12308 0.12308 0.12137 0.12137 0.13333 0.12137 0.11795 0.11795 0.12137 0.11795 0.12137 0.13333 0.13333 0.12137 0.12137 0.13333 0.12137 0.12137 0.13333 0.12137 0.11795 0.12137 0.11624 0.11795 0.11795 0.13333 0.12137 0.11966 0.11966 0.13333 0.12137 0.12479 0.12137 0.11795 0.12137 0.12137 0.11795 0.12137 0.00000 0.00000 0.00171 0.00000 0.00342 0.00171 0.02564 0.02564 0.00000 0.00171 0.00000 0.00171 0.00000 0.00000 0.02735 0.00171 0.02393 0.02393 0.00000 0.00171 0.00171 0.00000 0.02393 0.02393 0.02735 0.00000 0.00000 0.00171 0.00171 0.00000 0.00000 0.02564 0.02564 0.00000 0.02393 0.00000 0.00000 0.00000 0.01026 0.02564 0.00171 0.00000 0.02564 0.02564 0.02564 0.02564 0.01026 0.00000 0.00171 0.00000 0.00171 0.00000 0.02393 0.00000 0.00171 0.00000 0.00000 0.00000 0.02735 0.02393 0.02393 0.00000 0.01026 0.00000 0.02564 0.00000 0.02735 0.00000 0.02564 0.00171 0.00171 0.00000 0.02564 0.00000 0.00000 0.02393 0.00000 0.00171 0.00000 0.00171 0.00171 0.02393 0.00171 0.02564 0.00000         
[264]  0.11795 0.12991 0.11624 0.11795 0.11624 0.12991 0.11624 0.11624 0.11624 0.11624 0.12991 0.11795 0.12991 0.11624 0.11624 0.12991 0.08376 0.08547 0.08376 0.08205 0.08376 0.08376 0.08205 0.08376 0.08205 0.08376 0.08205 0.08205 0.08205 0.08376 0.08205 0.08205 0.08205 0.08376 0.08205 0.08205 0.08547 0.08376 0.08547 0.08376 0.08376 0.08205 0.08376 0.08376 0.08376 0.08376 0.08376 0.08376 0.08376 0.08205 0.08205 0.08376 0.08376 0.08376 0.08547 0.08205 0.08376 0.08376 0.03761 0.04274 0.03761 0.03932 0.04274 0.03761 0.03932 0.03761 0.03761 0.04274 0.04274 0.03932 0.04274 0.04103 0.03761 0.03761 0.04274 0.04444 0.03932 0.04103 0.04274 0.04615 0.04444 0.03932 0.04786 0.03761 0.03761 0.04444 0.04444 0.04444 0.04786 0.04444 0.04615 0.05128 0.03761 0.03761 0.04274 0.04615 0.03932 0.04444 0.03761 0.04444 0.03932 0.13675 0.12137 0.12137 0.12991 0.12991 0.12991 0.13162 0.12479 0.12821 0.12137 0.12821 0.12991 0.13675 0.12479 0.12479 0.12821 0.13675 0.13333 0.13162 0.12137 0.12821 0.12479 0.12479 0.12479 0.13162 0.12479 0.13675 0.12821 0.13675 0.12479 0.13675 0.12821 0.13162 0.12821 0.12821 0.13846 0.13675 0.13162 0.11966 0.12308 0.12479 0.13162 0.13675 0.12479 0.12821 0.12821 0.12479 0.12821 0.12479 0.13675 0.13675 0.12479 0.12479 0.13675 0.12479 0.12479 0.13675 0.12479 0.12821 0.12479 0.11624 0.12821 0.12821 0.13675 0.12479 0.12991 0.12991 0.13675 0.12479 0.12137 0.12479 0.12821 0.12479 0.13162 0.12821 0.12479 0.02735 0.02735 0.02906 0.02735 0.03077 0.02906 0.00513 0.00513 0.02735 0.02906 0.02735 0.02906 0.02735 0.02735 0.00000 0.02906 0.01709 0.00342 0.02735 0.02906 0.02906 0.02735 0.00342 0.01709 0.00000 0.02735 0.02735 0.02906 0.02564 0.02735 0.02735 0.00513 0.00513 0.02735 0.00342 0.02735 0.02735 0.02735 0.03248 0.02906 0.02906 0.02735 0.02906 0.02906 0.00171 0.00513 0.03248 0.02735 0.02564 0.02735 0.02906 0.02735 0.01709 0.02735 0.02564 0.02735 0.02735 0.02735 0.00000 0.01709 0.01709 0.02735 0.03248 0.02735 0.00171 0.02735 0.00684 0.02735 0.00513 0.02906 0.02564 0.02735 0.00171 0.02735 0.02735 0.00342 0.02735 0.02906 0.02735 0.02564 0.02906 0.01709 0.02906 0.00513 0.02735 0.02735         
[265]  0.12137 0.12650 0.11966 0.12137 0.11966 0.12650 0.11966 0.11966 0.11966 0.11966 0.12650 0.12137 0.12650 0.11966 0.11966 0.12650 0.08205 0.08376 0.08205 0.08034 0.08205 0.08205 0.08034 0.08205 0.08034 0.08205 0.08034 0.08034 0.08034 0.08205 0.08034 0.08034 0.08034 0.08205 0.08034 0.08034 0.08376 0.08205 0.08376 0.08205 0.08205 0.08034 0.08205 0.08205 0.08205 0.08205 0.08205 0.08205 0.08205 0.08034 0.08034 0.08205 0.08205 0.08205 0.08376 0.08034 0.08205 0.08205 0.03932 0.04444 0.03932 0.03761 0.04103 0.03932 0.03761 0.03932 0.03932 0.04957 0.04444 0.03761 0.04444 0.04274 0.03932 0.03932 0.04444 0.04615 0.03761 0.04274 0.04103 0.04444 0.04615 0.03761 0.04615 0.03932 0.03932 0.04274 0.04615 0.04615 0.04615 0.04274 0.04444 0.05470 0.03932 0.03932 0.04444 0.04444 0.03761 0.04274 0.03932 0.04615 0.03761 0.13162 0.11966 0.11966 0.11795 0.11795 0.11795 0.11966 0.11966 0.11624 0.11966 0.11624 0.11795 0.13162 0.11966 0.11966 0.11624 0.13162 0.12821 0.11966 0.11966 0.11624 0.11966 0.11966 0.11966 0.11966 0.11966 0.13162 0.11624 0.13162 0.11966 0.13162 0.11624 0.11966 0.11624 0.11624 0.13333 0.13162 0.11966 0.12137 0.12137 0.11966 0.11966 0.13162 0.11966 0.11624 0.11624 0.11966 0.11624 0.11966 0.13162 0.13162 0.11966 0.11966 0.13162 0.11966 0.11966 0.13162 0.11966 0.11624 0.11966 0.11453 0.11624 0.11624 0.13162 0.11966 0.11795 0.11795 0.13162 0.11966 0.12308 0.11966 0.11624 0.11966 0.11966 0.11624 0.11966 0.00171 0.00171 0.00342 0.00171 0.00171 0.00342 0.02735 0.02735 0.00171 0.00000 0.00171 0.00000 0.00171 0.00171 0.02906 0.00000 0.02564 0.02564 0.00171 0.00000 0.00342 0.00171 0.02564 0.02564 0.02906 0.00171 0.00171 0.00000 0.00342 0.00171 0.00171 0.02735 0.02735 0.00171 0.02564 0.00171 0.00171 0.00171 0.01197 0.02735 0.00000 0.00171 0.02735 0.02735 0.02735 0.02735 0.01197 0.00171 0.00342 0.00171 0.00000 0.00171 0.02564 0.00171 0.00342 0.00171 0.00171 0.00171 0.02906 0.02564 0.02564 0.00171 0.01197 0.00171 0.02735 0.00171 0.02906 0.00171 0.02735 0.00000 0.00342 0.00171 0.02735 0.00171 0.00171 0.02564 0.00171 0.00000 0.00171 0.00342 0.00000 0.02564 0.00000 0.02735 0.00171 0.00171 0.02906         
[266]  0.12308 0.12821 0.12137 0.12308 0.12137 0.12821 0.12137 0.12137 0.12137 0.12137 0.12821 0.12308 0.12821 0.12137 0.12137 0.12821 0.08376 0.08547 0.08376 0.08205 0.08376 0.08376 0.08205 0.08376 0.08205 0.08376 0.08205 0.08205 0.08205 0.08376 0.08205 0.08205 0.08205 0.08376 0.08205 0.08205 0.08547 0.08376 0.08547 0.08376 0.08376 0.08205 0.08376 0.08376 0.08376 0.08376 0.08376 0.08376 0.08376 0.08205 0.08205 0.08376 0.08376 0.08376 0.08547 0.08205 0.08376 0.08376 0.03761 0.04274 0.03761 0.03590 0.03932 0.03761 0.03590 0.03761 0.03761 0.04786 0.04274 0.03590 0.04274 0.04103 0.03761 0.03761 0.04274 0.04444 0.03590 0.04103 0.03932 0.04615 0.04444 0.03590 0.04786 0.03761 0.03761 0.04103 0.04444 0.04444 0.04786 0.04103 0.04615 0.05299 0.03761 0.03761 0.04274 0.04615 0.03590 0.04103 0.03761 0.04444 0.03590 0.13333 0.12137 0.12137 0.11966 0.11966 0.11966 0.12137 0.12137 0.11795 0.12137 0.11795 0.11966 0.13333 0.12137 0.12137 0.11795 0.13333 0.12991 0.12137 0.12137 0.11795 0.12137 0.12137 0.12137 0.12137 0.12137 0.13333 0.11795 0.13333 0.12137 0.13333 0.11795 0.12137 0.11795 0.11795 0.13504 0.13333 0.12137 0.12308 0.12308 0.12137 0.12137 0.13333 0.12137 0.11795 0.11795 0.12137 0.11795 0.12137 0.13333 0.13333 0.12137 0.12137 0.13333 0.12137 0.12137 0.13333 0.12137 0.11795 0.12137 0.11624 0.11795 0.11795 0.13333 0.12137 0.11966 0.11966 0.13333 0.12137 0.12479 0.12137 0.11795 0.12137 0.12137 0.11795 0.12137 0.00000 0.00000 0.00171 0.00000 0.00342 0.00171 0.02564 0.02564 0.00000 0.00171 0.00000 0.00171 0.00000 0.00000 0.02735 0.00171 0.02393 0.02393 0.00000 0.00171 0.00171 0.00000 0.02393 0.02393 0.02735 0.00000 0.00000 0.00171 0.00171 0.00000 0.00000 0.02564 0.02564 0.00000 0.02393 0.00000 0.00000 0.00000 0.01026 0.02564 0.00171 0.00000 0.02564 0.02564 0.02564 0.02564 0.01026 0.00000 0.00171 0.00000 0.00171 0.00000 0.02393 0.00000 0.00171 0.00000 0.00000 0.00000 0.02735 0.02393 0.02393 0.00000 0.01026 0.00000 0.02564 0.00000 0.02735 0.00000 0.02564 0.00171 0.00171 0.00000 0.02564 0.00000 0.00000 0.02393 0.00000 0.00171 0.00000 0.00171 0.00171 0.02393 0.00171 0.02564 0.00000 0.00000 0.02735 0.00171         
[267]  0.12308 0.12821 0.12137 0.12308 0.12137 0.12821 0.12137 0.12137 0.12137 0.12137 0.12821 0.12308 0.12821 0.12137 0.12137 0.12821 0.08376 0.08547 0.08376 0.08205 0.08376 0.08376 0.08205 0.08376 0.08205 0.08376 0.08205 0.08205 0.08205 0.08376 0.08205 0.08205 0.08205 0.08376 0.08205 0.08205 0.08547 0.08376 0.08547 0.08376 0.08376 0.08205 0.08376 0.08376 0.08376 0.08376 0.08376 0.08376 0.08376 0.08205 0.08205 0.08376 0.08376 0.08376 0.08547 0.08205 0.08376 0.08376 0.03761 0.04274 0.03761 0.03590 0.03932 0.03761 0.03590 0.03761 0.03761 0.04786 0.04274 0.03590 0.04274 0.04103 0.03761 0.03761 0.04274 0.04444 0.03590 0.04103 0.03932 0.04615 0.04444 0.03590 0.04786 0.03761 0.03761 0.04103 0.04444 0.04444 0.04786 0.04103 0.04615 0.05299 0.03761 0.03761 0.04274 0.04615 0.03590 0.04103 0.03761 0.04444 0.03590 0.13333 0.12137 0.12137 0.11966 0.11966 0.11966 0.12137 0.12137 0.11795 0.12137 0.11795 0.11966 0.13333 0.12137 0.12137 0.11795 0.13333 0.12991 0.12137 0.12137 0.11795 0.12137 0.12137 0.12137 0.12137 0.12137 0.13333 0.11795 0.13333 0.12137 0.13333 0.11795 0.12137 0.11795 0.11795 0.13504 0.13333 0.12137 0.12308 0.12308 0.12137 0.12137 0.13333 0.12137 0.11795 0.11795 0.12137 0.11795 0.12137 0.13333 0.13333 0.12137 0.12137 0.13333 0.12137 0.12137 0.13333 0.12137 0.11795 0.12137 0.11624 0.11795 0.11795 0.13333 0.12137 0.11966 0.11966 0.13333 0.12137 0.12479 0.12137 0.11795 0.12137 0.12137 0.11795 0.12137 0.00000 0.00000 0.00171 0.00000 0.00342 0.00171 0.02564 0.02564 0.00000 0.00171 0.00000 0.00171 0.00000 0.00000 0.02735 0.00171 0.02393 0.02393 0.00000 0.00171 0.00171 0.00000 0.02393 0.02393 0.02735 0.00000 0.00000 0.00171 0.00171 0.00000 0.00000 0.02564 0.02564 0.00000 0.02393 0.00000 0.00000 0.00000 0.01026 0.02564 0.00171 0.00000 0.02564 0.02564 0.02564 0.02564 0.01026 0.00000 0.00171 0.00000 0.00171 0.00000 0.02393 0.00000 0.00171 0.00000 0.00000 0.00000 0.02735 0.02393 0.02393 0.00000 0.01026 0.00000 0.02564 0.00000 0.02735 0.00000 0.02564 0.00171 0.00171 0.00000 0.02564 0.00000 0.00000 0.02393 0.00000 0.00171 0.00000 0.00171 0.00171 0.02393 0.00171 0.02564 0.00000 0.00000 0.02735 0.00171 0.00000         
[268]  0.12137 0.12650 0.11966 0.12137 0.11966 0.12650 0.11966 0.11966 0.11966 0.11966 0.12650 0.12137 0.12650 0.11966 0.11966 0.12650 0.08205 0.08376 0.08205 0.08034 0.08205 0.08205 0.08034 0.08205 0.08034 0.08205 0.08034 0.08034 0.08034 0.08205 0.08034 0.08034 0.08034 0.08205 0.08034 0.08034 0.08376 0.08205 0.08376 0.08205 0.08205 0.08034 0.08205 0.08205 0.08205 0.08205 0.08205 0.08205 0.08205 0.08034 0.08034 0.08205 0.08205 0.08205 0.08376 0.08034 0.08205 0.08205 0.03932 0.04444 0.03932 0.03761 0.04103 0.03932 0.03761 0.03932 0.03932 0.04957 0.04444 0.03761 0.04444 0.04274 0.03932 0.03932 0.04444 0.04615 0.03761 0.04274 0.04103 0.04444 0.04615 0.03761 0.04615 0.03932 0.03932 0.04274 0.04615 0.04615 0.04615 0.04274 0.04444 0.05470 0.03932 0.03932 0.04444 0.04444 0.03761 0.04274 0.03932 0.04615 0.03761 0.13162 0.11966 0.11966 0.11795 0.11795 0.11795 0.11966 0.11966 0.11624 0.11966 0.11624 0.11795 0.13162 0.11966 0.11966 0.11624 0.13162 0.12821 0.11966 0.11966 0.11624 0.11966 0.11966 0.11966 0.11966 0.11966 0.13162 0.11624 0.13162 0.11966 0.13162 0.11624 0.11966 0.11624 0.11624 0.13333 0.13162 0.11966 0.12137 0.12137 0.11966 0.11966 0.13162 0.11966 0.11624 0.11624 0.11966 0.11624 0.11966 0.13162 0.13162 0.11966 0.11966 0.13162 0.11966 0.11966 0.13162 0.11966 0.11624 0.11966 0.11453 0.11624 0.11624 0.13162 0.11966 0.11795 0.11795 0.13162 0.11966 0.12308 0.11966 0.11624 0.11966 0.11966 0.11624 0.11966 0.00171 0.00171 0.00342 0.00171 0.00171 0.00342 0.02735 0.02735 0.00171 0.00000 0.00171 0.00000 0.00171 0.00171 0.02906 0.00000 0.02564 0.02564 0.00171 0.00000 0.00342 0.00171 0.02564 0.02564 0.02906 0.00171 0.00171 0.00000 0.00342 0.00171 0.00171 0.02735 0.02735 0.00171 0.02564 0.00171 0.00171 0.00171 0.01197 0.02735 0.00000 0.00171 0.02735 0.02735 0.02735 0.02735 0.01197 0.00171 0.00342 0.00171 0.00000 0.00171 0.02564 0.00171 0.00342 0.00171 0.00171 0.00171 0.02906 0.02564 0.02564 0.00171 0.01197 0.00171 0.02735 0.00171 0.02906 0.00171 0.02735 0.00000 0.00342 0.00171 0.02735 0.00171 0.00171 0.02564 0.00171 0.00000 0.00171 0.00342 0.00000 0.02564 0.00000 0.02735 0.00171 0.00171 0.02906 0.00000 0.00171 0.00171         
[269]  0.12137 0.12650 0.11966 0.12137 0.11966 0.12650 0.11966 0.11966 0.11966 0.11966 0.12650 0.12137 0.12650 0.11966 0.11966 0.12650 0.08205 0.08376 0.08205 0.08034 0.08205 0.08205 0.08034 0.08205 0.08034 0.08205 0.08034 0.08034 0.08034 0.08205 0.08034 0.08034 0.08034 0.08205 0.08034 0.08034 0.08376 0.08205 0.08376 0.08205 0.08205 0.08034 0.08205 0.08205 0.08205 0.08205 0.08205 0.08205 0.08205 0.08034 0.08034 0.08205 0.08205 0.08205 0.08376 0.08034 0.08205 0.08205 0.03590 0.04103 0.03590 0.03419 0.03761 0.03590 0.03419 0.03590 0.03590 0.04615 0.04103 0.03419 0.04103 0.03932 0.03590 0.03590 0.04103 0.04274 0.03419 0.03932 0.03761 0.04444 0.04274 0.03419 0.04615 0.03590 0.03590 0.03932 0.04274 0.04274 0.04615 0.03932 0.04444 0.05128 0.03590 0.03590 0.04103 0.04444 0.03419 0.03932 0.03590 0.04274 0.03419 0.13162 0.11966 0.11966 0.11795 0.11795 0.11795 0.11966 0.11966 0.11624 0.11966 0.11624 0.11795 0.13162 0.11966 0.11966 0.11624 0.13162 0.12821 0.11966 0.11966 0.11624 0.11966 0.11966 0.11966 0.11966 0.11966 0.13162 0.11624 0.13162 0.11966 0.13162 0.11624 0.11966 0.11624 0.11624 0.13333 0.13162 0.11966 0.12137 0.12137 0.11966 0.11966 0.13162 0.11966 0.11624 0.11624 0.11966 0.11624 0.11966 0.13162 0.13162 0.11966 0.11966 0.13162 0.11966 0.11966 0.13162 0.11966 0.11624 0.11966 0.11453 0.11624 0.11624 0.13162 0.11966 0.11795 0.11795 0.13162 0.11966 0.12308 0.11966 0.11624 0.11966 0.11966 0.11624 0.11966 0.00171 0.00171 0.00342 0.00171 0.00513 0.00342 0.02393 0.02393 0.00171 0.00342 0.00171 0.00342 0.00171 0.00171 0.02564 0.00342 0.02222 0.02222 0.00171 0.00342 0.00342 0.00171 0.02222 0.02222 0.02564 0.00171 0.00171 0.00342 0.00000 0.00171 0.00171 0.02393 0.02393 0.00171 0.02222 0.00171 0.00171 0.00171 0.00855 0.02393 0.00342 0.00171 0.02393 0.02393 0.02393 0.02393 0.00855 0.00171 0.00000 0.00171 0.00342 0.00171 0.02222 0.00171 0.00000 0.00171 0.00171 0.00171 0.02564 0.02222 0.02222 0.00171 0.00855 0.00171 0.02393 0.00171 0.02564 0.00171 0.02393 0.00342 0.00000 0.00171 0.02393 0.00171 0.00171 0.02222 0.00171 0.00342 0.00171 0.00000 0.00342 0.02222 0.00342 0.02393 0.00171 0.00171 0.02564 0.00342 0.00171 0.00171 0.00342         
[270]  0.11966 0.12821 0.11795 0.11966 0.11795 0.12821 0.11795 0.11795 0.11795 0.11795 0.12821 0.11966 0.12821 0.11795 0.11795 0.12821 0.08547 0.08718 0.08547 0.08376 0.08547 0.08547 0.08376 0.08547 0.08376 0.08547 0.08376 0.08376 0.08376 0.08547 0.08376 0.08376 0.08376 0.08547 0.08376 0.08376 0.08718 0.08547 0.08718 0.08547 0.08547 0.08376 0.08547 0.08547 0.08547 0.08547 0.08547 0.08547 0.08547 0.08376 0.08376 0.08547 0.08547 0.08547 0.08718 0.08376 0.08547 0.08547 0.03932 0.04444 0.03932 0.04103 0.04444 0.03932 0.04103 0.03932 0.03932 0.04444 0.04444 0.04103 0.04444 0.04274 0.03932 0.03932 0.04444 0.04615 0.04103 0.04274 0.04444 0.04786 0.04615 0.04103 0.04957 0.03932 0.03932 0.04615 0.04615 0.04615 0.04957 0.04615 0.04786 0.05299 0.03932 0.03932 0.04444 0.04786 0.04103 0.04615 0.03932 0.04615 0.04103 0.13846 0.12308 0.12308 0.13162 0.13162 0.13162 0.13333 0.12308 0.12991 0.12308 0.12991 0.13162 0.13846 0.12308 0.12308 0.12991 0.13846 0.13504 0.13333 0.12308 0.12991 0.12308 0.12308 0.12308 0.13333 0.12308 0.13846 0.12991 0.13846 0.12308 0.13846 0.12991 0.13333 0.12991 0.12991 0.14017 0.13846 0.13333 0.12137 0.12479 0.12308 0.13333 0.13846 0.12308 0.12991 0.12991 0.12308 0.12991 0.12308 0.13846 0.13846 0.12308 0.12308 0.13846 0.12308 0.12308 0.13846 0.12308 0.12991 0.12308 0.11795 0.12991 0.12991 0.13846 0.12308 0.13162 0.13162 0.13846 0.12308 0.12308 0.12308 0.12991 0.12308 0.13333 0.12991 0.12308 0.02564 0.02564 0.02735 0.02564 0.02906 0.02735 0.00000 0.00342 0.02564 0.02735 0.02564 0.02735 0.02564 0.02564 0.00513 0.02735 0.01538 0.00171 0.02564 0.02735 0.02735 0.02564 0.00171 0.01538 0.00513 0.02564 0.02564 0.02735 0.02393 0.02564 0.02564 0.00342 0.00342 0.02564 0.00171 0.02564 0.02564 0.02564 0.03077 0.02735 0.02735 0.02564 0.02735 0.02735 0.00342 0.00000 0.03077 0.02564 0.02393 0.02564 0.02735 0.02564 0.01538 0.02564 0.02393 0.02564 0.02564 0.02564 0.00513 0.01538 0.01538 0.02564 0.03077 0.02564 0.00342 0.02564 0.00513 0.02564 0.00342 0.02735 0.02393 0.02564 0.00342 0.02564 0.02564 0.00171 0.02564 0.02735 0.02564 0.02393 0.02735 0.01538 0.02735 0.00342 0.02564 0.02564 0.00513 0.02735 0.02564 0.02564 0.02735 0.02393         
[271]  0.12308 0.12821 0.12137 0.12308 0.12137 0.12821 0.12137 0.12137 0.12137 0.12137 0.12821 0.12308 0.12821 0.12137 0.12137 0.12821 0.08376 0.08547 0.08376 0.08205 0.08376 0.08376 0.08205 0.08376 0.08205 0.08376 0.08205 0.08205 0.08205 0.08376 0.08205 0.08205 0.08205 0.08376 0.08205 0.08205 0.08547 0.08376 0.08547 0.08376 0.08376 0.08205 0.08376 0.08376 0.08376 0.08376 0.08376 0.08376 0.08376 0.08205 0.08205 0.08376 0.08376 0.08376 0.08547 0.08205 0.08376 0.08376 0.03761 0.04274 0.03761 0.03590 0.03932 0.03761 0.03590 0.03761 0.03761 0.04786 0.04274 0.03590 0.04274 0.04103 0.03761 0.03761 0.04274 0.04444 0.03590 0.04103 0.03932 0.04615 0.04444 0.03590 0.04786 0.03761 0.03761 0.04103 0.04444 0.04444 0.04786 0.04103 0.04615 0.05299 0.03761 0.03761 0.04274 0.04615 0.03590 0.04103 0.03761 0.04444 0.03590 0.13333 0.12137 0.12137 0.11966 0.11966 0.11966 0.12137 0.12137 0.11795 0.12137 0.11795 0.11966 0.13333 0.12137 0.12137 0.11795 0.13333 0.12991 0.12137 0.12137 0.11795 0.12137 0.12137 0.12137 0.12137 0.12137 0.13333 0.11795 0.13333 0.12137 0.13333 0.11795 0.12137 0.11795 0.11795 0.13504 0.13333 0.12137 0.12308 0.12308 0.12137 0.12137 0.13333 0.12137 0.11795 0.11795 0.12137 0.11795 0.12137 0.13333 0.13333 0.12137 0.12137 0.13333 0.12137 0.12137 0.13333 0.12137 0.11795 0.12137 0.11624 0.11795 0.11795 0.13333 0.12137 0.11966 0.11966 0.13333 0.12137 0.12479 0.12137 0.11795 0.12137 0.12137 0.11795 0.12137 0.00000 0.00000 0.00171 0.00000 0.00342 0.00171 0.02564 0.02564 0.00000 0.00171 0.00000 0.00171 0.00000 0.00000 0.02735 0.00171 0.02393 0.02393 0.00000 0.00171 0.00171 0.00000 0.02393 0.02393 0.02735 0.00000 0.00000 0.00171 0.00171 0.00000 0.00000 0.02564 0.02564 0.00000 0.02393 0.00000 0.00000 0.00000 0.01026 0.02564 0.00171 0.00000 0.02564 0.02564 0.02564 0.02564 0.01026 0.00000 0.00171 0.00000 0.00171 0.00000 0.02393 0.00000 0.00171 0.00000 0.00000 0.00000 0.02735 0.02393 0.02393 0.00000 0.01026 0.00000 0.02564 0.00000 0.02735 0.00000 0.02564 0.00171 0.00171 0.00000 0.02564 0.00000 0.00000 0.02393 0.00000 0.00171 0.00000 0.00171 0.00171 0.02393 0.00171 0.02564 0.00000 0.00000 0.02735 0.00171 0.00000 0.00000 0.00171 0.00171 0.02564         
[272]  0.12308 0.12821 0.12137 0.12308 0.12137 0.12821 0.12137 0.12137 0.12137 0.12137 0.12821 0.12308 0.12821 0.12137 0.12137 0.12821 0.08376 0.08547 0.08376 0.08205 0.08376 0.08376 0.08205 0.08376 0.08205 0.08376 0.08205 0.08205 0.08205 0.08376 0.08205 0.08205 0.08205 0.08376 0.08205 0.08205 0.08547 0.08376 0.08547 0.08376 0.08376 0.08205 0.08376 0.08376 0.08376 0.08376 0.08376 0.08376 0.08376 0.08205 0.08205 0.08376 0.08376 0.08376 0.08547 0.08205 0.08376 0.08376 0.03761 0.04274 0.03761 0.03590 0.03932 0.03761 0.03590 0.03761 0.03761 0.04786 0.04274 0.03590 0.04274 0.04103 0.03761 0.03761 0.04274 0.04444 0.03590 0.04103 0.03932 0.04615 0.04444 0.03590 0.04786 0.03761 0.03761 0.04103 0.04444 0.04444 0.04786 0.04103 0.04615 0.05299 0.03761 0.03761 0.04274 0.04615 0.03590 0.04103 0.03761 0.04444 0.03590 0.13333 0.12137 0.12137 0.11966 0.11966 0.11966 0.12137 0.12137 0.11795 0.12137 0.11795 0.11966 0.13333 0.12137 0.12137 0.11795 0.13333 0.12991 0.12137 0.12137 0.11795 0.12137 0.12137 0.12137 0.12137 0.12137 0.13333 0.11795 0.13333 0.12137 0.13333 0.11795 0.12137 0.11795 0.11795 0.13504 0.13333 0.12137 0.12308 0.12308 0.12137 0.12137 0.13333 0.12137 0.11795 0.11795 0.12137 0.11795 0.12137 0.13333 0.13333 0.12137 0.12137 0.13333 0.12137 0.12137 0.13333 0.12137 0.11795 0.12137 0.11624 0.11795 0.11795 0.13333 0.12137 0.11966 0.11966 0.13333 0.12137 0.12479 0.12137 0.11795 0.12137 0.12137 0.11795 0.12137 0.00000 0.00000 0.00171 0.00000 0.00342 0.00171 0.02564 0.02564 0.00000 0.00171 0.00000 0.00171 0.00000 0.00000 0.02735 0.00171 0.02393 0.02393 0.00000 0.00171 0.00171 0.00000 0.02393 0.02393 0.02735 0.00000 0.00000 0.00171 0.00171 0.00000 0.00000 0.02564 0.02564 0.00000 0.02393 0.00000 0.00000 0.00000 0.01026 0.02564 0.00171 0.00000 0.02564 0.02564 0.02564 0.02564 0.01026 0.00000 0.00171 0.00000 0.00171 0.00000 0.02393 0.00000 0.00171 0.00000 0.00000 0.00000 0.02735 0.02393 0.02393 0.00000 0.01026 0.00000 0.02564 0.00000 0.02735 0.00000 0.02564 0.00171 0.00171 0.00000 0.02564 0.00000 0.00000 0.02393 0.00000 0.00171 0.00000 0.00171 0.00171 0.02393 0.00171 0.02564 0.00000 0.00000 0.02735 0.00171 0.00000 0.00000 0.00171 0.00171 0.02564 0.00000         
[273]  0.11795 0.13504 0.11966 0.11795 0.11966 0.13504 0.11966 0.11624 0.11966 0.11966 0.13504 0.11795 0.13504 0.11966 0.11966 0.13504 0.08718 0.08889 0.08718 0.08547 0.08718 0.08718 0.08547 0.08718 0.08547 0.08718 0.08547 0.08547 0.08547 0.08718 0.08547 0.08547 0.08547 0.08718 0.08547 0.08547 0.08889 0.08718 0.08889 0.08718 0.08718 0.08547 0.08718 0.08718 0.08718 0.08718 0.08718 0.08718 0.08718 0.08547 0.08547 0.08718 0.08718 0.08718 0.08889 0.08547 0.08718 0.08718 0.03590 0.03932 0.03590 0.03419 0.03761 0.03590 0.03419 0.03590 0.03590 0.04615 0.04103 0.03419 0.04103 0.03932 0.03590 0.03590 0.04103 0.04103 0.03419 0.03932 0.03761 0.04444 0.04103 0.03419 0.04615 0.03590 0.03590 0.04274 0.04103 0.04103 0.04615 0.04274 0.04444 0.05470 0.03590 0.03590 0.04103 0.04444 0.03419 0.04274 0.03590 0.04103 0.03419 0.13333 0.12479 0.12479 0.12821 0.12821 0.12821 0.12991 0.12479 0.12650 0.12479 0.12650 0.12821 0.13333 0.12479 0.12479 0.12650 0.13333 0.12991 0.12991 0.12479 0.12650 0.12479 0.12479 0.12479 0.12991 0.12479 0.13333 0.12650 0.13333 0.12479 0.13333 0.12650 0.12991 0.12650 0.12650 0.13504 0.13333 0.12991 0.11966 0.12650 0.12479 0.12991 0.13333 0.12479 0.12650 0.12650 0.12479 0.12650 0.12479 0.13333 0.13333 0.12479 0.12479 0.13333 0.12479 0.12479 0.13333 0.12479 0.12650 0.12479 0.11966 0.12650 0.12650 0.13333 0.12479 0.12821 0.12821 0.13333 0.12479 0.12137 0.12479 0.12650 0.12479 0.12991 0.12650 0.12479 0.02564 0.02564 0.02735 0.02564 0.02906 0.02735 0.02735 0.02735 0.02564 0.02735 0.02564 0.02735 0.02564 0.02564 0.02906 0.02735 0.02564 0.02564 0.02564 0.02735 0.02735 0.02564 0.02564 0.02564 0.02906 0.02564 0.02564 0.02735 0.02393 0.02564 0.02564 0.02735 0.02393 0.02564 0.02564 0.02564 0.02564 0.02564 0.03077 0.00000 0.02735 0.02564 0.00000 0.00000 0.02735 0.02735 0.03077 0.02564 0.02393 0.02564 0.02735 0.02564 0.02564 0.02564 0.02393 0.02564 0.02564 0.02564 0.02906 0.02564 0.02564 0.02564 0.03077 0.02564 0.02735 0.02564 0.02906 0.02564 0.02735 0.02735 0.02393 0.02564 0.02735 0.02564 0.02564 0.02564 0.02564 0.02735 0.02564 0.02393 0.02735 0.02564 0.02735 0.02393 0.02564 0.02564 0.02906 0.02735 0.02564 0.02564 0.02735 0.02393 0.02735 0.02564 0.02564         
[274]  0.12308 0.12821 0.12137 0.12308 0.12137 0.12821 0.12137 0.12137 0.12137 0.12137 0.12821 0.12308 0.12821 0.12137 0.12137 0.12821 0.08376 0.08547 0.08376 0.08205 0.08376 0.08376 0.08205 0.08376 0.08205 0.08376 0.08205 0.08205 0.08205 0.08376 0.08205 0.08205 0.08205 0.08376 0.08205 0.08205 0.08547 0.08376 0.08547 0.08376 0.08376 0.08205 0.08376 0.08376 0.08376 0.08376 0.08376 0.08376 0.08376 0.08205 0.08205 0.08376 0.08376 0.08376 0.08547 0.08205 0.08376 0.08376 0.03761 0.04274 0.03761 0.03590 0.03932 0.03761 0.03590 0.03761 0.03761 0.04786 0.04274 0.03590 0.04274 0.04103 0.03761 0.03761 0.04274 0.04444 0.03590 0.04103 0.03932 0.04615 0.04444 0.03590 0.04786 0.03761 0.03761 0.04103 0.04444 0.04444 0.04786 0.04103 0.04615 0.05299 0.03761 0.03761 0.04274 0.04615 0.03590 0.04103 0.03761 0.04444 0.03590 0.13333 0.12137 0.12137 0.11966 0.11966 0.11966 0.12137 0.12137 0.11795 0.12137 0.11795 0.11966 0.13333 0.12137 0.12137 0.11795 0.13333 0.12991 0.12137 0.12137 0.11795 0.12137 0.12137 0.12137 0.12137 0.12137 0.13333 0.11795 0.13333 0.12137 0.13333 0.11795 0.12137 0.11795 0.11795 0.13504 0.13333 0.12137 0.12308 0.12308 0.12137 0.12137 0.13333 0.12137 0.11795 0.11795 0.12137 0.11795 0.12137 0.13333 0.13333 0.12137 0.12137 0.13333 0.12137 0.12137 0.13333 0.12137 0.11795 0.12137 0.11624 0.11795 0.11795 0.13333 0.12137 0.11966 0.11966 0.13333 0.12137 0.12479 0.12137 0.11795 0.12137 0.12137 0.11795 0.12137 0.00000 0.00000 0.00171 0.00000 0.00342 0.00171 0.02564 0.02564 0.00000 0.00171 0.00000 0.00171 0.00000 0.00000 0.02735 0.00171 0.02393 0.02393 0.00000 0.00171 0.00171 0.00000 0.02393 0.02393 0.02735 0.00000 0.00000 0.00171 0.00171 0.00000 0.00000 0.02564 0.02564 0.00000 0.02393 0.00000 0.00000 0.00000 0.01026 0.02564 0.00171 0.00000 0.02564 0.02564 0.02564 0.02564 0.01026 0.00000 0.00171 0.00000 0.00171 0.00000 0.02393 0.00000 0.00171 0.00000 0.00000 0.00000 0.02735 0.02393 0.02393 0.00000 0.01026 0.00000 0.02564 0.00000 0.02735 0.00000 0.02564 0.00171 0.00171 0.00000 0.02564 0.00000 0.00000 0.02393 0.00000 0.00171 0.00000 0.00171 0.00171 0.02393 0.00171 0.02564 0.00000 0.00000 0.02735 0.00171 0.00000 0.00000 0.00171 0.00171 0.02564 0.00000 0.00000 0.02564         
[275]  0.12308 0.12821 0.12137 0.12308 0.12137 0.12821 0.12137 0.12137 0.12137 0.12137 0.12821 0.12308 0.12821 0.12137 0.12137 0.12821 0.08376 0.08547 0.08376 0.08205 0.08376 0.08376 0.08205 0.08376 0.08205 0.08376 0.08205 0.08205 0.08205 0.08376 0.08205 0.08205 0.08205 0.08376 0.08205 0.08205 0.08547 0.08376 0.08547 0.08376 0.08376 0.08205 0.08376 0.08376 0.08376 0.08376 0.08376 0.08376 0.08376 0.08205 0.08205 0.08376 0.08376 0.08376 0.08547 0.08205 0.08376 0.08376 0.03761 0.04274 0.03761 0.03590 0.03932 0.03761 0.03590 0.03761 0.03761 0.04786 0.04274 0.03590 0.04274 0.04103 0.03761 0.03761 0.04274 0.04444 0.03590 0.04103 0.03932 0.04615 0.04444 0.03590 0.04786 0.03761 0.03761 0.04103 0.04444 0.04444 0.04786 0.04103 0.04615 0.05299 0.03761 0.03761 0.04274 0.04615 0.03590 0.04103 0.03761 0.04444 0.03590 0.13333 0.12137 0.12137 0.11966 0.11966 0.11966 0.12137 0.12137 0.11795 0.12137 0.11795 0.11966 0.13333 0.12137 0.12137 0.11795 0.13333 0.12991 0.12137 0.12137 0.11795 0.12137 0.12137 0.12137 0.12137 0.12137 0.13333 0.11795 0.13333 0.12137 0.13333 0.11795 0.12137 0.11795 0.11795 0.13504 0.13333 0.12137 0.12308 0.12308 0.12137 0.12137 0.13333 0.12137 0.11795 0.11795 0.12137 0.11795 0.12137 0.13333 0.13333 0.12137 0.12137 0.13333 0.12137 0.12137 0.13333 0.12137 0.11795 0.12137 0.11624 0.11795 0.11795 0.13333 0.12137 0.11966 0.11966 0.13333 0.12137 0.12479 0.12137 0.11795 0.12137 0.12137 0.11795 0.12137 0.00000 0.00000 0.00171 0.00000 0.00342 0.00171 0.02564 0.02564 0.00000 0.00171 0.00000 0.00171 0.00000 0.00000 0.02735 0.00171 0.02393 0.02393 0.00000 0.00171 0.00171 0.00000 0.02393 0.02393 0.02735 0.00000 0.00000 0.00171 0.00171 0.00000 0.00000 0.02564 0.02564 0.00000 0.02393 0.00000 0.00000 0.00000 0.01026 0.02564 0.00171 0.00000 0.02564 0.02564 0.02564 0.02564 0.01026 0.00000 0.00171 0.00000 0.00171 0.00000 0.02393 0.00000 0.00171 0.00000 0.00000 0.00000 0.02735 0.02393 0.02393 0.00000 0.01026 0.00000 0.02564 0.00000 0.02735 0.00000 0.02564 0.00171 0.00171 0.00000 0.02564 0.00000 0.00000 0.02393 0.00000 0.00171 0.00000 0.00171 0.00171 0.02393 0.00171 0.02564 0.00000 0.00000 0.02735 0.00171 0.00000 0.00000 0.00171 0.00171 0.02564 0.00000 0.00000 0.02564 0.00000         
[276]  0.12308 0.12821 0.12137 0.12308 0.12137 0.12821 0.12137 0.12137 0.12137 0.12137 0.12821 0.12308 0.12821 0.12137 0.12137 0.12821 0.08376 0.08547 0.08376 0.08205 0.08376 0.08376 0.08205 0.08376 0.08205 0.08376 0.08205 0.08205 0.08205 0.08376 0.08205 0.08205 0.08205 0.08376 0.08205 0.08205 0.08547 0.08376 0.08547 0.08376 0.08376 0.08205 0.08376 0.08376 0.08376 0.08376 0.08376 0.08376 0.08376 0.08205 0.08205 0.08376 0.08376 0.08376 0.08547 0.08205 0.08376 0.08376 0.03761 0.04274 0.03761 0.03590 0.03932 0.03761 0.03590 0.03761 0.03761 0.04786 0.04274 0.03590 0.04274 0.04103 0.03761 0.03761 0.04274 0.04444 0.03590 0.04103 0.03932 0.04615 0.04444 0.03590 0.04786 0.03761 0.03761 0.04103 0.04444 0.04444 0.04786 0.04103 0.04615 0.05299 0.03761 0.03761 0.04274 0.04615 0.03590 0.04103 0.03761 0.04444 0.03590 0.13333 0.12137 0.12137 0.11966 0.11966 0.11966 0.12137 0.12137 0.11795 0.12137 0.11795 0.11966 0.13333 0.12137 0.12137 0.11795 0.13333 0.12991 0.12137 0.12137 0.11795 0.12137 0.12137 0.12137 0.12137 0.12137 0.13333 0.11795 0.13333 0.12137 0.13333 0.11795 0.12137 0.11795 0.11795 0.13504 0.13333 0.12137 0.12308 0.12308 0.12137 0.12137 0.13333 0.12137 0.11795 0.11795 0.12137 0.11795 0.12137 0.13333 0.13333 0.12137 0.12137 0.13333 0.12137 0.12137 0.13333 0.12137 0.11795 0.12137 0.11624 0.11795 0.11795 0.13333 0.12137 0.11966 0.11966 0.13333 0.12137 0.12479 0.12137 0.11795 0.12137 0.12137 0.11795 0.12137 0.00000 0.00000 0.00171 0.00000 0.00342 0.00171 0.02564 0.02564 0.00000 0.00171 0.00000 0.00171 0.00000 0.00000 0.02735 0.00171 0.02393 0.02393 0.00000 0.00171 0.00171 0.00000 0.02393 0.02393 0.02735 0.00000 0.00000 0.00171 0.00171 0.00000 0.00000 0.02564 0.02564 0.00000 0.02393 0.00000 0.00000 0.00000 0.01026 0.02564 0.00171 0.00000 0.02564 0.02564 0.02564 0.02564 0.01026 0.00000 0.00171 0.00000 0.00171 0.00000 0.02393 0.00000 0.00171 0.00000 0.00000 0.00000 0.02735 0.02393 0.02393 0.00000 0.01026 0.00000 0.02564 0.00000 0.02735 0.00000 0.02564 0.00171 0.00171 0.00000 0.02564 0.00000 0.00000 0.02393 0.00000 0.00171 0.00000 0.00171 0.00171 0.02393 0.00171 0.02564 0.00000 0.00000 0.02735 0.00171 0.00000 0.00000 0.00171 0.00171 0.02564 0.00000 0.00000 0.02564 0.00000 0.00000         
[277]  0.12308 0.12821 0.12137 0.12308 0.12137 0.12821 0.12137 0.12137 0.12137 0.12137 0.12821 0.12308 0.12821 0.12137 0.12137 0.12821 0.08376 0.08547 0.08376 0.08205 0.08376 0.08376 0.08205 0.08376 0.08205 0.08376 0.08205 0.08205 0.08205 0.08376 0.08205 0.08205 0.08205 0.08376 0.08205 0.08205 0.08547 0.08376 0.08547 0.08376 0.08376 0.08205 0.08376 0.08376 0.08376 0.08376 0.08376 0.08376 0.08376 0.08205 0.08205 0.08376 0.08376 0.08376 0.08547 0.08205 0.08376 0.08376 0.03761 0.04274 0.03761 0.03590 0.03932 0.03761 0.03590 0.03761 0.03761 0.04786 0.04274 0.03590 0.04274 0.04103 0.03761 0.03761 0.04274 0.04444 0.03590 0.04103 0.03932 0.04615 0.04444 0.03590 0.04786 0.03761 0.03761 0.04103 0.04444 0.04444 0.04786 0.04103 0.04615 0.05299 0.03761 0.03761 0.04274 0.04615 0.03590 0.04103 0.03761 0.04444 0.03590 0.13333 0.12137 0.12137 0.11966 0.11966 0.11966 0.12137 0.12137 0.11795 0.12137 0.11795 0.11966 0.13333 0.12137 0.12137 0.11795 0.13333 0.12991 0.12137 0.12137 0.11795 0.12137 0.12137 0.12137 0.12137 0.12137 0.13333 0.11795 0.13333 0.12137 0.13333 0.11795 0.12137 0.11795 0.11795 0.13504 0.13333 0.12137 0.12308 0.12308 0.12137 0.12137 0.13333 0.12137 0.11795 0.11795 0.12137 0.11795 0.12137 0.13333 0.13333 0.12137 0.12137 0.13333 0.12137 0.12137 0.13333 0.12137 0.11795 0.12137 0.11624 0.11795 0.11795 0.13333 0.12137 0.11966 0.11966 0.13333 0.12137 0.12479 0.12137 0.11795 0.12137 0.12137 0.11795 0.12137 0.00000 0.00000 0.00171 0.00000 0.00342 0.00171 0.02564 0.02564 0.00000 0.00171 0.00000 0.00171 0.00000 0.00000 0.02735 0.00171 0.02393 0.02393 0.00000 0.00171 0.00171 0.00000 0.02393 0.02393 0.02735 0.00000 0.00000 0.00171 0.00171 0.00000 0.00000 0.02564 0.02564 0.00000 0.02393 0.00000 0.00000 0.00000 0.01026 0.02564 0.00171 0.00000 0.02564 0.02564 0.02564 0.02564 0.01026 0.00000 0.00171 0.00000 0.00171 0.00000 0.02393 0.00000 0.00171 0.00000 0.00000 0.00000 0.02735 0.02393 0.02393 0.00000 0.01026 0.00000 0.02564 0.00000 0.02735 0.00000 0.02564 0.00171 0.00171 0.00000 0.02564 0.00000 0.00000 0.02393 0.00000 0.00171 0.00000 0.00171 0.00171 0.02393 0.00171 0.02564 0.00000 0.00000 0.02735 0.00171 0.00000 0.00000 0.00171 0.00171 0.02564 0.00000 0.00000 0.02564 0.00000 0.00000 0.00000         
[278]  0.12308 0.12821 0.12137 0.12308 0.12137 0.12821 0.12137 0.12137 0.12137 0.12137 0.12821 0.12308 0.12821 0.12137 0.12137 0.12821 0.08376 0.08547 0.08376 0.08205 0.08376 0.08376 0.08205 0.08376 0.08205 0.08376 0.08205 0.08205 0.08205 0.08376 0.08205 0.08205 0.08205 0.08376 0.08205 0.08205 0.08547 0.08376 0.08547 0.08376 0.08376 0.08205 0.08376 0.08376 0.08376 0.08376 0.08376 0.08376 0.08376 0.08205 0.08205 0.08376 0.08376 0.08376 0.08547 0.08205 0.08376 0.08376 0.03761 0.04274 0.03761 0.03590 0.03932 0.03761 0.03590 0.03761 0.03761 0.04786 0.04274 0.03590 0.04274 0.04103 0.03761 0.03761 0.04274 0.04444 0.03590 0.04103 0.03932 0.04615 0.04444 0.03590 0.04786 0.03761 0.03761 0.04103 0.04444 0.04444 0.04786 0.04103 0.04615 0.05299 0.03761 0.03761 0.04274 0.04615 0.03590 0.04103 0.03761 0.04444 0.03590 0.13333 0.12137 0.12137 0.11966 0.11966 0.11966 0.12137 0.12137 0.11795 0.12137 0.11795 0.11966 0.13333 0.12137 0.12137 0.11795 0.13333 0.12991 0.12137 0.12137 0.11795 0.12137 0.12137 0.12137 0.12137 0.12137 0.13333 0.11795 0.13333 0.12137 0.13333 0.11795 0.12137 0.11795 0.11795 0.13504 0.13333 0.12137 0.12308 0.12308 0.12137 0.12137 0.13333 0.12137 0.11795 0.11795 0.12137 0.11795 0.12137 0.13333 0.13333 0.12137 0.12137 0.13333 0.12137 0.12137 0.13333 0.12137 0.11795 0.12137 0.11624 0.11795 0.11795 0.13333 0.12137 0.11966 0.11966 0.13333 0.12137 0.12479 0.12137 0.11795 0.12137 0.12137 0.11795 0.12137 0.00000 0.00000 0.00171 0.00000 0.00342 0.00171 0.02564 0.02564 0.00000 0.00171 0.00000 0.00171 0.00000 0.00000 0.02735 0.00171 0.02393 0.02393 0.00000 0.00171 0.00171 0.00000 0.02393 0.02393 0.02735 0.00000 0.00000 0.00171 0.00171 0.00000 0.00000 0.02564 0.02564 0.00000 0.02393 0.00000 0.00000 0.00000 0.01026 0.02564 0.00171 0.00000 0.02564 0.02564 0.02564 0.02564 0.01026 0.00000 0.00171 0.00000 0.00171 0.00000 0.02393 0.00000 0.00171 0.00000 0.00000 0.00000 0.02735 0.02393 0.02393 0.00000 0.01026 0.00000 0.02564 0.00000 0.02735 0.00000 0.02564 0.00171 0.00171 0.00000 0.02564 0.00000 0.00000 0.02393 0.00000 0.00171 0.00000 0.00171 0.00171 0.02393 0.00171 0.02564 0.00000 0.00000 0.02735 0.00171 0.00000 0.00000 0.00171 0.00171 0.02564 0.00000 0.00000 0.02564 0.00000 0.00000 0.00000 0.00000         
[279]  0.12308 0.12821 0.12137 0.12308 0.12137 0.12821 0.12137 0.12137 0.12137 0.12137 0.12821 0.12308 0.12821 0.12137 0.12137 0.12821 0.08376 0.08547 0.08376 0.08205 0.08376 0.08376 0.08205 0.08376 0.08205 0.08376 0.08205 0.08205 0.08205 0.08376 0.08205 0.08205 0.08205 0.08376 0.08205 0.08205 0.08547 0.08376 0.08547 0.08376 0.08376 0.08205 0.08376 0.08376 0.08376 0.08376 0.08376 0.08376 0.08376 0.08205 0.08205 0.08376 0.08376 0.08376 0.08547 0.08205 0.08376 0.08376 0.04103 0.04615 0.04103 0.03932 0.04274 0.04103 0.03932 0.04103 0.04103 0.05128 0.04615 0.03932 0.04615 0.04444 0.04103 0.04103 0.04615 0.04786 0.03932 0.04444 0.04274 0.04615 0.04786 0.03932 0.04786 0.04103 0.04103 0.04444 0.04786 0.04786 0.04786 0.04444 0.04615 0.05641 0.04103 0.04103 0.04615 0.04615 0.03932 0.04444 0.04103 0.04786 0.03932 0.13333 0.12137 0.12137 0.11966 0.11966 0.11966 0.12137 0.12137 0.11795 0.12137 0.11795 0.11966 0.13333 0.12137 0.12137 0.11795 0.13333 0.12991 0.12137 0.12137 0.11795 0.12137 0.12137 0.12137 0.12137 0.12137 0.13333 0.11795 0.13333 0.12137 0.13333 0.11795 0.12137 0.11795 0.11795 0.13504 0.13333 0.12137 0.12308 0.12308 0.12137 0.12137 0.13333 0.12137 0.11795 0.11795 0.12137 0.11795 0.12137 0.13333 0.13333 0.12137 0.12137 0.13333 0.12137 0.12137 0.13333 0.12137 0.11795 0.12137 0.11624 0.11795 0.11795 0.13333 0.12137 0.11966 0.11966 0.13333 0.12137 0.12479 0.12137 0.11795 0.12137 0.12137 0.11795 0.12137 0.00342 0.00342 0.00513 0.00342 0.00342 0.00513 0.02906 0.02906 0.00342 0.00171 0.00342 0.00171 0.00342 0.00342 0.03077 0.00171 0.02735 0.02735 0.00342 0.00171 0.00513 0.00342 0.02735 0.02735 0.03077 0.00342 0.00342 0.00171 0.00513 0.00342 0.00342 0.02906 0.02906 0.00342 0.02735 0.00342 0.00342 0.00342 0.01368 0.02906 0.00171 0.00342 0.02906 0.02906 0.02906 0.02906 0.01368 0.00342 0.00513 0.00342 0.00171 0.00342 0.02735 0.00342 0.00513 0.00342 0.00342 0.00342 0.03077 0.02735 0.02735 0.00342 0.01368 0.00342 0.02906 0.00342 0.03077 0.00342 0.02906 0.00171 0.00513 0.00342 0.02906 0.00342 0.00342 0.02735 0.00342 0.00171 0.00342 0.00513 0.00171 0.02735 0.00171 0.02906 0.00342 0.00342 0.03077 0.00171 0.00342 0.00342 0.00171 0.00513 0.02906 0.00342 0.00342 0.02906 0.00342 0.00342 0.00342 0.00342 0.00342         
[280]  0.12308 0.12821 0.12137 0.12308 0.12137 0.12821 0.12137 0.12137 0.12137 0.12137 0.12821 0.12308 0.12821 0.12137 0.12137 0.12821 0.08376 0.08547 0.08376 0.08205 0.08376 0.08376 0.08205 0.08376 0.08205 0.08376 0.08205 0.08205 0.08205 0.08376 0.08205 0.08205 0.08205 0.08376 0.08205 0.08205 0.08547 0.08376 0.08547 0.08376 0.08376 0.08205 0.08376 0.08376 0.08376 0.08376 0.08376 0.08376 0.08376 0.08205 0.08205 0.08376 0.08376 0.08376 0.08547 0.08205 0.08376 0.08376 0.03761 0.04274 0.03761 0.03590 0.03932 0.03761 0.03590 0.03761 0.03761 0.04786 0.04274 0.03590 0.04274 0.04103 0.03761 0.03761 0.04274 0.04444 0.03590 0.04103 0.03932 0.04615 0.04444 0.03590 0.04786 0.03761 0.03761 0.04103 0.04444 0.04444 0.04786 0.04103 0.04615 0.05299 0.03761 0.03761 0.04274 0.04615 0.03590 0.04103 0.03761 0.04444 0.03590 0.13333 0.12137 0.12137 0.11966 0.11966 0.11966 0.12137 0.12137 0.11795 0.12137 0.11795 0.11966 0.13333 0.12137 0.12137 0.11795 0.13333 0.12991 0.12137 0.12137 0.11795 0.12137 0.12137 0.12137 0.12137 0.12137 0.13333 0.11795 0.13333 0.12137 0.13333 0.11795 0.12137 0.11795 0.11795 0.13504 0.13333 0.12137 0.12308 0.12308 0.12137 0.12137 0.13333 0.12137 0.11795 0.11795 0.12137 0.11795 0.12137 0.13333 0.13333 0.12137 0.12137 0.13333 0.12137 0.12137 0.13333 0.12137 0.11795 0.12137 0.11624 0.11795 0.11795 0.13333 0.12137 0.11966 0.11966 0.13333 0.12137 0.12479 0.12137 0.11795 0.12137 0.12137 0.11795 0.12137 0.00000 0.00000 0.00171 0.00000 0.00342 0.00171 0.02564 0.02564 0.00000 0.00171 0.00000 0.00171 0.00000 0.00000 0.02735 0.00171 0.02393 0.02393 0.00000 0.00171 0.00171 0.00000 0.02393 0.02393 0.02735 0.00000 0.00000 0.00171 0.00171 0.00000 0.00000 0.02564 0.02564 0.00000 0.02393 0.00000 0.00000 0.00000 0.01026 0.02564 0.00171 0.00000 0.02564 0.02564 0.02564 0.02564 0.01026 0.00000 0.00171 0.00000 0.00171 0.00000 0.02393 0.00000 0.00171 0.00000 0.00000 0.00000 0.02735 0.02393 0.02393 0.00000 0.01026 0.00000 0.02564 0.00000 0.02735 0.00000 0.02564 0.00171 0.00171 0.00000 0.02564 0.00000 0.00000 0.02393 0.00000 0.00171 0.00000 0.00171 0.00171 0.02393 0.00171 0.02564 0.00000 0.00000 0.02735 0.00171 0.00000 0.00000 0.00171 0.00171 0.02564 0.00000 0.00000 0.02564 0.00000 0.00000 0.00000 0.00000 0.00000 0.00342         
[281]  0.11795 0.12991 0.11624 0.11795 0.11624 0.12991 0.11624 0.11624 0.11624 0.11624 0.12991 0.11795 0.12991 0.11624 0.11624 0.12991 0.08376 0.08547 0.08376 0.08205 0.08376 0.08376 0.08205 0.08376 0.08205 0.08376 0.08205 0.08205 0.08205 0.08376 0.08205 0.08205 0.08205 0.08376 0.08205 0.08205 0.08547 0.08376 0.08547 0.08376 0.08376 0.08205 0.08376 0.08376 0.08376 0.08376 0.08376 0.08376 0.08376 0.08205 0.08205 0.08376 0.08376 0.08376 0.08547 0.08205 0.08376 0.08376 0.03761 0.04274 0.03761 0.03932 0.04274 0.03761 0.03932 0.03761 0.03761 0.04274 0.04274 0.03932 0.04274 0.04103 0.03761 0.03761 0.04274 0.04444 0.03932 0.04103 0.04274 0.04615 0.04444 0.03932 0.04786 0.03761 0.03761 0.04444 0.04444 0.04444 0.04786 0.04444 0.04615 0.05128 0.03761 0.03761 0.04274 0.04615 0.03932 0.04444 0.03761 0.04444 0.03932 0.13675 0.12137 0.12137 0.12991 0.12991 0.12991 0.13162 0.12479 0.12821 0.12137 0.12821 0.12991 0.13675 0.12479 0.12479 0.12821 0.13675 0.13333 0.13162 0.12137 0.12821 0.12479 0.12479 0.12479 0.13162 0.12479 0.13675 0.12821 0.13675 0.12479 0.13675 0.12821 0.13162 0.12821 0.12821 0.13846 0.13675 0.13162 0.11966 0.12308 0.12479 0.13162 0.13675 0.12479 0.12821 0.12821 0.12479 0.12821 0.12479 0.13675 0.13675 0.12479 0.12479 0.13675 0.12479 0.12479 0.13675 0.12479 0.12821 0.12479 0.11624 0.12821 0.12821 0.13675 0.12479 0.12991 0.12991 0.13675 0.12479 0.12137 0.12479 0.12821 0.12479 0.13162 0.12821 0.12479 0.02735 0.02735 0.02906 0.02735 0.03077 0.02906 0.00513 0.00513 0.02735 0.02906 0.02735 0.02906 0.02735 0.02735 0.00000 0.02906 0.01709 0.00342 0.02735 0.02906 0.02906 0.02735 0.00342 0.01709 0.00000 0.02735 0.02735 0.02906 0.02564 0.02735 0.02735 0.00513 0.00513 0.02735 0.00342 0.02735 0.02735 0.02735 0.03248 0.02906 0.02906 0.02735 0.02906 0.02906 0.00171 0.00513 0.03248 0.02735 0.02564 0.02735 0.02906 0.02735 0.01709 0.02735 0.02564 0.02735 0.02735 0.02735 0.00000 0.01709 0.01709 0.02735 0.03248 0.02735 0.00171 0.02735 0.00684 0.02735 0.00513 0.02906 0.02564 0.02735 0.00171 0.02735 0.02735 0.00342 0.02735 0.02906 0.02735 0.02564 0.02906 0.01709 0.02906 0.00513 0.02735 0.02735 0.00000 0.02906 0.02735 0.02735 0.02906 0.02564 0.00513 0.02735 0.02735 0.02906 0.02735 0.02735 0.02735 0.02735 0.02735 0.03077 0.02735         
[282]  0.12137 0.12650 0.11966 0.12137 0.11966 0.12650 0.11966 0.11966 0.11966 0.11966 0.12650 0.12137 0.12650 0.11966 0.11966 0.12650 0.08205 0.08376 0.08205 0.08034 0.08205 0.08205 0.08034 0.08205 0.08034 0.08205 0.08034 0.08034 0.08034 0.08205 0.08034 0.08034 0.08034 0.08205 0.08034 0.08034 0.08376 0.08205 0.08376 0.08205 0.08205 0.08034 0.08205 0.08205 0.08205 0.08205 0.08205 0.08205 0.08205 0.08034 0.08034 0.08205 0.08205 0.08205 0.08376 0.08034 0.08205 0.08205 0.03590 0.04103 0.03590 0.03419 0.03761 0.03590 0.03419 0.03590 0.03590 0.04615 0.04103 0.03419 0.04103 0.03932 0.03590 0.03590 0.04103 0.04274 0.03419 0.03932 0.03761 0.04444 0.04274 0.03419 0.04615 0.03590 0.03590 0.03932 0.04274 0.04274 0.04615 0.03932 0.04444 0.05128 0.03590 0.03590 0.04103 0.04444 0.03419 0.03932 0.03590 0.04274 0.03419 0.13162 0.11966 0.11966 0.11795 0.11795 0.11795 0.11966 0.11966 0.11624 0.11966 0.11624 0.11795 0.13162 0.11966 0.11966 0.11624 0.13162 0.12821 0.11966 0.11966 0.11624 0.11966 0.11966 0.11966 0.11966 0.11966 0.13162 0.11624 0.13162 0.11966 0.13162 0.11624 0.11966 0.11624 0.11624 0.13333 0.13162 0.11966 0.12137 0.12137 0.11966 0.11966 0.13162 0.11966 0.11624 0.11624 0.11966 0.11624 0.11966 0.13162 0.13162 0.11966 0.11966 0.13162 0.11966 0.11966 0.13162 0.11966 0.11624 0.11966 0.11453 0.11624 0.11624 0.13162 0.11966 0.11795 0.11795 0.13162 0.11966 0.12308 0.11966 0.11624 0.11966 0.11966 0.11624 0.11966 0.00171 0.00171 0.00342 0.00171 0.00513 0.00342 0.02393 0.02393 0.00171 0.00342 0.00171 0.00342 0.00171 0.00171 0.02564 0.00342 0.02222 0.02222 0.00171 0.00342 0.00342 0.00171 0.02222 0.02222 0.02564 0.00171 0.00171 0.00342 0.00000 0.00171 0.00171 0.02393 0.02393 0.00171 0.02222 0.00171 0.00171 0.00171 0.00855 0.02393 0.00342 0.00171 0.02393 0.02393 0.02393 0.02393 0.00855 0.00171 0.00000 0.00171 0.00342 0.00171 0.02222 0.00171 0.00000 0.00171 0.00171 0.00171 0.02564 0.02222 0.02222 0.00171 0.00855 0.00171 0.02393 0.00171 0.02564 0.00171 0.02393 0.00342 0.00000 0.00171 0.02393 0.00171 0.00171 0.02222 0.00171 0.00342 0.00171 0.00000 0.00342 0.02222 0.00342 0.02393 0.00171 0.00171 0.02564 0.00342 0.00171 0.00171 0.00342 0.00000 0.02393 0.00171 0.00171 0.02393 0.00171 0.00171 0.00171 0.00171 0.00171 0.00513 0.00171 0.02564         
[283]  0.12308 0.12821 0.12137 0.12308 0.12137 0.12821 0.12137 0.12137 0.12137 0.12137 0.12821 0.12308 0.12821 0.12137 0.12137 0.12821 0.08376 0.08547 0.08376 0.08205 0.08376 0.08376 0.08205 0.08376 0.08205 0.08376 0.08205 0.08205 0.08205 0.08376 0.08205 0.08205 0.08205 0.08376 0.08205 0.08205 0.08547 0.08376 0.08547 0.08376 0.08376 0.08205 0.08376 0.08376 0.08376 0.08376 0.08376 0.08376 0.08376 0.08205 0.08205 0.08376 0.08376 0.08376 0.08547 0.08205 0.08376 0.08376 0.03761 0.04274 0.03761 0.03590 0.03932 0.03761 0.03590 0.03761 0.03761 0.04786 0.04274 0.03590 0.04274 0.04103 0.03761 0.03761 0.04274 0.04444 0.03590 0.04103 0.03932 0.04615 0.04444 0.03590 0.04786 0.03761 0.03761 0.04103 0.04444 0.04444 0.04786 0.04103 0.04615 0.05299 0.03761 0.03761 0.04274 0.04615 0.03590 0.04103 0.03761 0.04444 0.03590 0.13333 0.12137 0.12137 0.11966 0.11966 0.11966 0.12137 0.12137 0.11795 0.12137 0.11795 0.11966 0.13333 0.12137 0.12137 0.11795 0.13333 0.12991 0.12137 0.12137 0.11795 0.12137 0.12137 0.12137 0.12137 0.12137 0.13333 0.11795 0.13333 0.12137 0.13333 0.11795 0.12137 0.11795 0.11795 0.13504 0.13333 0.12137 0.12308 0.12308 0.12137 0.12137 0.13333 0.12137 0.11795 0.11795 0.12137 0.11795 0.12137 0.13333 0.13333 0.12137 0.12137 0.13333 0.12137 0.12137 0.13333 0.12137 0.11795 0.12137 0.11624 0.11795 0.11795 0.13333 0.12137 0.11966 0.11966 0.13333 0.12137 0.12479 0.12137 0.11795 0.12137 0.12137 0.11795 0.12137 0.00000 0.00000 0.00171 0.00000 0.00342 0.00171 0.02564 0.02564 0.00000 0.00171 0.00000 0.00171 0.00000 0.00000 0.02735 0.00171 0.02393 0.02393 0.00000 0.00171 0.00171 0.00000 0.02393 0.02393 0.02735 0.00000 0.00000 0.00171 0.00171 0.00000 0.00000 0.02564 0.02564 0.00000 0.02393 0.00000 0.00000 0.00000 0.01026 0.02564 0.00171 0.00000 0.02564 0.02564 0.02564 0.02564 0.01026 0.00000 0.00171 0.00000 0.00171 0.00000 0.02393 0.00000 0.00171 0.00000 0.00000 0.00000 0.02735 0.02393 0.02393 0.00000 0.01026 0.00000 0.02564 0.00000 0.02735 0.00000 0.02564 0.00171 0.00171 0.00000 0.02564 0.00000 0.00000 0.02393 0.00000 0.00171 0.00000 0.00171 0.00171 0.02393 0.00171 0.02564 0.00000 0.00000 0.02735 0.00171 0.00000 0.00000 0.00171 0.00171 0.02564 0.00000 0.00000 0.02564 0.00000 0.00000 0.00000 0.00000 0.00000 0.00342 0.00000 0.02735 0.00171         
[284]  0.11795 0.12991 0.11624 0.11795 0.11624 0.12991 0.11624 0.11624 0.11624 0.11624 0.12991 0.11795 0.12991 0.11624 0.11624 0.12991 0.08376 0.08547 0.08376 0.08205 0.08376 0.08376 0.08205 0.08376 0.08205 0.08376 0.08205 0.08205 0.08205 0.08376 0.08205 0.08205 0.08205 0.08376 0.08205 0.08205 0.08547 0.08376 0.08547 0.08376 0.08376 0.08205 0.08376 0.08376 0.08376 0.08376 0.08376 0.08376 0.08376 0.08205 0.08205 0.08376 0.08376 0.08376 0.08547 0.08205 0.08376 0.08376 0.03761 0.04274 0.03761 0.03932 0.04274 0.03761 0.03932 0.03761 0.03761 0.04274 0.04274 0.03932 0.04274 0.04103 0.03761 0.03761 0.04274 0.04444 0.03932 0.04103 0.04274 0.04615 0.04444 0.03932 0.04786 0.03761 0.03761 0.04444 0.04444 0.04444 0.04786 0.04444 0.04615 0.05128 0.03761 0.03761 0.04274 0.04615 0.03932 0.04444 0.03761 0.04444 0.03932 0.13675 0.12137 0.12137 0.12991 0.12991 0.12991 0.13162 0.12479 0.12821 0.12137 0.12821 0.12991 0.13675 0.12479 0.12479 0.12821 0.13675 0.13333 0.13162 0.12137 0.12821 0.12479 0.12479 0.12479 0.13162 0.12479 0.13675 0.12821 0.13675 0.12479 0.13675 0.12821 0.13162 0.12821 0.12821 0.13846 0.13675 0.13162 0.11966 0.12308 0.12479 0.13162 0.13675 0.12479 0.12821 0.12821 0.12479 0.12821 0.12479 0.13675 0.13675 0.12479 0.12479 0.13675 0.12479 0.12479 0.13675 0.12479 0.12821 0.12479 0.11624 0.12821 0.12821 0.13675 0.12479 0.12991 0.12991 0.13675 0.12479 0.12137 0.12479 0.12821 0.12479 0.13162 0.12821 0.12479 0.02735 0.02735 0.02906 0.02735 0.03077 0.02906 0.00513 0.00513 0.02735 0.02906 0.02735 0.02906 0.02735 0.02735 0.00000 0.02906 0.01709 0.00342 0.02735 0.02906 0.02906 0.02735 0.00342 0.01709 0.00000 0.02735 0.02735 0.02906 0.02564 0.02735 0.02735 0.00513 0.00513 0.02735 0.00342 0.02735 0.02735 0.02735 0.03248 0.02906 0.02906 0.02735 0.02906 0.02906 0.00171 0.00513 0.03248 0.02735 0.02564 0.02735 0.02906 0.02735 0.01709 0.02735 0.02564 0.02735 0.02735 0.02735 0.00000 0.01709 0.01709 0.02735 0.03248 0.02735 0.00171 0.02735 0.00684 0.02735 0.00513 0.02906 0.02564 0.02735 0.00171 0.02735 0.02735 0.00342 0.02735 0.02906 0.02735 0.02564 0.02906 0.01709 0.02906 0.00513 0.02735 0.02735 0.00000 0.02906 0.02735 0.02735 0.02906 0.02564 0.00513 0.02735 0.02735 0.02906 0.02735 0.02735 0.02735 0.02735 0.02735 0.03077 0.02735 0.00000 0.02564 0.02735         
[285]  0.12308 0.12821 0.12137 0.12308 0.12137 0.12821 0.12137 0.12137 0.12137 0.12137 0.12821 0.12308 0.12821 0.12137 0.12137 0.12821 0.08376 0.08547 0.08376 0.08205 0.08376 0.08376 0.08205 0.08376 0.08205 0.08376 0.08205 0.08205 0.08205 0.08376 0.08205 0.08205 0.08205 0.08376 0.08205 0.08205 0.08547 0.08376 0.08547 0.08376 0.08376 0.08205 0.08376 0.08376 0.08376 0.08376 0.08376 0.08376 0.08376 0.08205 0.08205 0.08376 0.08376 0.08376 0.08547 0.08205 0.08376 0.08376 0.03761 0.04274 0.03761 0.03590 0.03932 0.03761 0.03590 0.03761 0.03761 0.04786 0.04274 0.03590 0.04274 0.04103 0.03761 0.03761 0.04274 0.04444 0.03590 0.04103 0.03932 0.04615 0.04444 0.03590 0.04786 0.03761 0.03761 0.04103 0.04444 0.04444 0.04786 0.04103 0.04615 0.05299 0.03761 0.03761 0.04274 0.04615 0.03590 0.04103 0.03761 0.04444 0.03590 0.13333 0.12137 0.12137 0.11966 0.11966 0.11966 0.12137 0.12137 0.11795 0.12137 0.11795 0.11966 0.13333 0.12137 0.12137 0.11795 0.13333 0.12991 0.12137 0.12137 0.11795 0.12137 0.12137 0.12137 0.12137 0.12137 0.13333 0.11795 0.13333 0.12137 0.13333 0.11795 0.12137 0.11795 0.11795 0.13504 0.13333 0.12137 0.12308 0.12308 0.12137 0.12137 0.13333 0.12137 0.11795 0.11795 0.12137 0.11795 0.12137 0.13333 0.13333 0.12137 0.12137 0.13333 0.12137 0.12137 0.13333 0.12137 0.11795 0.12137 0.11624 0.11795 0.11795 0.13333 0.12137 0.11966 0.11966 0.13333 0.12137 0.12479 0.12137 0.11795 0.12137 0.12137 0.11795 0.12137 0.00000 0.00000 0.00171 0.00000 0.00342 0.00171 0.02564 0.02564 0.00000 0.00171 0.00000 0.00171 0.00000 0.00000 0.02735 0.00171 0.02393 0.02393 0.00000 0.00171 0.00171 0.00000 0.02393 0.02393 0.02735 0.00000 0.00000 0.00171 0.00171 0.00000 0.00000 0.02564 0.02564 0.00000 0.02393 0.00000 0.00000 0.00000 0.01026 0.02564 0.00171 0.00000 0.02564 0.02564 0.02564 0.02564 0.01026 0.00000 0.00171 0.00000 0.00171 0.00000 0.02393 0.00000 0.00171 0.00000 0.00000 0.00000 0.02735 0.02393 0.02393 0.00000 0.01026 0.00000 0.02564 0.00000 0.02735 0.00000 0.02564 0.00171 0.00171 0.00000 0.02564 0.00000 0.00000 0.02393 0.00000 0.00171 0.00000 0.00171 0.00171 0.02393 0.00171 0.02564 0.00000 0.00000 0.02735 0.00171 0.00000 0.00000 0.00171 0.00171 0.02564 0.00000 0.00000 0.02564 0.00000 0.00000 0.00000 0.00000 0.00000 0.00342 0.00000 0.02735 0.00171 0.00000 0.02735         
[286]  0.12137 0.12650 0.11966 0.12137 0.11966 0.12650 0.11966 0.11966 0.11966 0.11966 0.12650 0.12137 0.12650 0.11966 0.11966 0.12650 0.08205 0.08376 0.08205 0.08034 0.08205 0.08205 0.08034 0.08205 0.08034 0.08205 0.08034 0.08034 0.08034 0.08205 0.08034 0.08034 0.08034 0.08205 0.08034 0.08034 0.08376 0.08205 0.08376 0.08205 0.08205 0.08034 0.08205 0.08205 0.08205 0.08205 0.08205 0.08205 0.08205 0.08034 0.08034 0.08205 0.08205 0.08205 0.08376 0.08034 0.08205 0.08205 0.03932 0.04444 0.03932 0.03761 0.04103 0.03932 0.03761 0.03932 0.03932 0.04957 0.04444 0.03761 0.04444 0.04274 0.03932 0.03932 0.04444 0.04615 0.03761 0.04274 0.04103 0.04444 0.04615 0.03761 0.04615 0.03932 0.03932 0.04274 0.04615 0.04615 0.04615 0.04274 0.04444 0.05470 0.03932 0.03932 0.04444 0.04444 0.03761 0.04274 0.03932 0.04615 0.03761 0.13162 0.11966 0.11966 0.11795 0.11795 0.11795 0.11966 0.11966 0.11624 0.11966 0.11624 0.11795 0.13162 0.11966 0.11966 0.11624 0.13162 0.12821 0.11966 0.11966 0.11624 0.11966 0.11966 0.11966 0.11966 0.11966 0.13162 0.11624 0.13162 0.11966 0.13162 0.11624 0.11966 0.11624 0.11624 0.13333 0.13162 0.11966 0.12137 0.12137 0.11966 0.11966 0.13162 0.11966 0.11624 0.11624 0.11966 0.11624 0.11966 0.13162 0.13162 0.11966 0.11966 0.13162 0.11966 0.11966 0.13162 0.11966 0.11624 0.11966 0.11453 0.11624 0.11624 0.13162 0.11966 0.11795 0.11795 0.13162 0.11966 0.12308 0.11966 0.11624 0.11966 0.11966 0.11624 0.11966 0.00171 0.00171 0.00342 0.00171 0.00171 0.00342 0.02735 0.02735 0.00171 0.00000 0.00171 0.00000 0.00171 0.00171 0.02906 0.00000 0.02564 0.02564 0.00171 0.00000 0.00342 0.00171 0.02564 0.02564 0.02906 0.00171 0.00171 0.00000 0.00342 0.00171 0.00171 0.02735 0.02735 0.00171 0.02564 0.00171 0.00171 0.00171 0.01197 0.02735 0.00000 0.00171 0.02735 0.02735 0.02735 0.02735 0.01197 0.00171 0.00342 0.00171 0.00000 0.00171 0.02564 0.00171 0.00342 0.00171 0.00171 0.00171 0.02906 0.02564 0.02564 0.00171 0.01197 0.00171 0.02735 0.00171 0.02906 0.00171 0.02735 0.00000 0.00342 0.00171 0.02735 0.00171 0.00171 0.02564 0.00171 0.00000 0.00171 0.00342 0.00000 0.02564 0.00000 0.02735 0.00171 0.00171 0.02906 0.00000 0.00171 0.00171 0.00000 0.00342 0.02735 0.00171 0.00171 0.02735 0.00171 0.00171 0.00171 0.00171 0.00171 0.00171 0.00171 0.02906 0.00342 0.00171 0.02906 0.00171         
[287]  0.12308 0.12821 0.12137 0.12308 0.12137 0.12821 0.12137 0.12137 0.12137 0.12137 0.12821 0.12308 0.12821 0.12137 0.12137 0.12821 0.08376 0.08547 0.08376 0.08205 0.08376 0.08376 0.08205 0.08376 0.08205 0.08376 0.08205 0.08205 0.08205 0.08376 0.08205 0.08205 0.08205 0.08376 0.08205 0.08205 0.08547 0.08376 0.08547 0.08376 0.08376 0.08205 0.08376 0.08376 0.08376 0.08376 0.08376 0.08376 0.08376 0.08205 0.08205 0.08376 0.08376 0.08376 0.08547 0.08205 0.08376 0.08376 0.03761 0.04274 0.03761 0.03590 0.03932 0.03761 0.03590 0.03761 0.03761 0.04786 0.04274 0.03590 0.04274 0.04103 0.03761 0.03761 0.04274 0.04444 0.03590 0.04103 0.03932 0.04615 0.04444 0.03590 0.04786 0.03761 0.03761 0.04103 0.04444 0.04444 0.04786 0.04103 0.04615 0.05299 0.03761 0.03761 0.04274 0.04615 0.03590 0.04103 0.03761 0.04444 0.03590 0.13333 0.12137 0.12137 0.11966 0.11966 0.11966 0.12137 0.12137 0.11795 0.12137 0.11795 0.11966 0.13333 0.12137 0.12137 0.11795 0.13333 0.12991 0.12137 0.12137 0.11795 0.12137 0.12137 0.12137 0.12137 0.12137 0.13333 0.11795 0.13333 0.12137 0.13333 0.11795 0.12137 0.11795 0.11795 0.13504 0.13333 0.12137 0.12308 0.12308 0.12137 0.12137 0.13333 0.12137 0.11795 0.11795 0.12137 0.11795 0.12137 0.13333 0.13333 0.12137 0.12137 0.13333 0.12137 0.12137 0.13333 0.12137 0.11795 0.12137 0.11624 0.11795 0.11795 0.13333 0.12137 0.11966 0.11966 0.13333 0.12137 0.12479 0.12137 0.11795 0.12137 0.12137 0.11795 0.12137 0.00000 0.00000 0.00171 0.00000 0.00342 0.00171 0.02564 0.02564 0.00000 0.00171 0.00000 0.00171 0.00000 0.00000 0.02735 0.00171 0.02393 0.02393 0.00000 0.00171 0.00171 0.00000 0.02393 0.02393 0.02735 0.00000 0.00000 0.00171 0.00171 0.00000 0.00000 0.02564 0.02564 0.00000 0.02393 0.00000 0.00000 0.00000 0.01026 0.02564 0.00171 0.00000 0.02564 0.02564 0.02564 0.02564 0.01026 0.00000 0.00171 0.00000 0.00171 0.00000 0.02393 0.00000 0.00171 0.00000 0.00000 0.00000 0.02735 0.02393 0.02393 0.00000 0.01026 0.00000 0.02564 0.00000 0.02735 0.00000 0.02564 0.00171 0.00171 0.00000 0.02564 0.00000 0.00000 0.02393 0.00000 0.00171 0.00000 0.00171 0.00171 0.02393 0.00171 0.02564 0.00000 0.00000 0.02735 0.00171 0.00000 0.00000 0.00171 0.00171 0.02564 0.00000 0.00000 0.02564 0.00000 0.00000 0.00000 0.00000 0.00000 0.00342 0.00000 0.02735 0.00171 0.00000 0.02735 0.00000 0.00171         
[288]  0.11624 0.12479 0.11453 0.11624 0.11453 0.12479 0.11453 0.11453 0.11453 0.11453 0.12479 0.11624 0.12479 0.11453 0.11453 0.12479 0.08547 0.08718 0.08547 0.08376 0.08547 0.08547 0.08376 0.08547 0.08376 0.08547 0.08376 0.08376 0.08376 0.08547 0.08376 0.08376 0.08376 0.08547 0.08376 0.08376 0.08718 0.08547 0.08718 0.08547 0.08547 0.08376 0.08547 0.08547 0.08547 0.08547 0.08547 0.08547 0.08547 0.08376 0.08376 0.08547 0.08547 0.08547 0.08718 0.08376 0.08547 0.08547 0.03932 0.04444 0.03932 0.04103 0.04103 0.03932 0.04103 0.03932 0.03932 0.04444 0.04444 0.04103 0.04444 0.04274 0.03932 0.03932 0.04444 0.04615 0.04103 0.04274 0.04103 0.04786 0.04615 0.04103 0.04957 0.03932 0.03932 0.04615 0.04615 0.04615 0.04957 0.04615 0.04786 0.05299 0.03932 0.03932 0.04444 0.04786 0.04103 0.04615 0.03932 0.04615 0.04103 0.13675 0.12137 0.12137 0.13162 0.13162 0.13162 0.13333 0.12137 0.12991 0.12137 0.12991 0.13162 0.13675 0.12137 0.12137 0.12991 0.13675 0.13333 0.13333 0.12137 0.12991 0.12137 0.12137 0.12137 0.13333 0.12137 0.13675 0.12991 0.13675 0.12137 0.13675 0.12991 0.13333 0.12991 0.12991 0.13846 0.13675 0.13333 0.11966 0.12308 0.12137 0.13333 0.13675 0.12137 0.12991 0.12991 0.12137 0.12991 0.12137 0.13675 0.13675 0.12137 0.12137 0.13675 0.12137 0.12137 0.13675 0.12137 0.12991 0.12137 0.11624 0.12991 0.12991 0.13675 0.12137 0.13162 0.13162 0.13675 0.12137 0.12137 0.12137 0.12991 0.12137 0.13333 0.12991 0.12137 0.02564 0.02564 0.02735 0.02564 0.02906 0.02735 0.00342 0.00000 0.02564 0.02735 0.02564 0.02735 0.02564 0.02564 0.00513 0.02735 0.01538 0.00171 0.02564 0.02735 0.02735 0.02564 0.00171 0.01538 0.00513 0.02564 0.02564 0.02735 0.02393 0.02564 0.02564 0.00000 0.00342 0.02564 0.00171 0.02564 0.02564 0.02564 0.03077 0.02735 0.02735 0.02564 0.02735 0.02735 0.00342 0.00342 0.03077 0.02564 0.02393 0.02564 0.02735 0.02564 0.01538 0.02564 0.02393 0.02564 0.02564 0.02564 0.00513 0.01538 0.01538 0.02564 0.03077 0.02564 0.00342 0.02564 0.00171 0.02564 0.00000 0.02735 0.02393 0.02564 0.00342 0.02564 0.02564 0.00171 0.02564 0.02735 0.02564 0.02393 0.02735 0.01538 0.02735 0.00342 0.02564 0.02564 0.00513 0.02735 0.02564 0.02564 0.02735 0.02393 0.00342 0.02564 0.02564 0.02735 0.02564 0.02564 0.02564 0.02564 0.02564 0.02906 0.02564 0.00513 0.02393 0.02564 0.00513 0.02564 0.02735 0.02564         
[289]  0.12308 0.12821 0.12137 0.12308 0.12137 0.12821 0.12137 0.12137 0.12137 0.12137 0.12821 0.12308 0.12821 0.12137 0.12137 0.12821 0.08376 0.08547 0.08376 0.08205 0.08376 0.08376 0.08205 0.08376 0.08205 0.08376 0.08205 0.08205 0.08205 0.08376 0.08205 0.08205 0.08205 0.08376 0.08205 0.08205 0.08547 0.08376 0.08547 0.08376 0.08376 0.08205 0.08376 0.08376 0.08376 0.08376 0.08376 0.08376 0.08376 0.08205 0.08205 0.08376 0.08376 0.08376 0.08547 0.08205 0.08376 0.08376 0.03761 0.04274 0.03761 0.03590 0.03932 0.03761 0.03590 0.03761 0.03761 0.04786 0.04274 0.03590 0.04274 0.04103 0.03761 0.03761 0.04274 0.04444 0.03590 0.04103 0.03932 0.04615 0.04444 0.03590 0.04786 0.03761 0.03761 0.04103 0.04444 0.04444 0.04786 0.04103 0.04615 0.05299 0.03761 0.03761 0.04274 0.04615 0.03590 0.04103 0.03761 0.04444 0.03590 0.13333 0.12137 0.12137 0.11966 0.11966 0.11966 0.12137 0.12137 0.11795 0.12137 0.11795 0.11966 0.13333 0.12137 0.12137 0.11795 0.13333 0.12991 0.12137 0.12137 0.11795 0.12137 0.12137 0.12137 0.12137 0.12137 0.13333 0.11795 0.13333 0.12137 0.13333 0.11795 0.12137 0.11795 0.11795 0.13504 0.13333 0.12137 0.12308 0.12308 0.12137 0.12137 0.13333 0.12137 0.11795 0.11795 0.12137 0.11795 0.12137 0.13333 0.13333 0.12137 0.12137 0.13333 0.12137 0.12137 0.13333 0.12137 0.11795 0.12137 0.11624 0.11795 0.11795 0.13333 0.12137 0.11966 0.11966 0.13333 0.12137 0.12479 0.12137 0.11795 0.12137 0.12137 0.11795 0.12137 0.00000 0.00000 0.00171 0.00000 0.00342 0.00171 0.02564 0.02564 0.00000 0.00171 0.00000 0.00171 0.00000 0.00000 0.02735 0.00171 0.02393 0.02393 0.00000 0.00171 0.00171 0.00000 0.02393 0.02393 0.02735 0.00000 0.00000 0.00171 0.00171 0.00000 0.00000 0.02564 0.02564 0.00000 0.02393 0.00000 0.00000 0.00000 0.01026 0.02564 0.00171 0.00000 0.02564 0.02564 0.02564 0.02564 0.01026 0.00000 0.00171 0.00000 0.00171 0.00000 0.02393 0.00000 0.00171 0.00000 0.00000 0.00000 0.02735 0.02393 0.02393 0.00000 0.01026 0.00000 0.02564 0.00000 0.02735 0.00000 0.02564 0.00171 0.00171 0.00000 0.02564 0.00000 0.00000 0.02393 0.00000 0.00171 0.00000 0.00171 0.00171 0.02393 0.00171 0.02564 0.00000 0.00000 0.02735 0.00171 0.00000 0.00000 0.00171 0.00171 0.02564 0.00000 0.00000 0.02564 0.00000 0.00000 0.00000 0.00000 0.00000 0.00342 0.00000 0.02735 0.00171 0.00000 0.02735 0.00000 0.00171 0.00000 0.02564         
[290]  0.11966 0.12821 0.11795 0.11966 0.11795 0.12821 0.11795 0.11795 0.11795 0.11795 0.12821 0.11966 0.12821 0.11795 0.11795 0.12821 0.08205 0.08376 0.08205 0.08034 0.08205 0.08205 0.08034 0.08205 0.08034 0.08205 0.08034 0.08034 0.08034 0.08205 0.08034 0.08034 0.08034 0.08205 0.08034 0.08034 0.08376 0.08205 0.08376 0.08205 0.08205 0.08034 0.08205 0.08205 0.08205 0.08205 0.08205 0.08205 0.08205 0.08034 0.08034 0.08205 0.08205 0.08205 0.08376 0.08034 0.08205 0.08205 0.03932 0.04444 0.03932 0.04103 0.04444 0.03932 0.04103 0.03932 0.03932 0.04444 0.04444 0.04103 0.04444 0.04274 0.03932 0.03932 0.04444 0.04615 0.04103 0.04274 0.04444 0.04786 0.04615 0.04103 0.04957 0.03932 0.03932 0.04615 0.04615 0.04615 0.04957 0.04615 0.04786 0.05299 0.03932 0.03932 0.04444 0.04786 0.04103 0.04615 0.03932 0.04615 0.04103 0.13846 0.12308 0.12308 0.13162 0.13162 0.13162 0.13333 0.12308 0.12991 0.12308 0.12991 0.13162 0.13846 0.12308 0.12308 0.12991 0.13846 0.13504 0.13333 0.12308 0.12991 0.12308 0.12308 0.12308 0.13333 0.12308 0.13846 0.12991 0.13846 0.12308 0.13846 0.12991 0.13333 0.12991 0.12991 0.14017 0.13846 0.13333 0.12137 0.12479 0.12308 0.13333 0.13846 0.12308 0.12991 0.12991 0.12308 0.12991 0.12308 0.13846 0.13846 0.12308 0.12308 0.13846 0.12308 0.12308 0.13846 0.12308 0.12991 0.12308 0.11795 0.12991 0.12991 0.13846 0.12308 0.13162 0.13162 0.13846 0.12308 0.12308 0.12308 0.12991 0.12308 0.13333 0.12991 0.12308 0.02564 0.02564 0.02735 0.02564 0.02906 0.02735 0.00342 0.00342 0.02564 0.02735 0.02564 0.02735 0.02564 0.02564 0.00171 0.02735 0.01538 0.00171 0.02564 0.02735 0.02735 0.02564 0.00171 0.01538 0.00171 0.02564 0.02564 0.02735 0.02393 0.02564 0.02564 0.00342 0.00342 0.02564 0.00171 0.02564 0.02564 0.02564 0.03077 0.02735 0.02735 0.02564 0.02735 0.02735 0.00000 0.00342 0.03077 0.02564 0.02393 0.02564 0.02735 0.02564 0.01538 0.02564 0.02393 0.02564 0.02564 0.02564 0.00171 0.01538 0.01538 0.02564 0.03077 0.02564 0.00000 0.02564 0.00513 0.02564 0.00342 0.02735 0.02393 0.02564 0.00000 0.02564 0.02564 0.00171 0.02564 0.02735 0.02564 0.02393 0.02735 0.01538 0.02735 0.00342 0.02564 0.02564 0.00171 0.02735 0.02564 0.02564 0.02735 0.02393 0.00342 0.02564 0.02564 0.02735 0.02564 0.02564 0.02564 0.02564 0.02564 0.02906 0.02564 0.00171 0.02393 0.02564 0.00171 0.02564 0.02735 0.02564 0.00342 0.02564         
[291]  0.11795 0.12650 0.11624 0.11795 0.11624 0.12650 0.11624 0.11624 0.11624 0.11624 0.12650 0.11795 0.12650 0.11624 0.11624 0.12650 0.08376 0.08547 0.08376 0.08205 0.08376 0.08376 0.08205 0.08376 0.08205 0.08376 0.08205 0.08205 0.08205 0.08376 0.08205 0.08205 0.08205 0.08376 0.08205 0.08205 0.08547 0.08376 0.08547 0.08376 0.08376 0.08205 0.08376 0.08376 0.08376 0.08376 0.08376 0.08376 0.08376 0.08205 0.08205 0.08376 0.08376 0.08376 0.08547 0.08205 0.08376 0.08376 0.03761 0.04274 0.03761 0.03932 0.04274 0.03761 0.03932 0.03761 0.03761 0.04274 0.04274 0.03932 0.04274 0.04103 0.03761 0.03761 0.04274 0.04444 0.03932 0.04103 0.04274 0.04615 0.04444 0.03932 0.04786 0.03761 0.03761 0.04444 0.04444 0.04444 0.04786 0.04444 0.04615 0.05128 0.03761 0.03761 0.04274 0.04615 0.03932 0.04444 0.03761 0.04444 0.03932 0.13675 0.12137 0.12137 0.12991 0.12991 0.12991 0.13162 0.12137 0.12821 0.12137 0.12821 0.12991 0.13675 0.12137 0.12137 0.12821 0.13675 0.13333 0.13162 0.12137 0.12821 0.12137 0.12137 0.12137 0.13162 0.12137 0.13675 0.12821 0.13675 0.12137 0.13675 0.12821 0.13162 0.12821 0.12821 0.13846 0.13675 0.13162 0.11966 0.12308 0.12137 0.13162 0.13675 0.12137 0.12821 0.12821 0.12137 0.12821 0.12137 0.13675 0.13675 0.12137 0.12137 0.13675 0.12137 0.12137 0.13675 0.12137 0.12821 0.12137 0.11624 0.12821 0.12821 0.13675 0.12137 0.12991 0.12991 0.13675 0.12137 0.12137 0.12137 0.12821 0.12137 0.13162 0.12821 0.12137 0.02393 0.02393 0.02564 0.02393 0.02735 0.02564 0.00171 0.00171 0.02393 0.02564 0.02393 0.02564 0.02393 0.02393 0.00342 0.02564 0.01368 0.00000 0.02393 0.02564 0.02564 0.02393 0.00000 0.01368 0.00342 0.02393 0.02393 0.02564 0.02222 0.02393 0.02393 0.00171 0.00171 0.02393 0.00000 0.02393 0.02393 0.02393 0.02906 0.02564 0.02564 0.02393 0.02564 0.02564 0.00171 0.00171 0.02906 0.02393 0.02222 0.02393 0.02564 0.02393 0.01368 0.02393 0.02222 0.02393 0.02393 0.02393 0.00342 0.01368 0.01368 0.02393 0.02906 0.02393 0.00171 0.02393 0.00342 0.02393 0.00171 0.02564 0.02222 0.02393 0.00171 0.02393 0.02393 0.00000 0.02393 0.02564 0.02393 0.02222 0.02564 0.01368 0.02564 0.00171 0.02393 0.02393 0.00342 0.02564 0.02393 0.02393 0.02564 0.02222 0.00171 0.02393 0.02393 0.02564 0.02393 0.02393 0.02393 0.02393 0.02393 0.02735 0.02393 0.00342 0.02222 0.02393 0.00342 0.02393 0.02564 0.02393 0.00171 0.02393 0.00171         
[292]  0.12308 0.12821 0.12137 0.12308 0.12137 0.12821 0.12137 0.12137 0.12137 0.12137 0.12821 0.12308 0.12821 0.12137 0.12137 0.12821 0.08376 0.08547 0.08376 0.08205 0.08376 0.08376 0.08205 0.08376 0.08205 0.08376 0.08205 0.08205 0.08205 0.08376 0.08205 0.08205 0.08205 0.08376 0.08205 0.08205 0.08547 0.08376 0.08547 0.08376 0.08376 0.08205 0.08376 0.08376 0.08376 0.08376 0.08376 0.08376 0.08376 0.08205 0.08205 0.08376 0.08376 0.08376 0.08547 0.08205 0.08376 0.08376 0.03761 0.04274 0.03761 0.03590 0.03932 0.03761 0.03590 0.03761 0.03761 0.04786 0.04274 0.03590 0.04274 0.04103 0.03761 0.03761 0.04274 0.04444 0.03590 0.04103 0.03932 0.04615 0.04444 0.03590 0.04786 0.03761 0.03761 0.04103 0.04444 0.04444 0.04786 0.04103 0.04615 0.05299 0.03761 0.03761 0.04274 0.04615 0.03590 0.04103 0.03761 0.04444 0.03590 0.13333 0.12137 0.12137 0.11966 0.11966 0.11966 0.12137 0.12137 0.11795 0.12137 0.11795 0.11966 0.13333 0.12137 0.12137 0.11795 0.13333 0.12991 0.12137 0.12137 0.11795 0.12137 0.12137 0.12137 0.12137 0.12137 0.13333 0.11795 0.13333 0.12137 0.13333 0.11795 0.12137 0.11795 0.11795 0.13504 0.13333 0.12137 0.12308 0.12308 0.12137 0.12137 0.13333 0.12137 0.11795 0.11795 0.12137 0.11795 0.12137 0.13333 0.13333 0.12137 0.12137 0.13333 0.12137 0.12137 0.13333 0.12137 0.11795 0.12137 0.11624 0.11795 0.11795 0.13333 0.12137 0.11966 0.11966 0.13333 0.12137 0.12479 0.12137 0.11795 0.12137 0.12137 0.11795 0.12137 0.00000 0.00000 0.00171 0.00000 0.00342 0.00171 0.02564 0.02564 0.00000 0.00171 0.00000 0.00171 0.00000 0.00000 0.02735 0.00171 0.02393 0.02393 0.00000 0.00171 0.00171 0.00000 0.02393 0.02393 0.02735 0.00000 0.00000 0.00171 0.00171 0.00000 0.00000 0.02564 0.02564 0.00000 0.02393 0.00000 0.00000 0.00000 0.01026 0.02564 0.00171 0.00000 0.02564 0.02564 0.02564 0.02564 0.01026 0.00000 0.00171 0.00000 0.00171 0.00000 0.02393 0.00000 0.00171 0.00000 0.00000 0.00000 0.02735 0.02393 0.02393 0.00000 0.01026 0.00000 0.02564 0.00000 0.02735 0.00000 0.02564 0.00171 0.00171 0.00000 0.02564 0.00000 0.00000 0.02393 0.00000 0.00171 0.00000 0.00171 0.00171 0.02393 0.00171 0.02564 0.00000 0.00000 0.02735 0.00171 0.00000 0.00000 0.00171 0.00171 0.02564 0.00000 0.00000 0.02564 0.00000 0.00000 0.00000 0.00000 0.00000 0.00342 0.00000 0.02735 0.00171 0.00000 0.02735 0.00000 0.00171 0.00000 0.02564 0.00000 0.02564 0.02393         
[293]  0.12137 0.12650 0.11966 0.12137 0.11966 0.12650 0.11966 0.11966 0.11966 0.11966 0.12650 0.12137 0.12650 0.11966 0.11966 0.12650 0.08205 0.08376 0.08205 0.08034 0.08205 0.08205 0.08034 0.08205 0.08034 0.08205 0.08034 0.08034 0.08034 0.08205 0.08034 0.08034 0.08034 0.08205 0.08034 0.08034 0.08376 0.08205 0.08376 0.08205 0.08205 0.08034 0.08205 0.08205 0.08205 0.08205 0.08205 0.08205 0.08205 0.08034 0.08034 0.08205 0.08205 0.08205 0.08376 0.08034 0.08205 0.08205 0.03932 0.04444 0.03932 0.03761 0.04103 0.03932 0.03761 0.03932 0.03932 0.04957 0.04444 0.03761 0.04444 0.04274 0.03932 0.03932 0.04444 0.04615 0.03761 0.04274 0.04103 0.04444 0.04615 0.03761 0.04615 0.03932 0.03932 0.04274 0.04615 0.04615 0.04615 0.04274 0.04444 0.05470 0.03932 0.03932 0.04444 0.04444 0.03761 0.04274 0.03932 0.04615 0.03761 0.13162 0.11966 0.11966 0.11795 0.11795 0.11795 0.11966 0.11966 0.11624 0.11966 0.11624 0.11795 0.13162 0.11966 0.11966 0.11624 0.13162 0.12821 0.11966 0.11966 0.11624 0.11966 0.11966 0.11966 0.11966 0.11966 0.13162 0.11624 0.13162 0.11966 0.13162 0.11624 0.11966 0.11624 0.11624 0.13333 0.13162 0.11966 0.12137 0.12137 0.11966 0.11966 0.13162 0.11966 0.11624 0.11624 0.11966 0.11624 0.11966 0.13162 0.13162 0.11966 0.11966 0.13162 0.11966 0.11966 0.13162 0.11966 0.11624 0.11966 0.11453 0.11624 0.11624 0.13162 0.11966 0.11795 0.11795 0.13162 0.11966 0.12308 0.11966 0.11624 0.11966 0.11966 0.11624 0.11966 0.00171 0.00171 0.00342 0.00171 0.00171 0.00342 0.02735 0.02735 0.00171 0.00000 0.00171 0.00000 0.00171 0.00171 0.02906 0.00000 0.02564 0.02564 0.00171 0.00000 0.00342 0.00171 0.02564 0.02564 0.02906 0.00171 0.00171 0.00000 0.00342 0.00171 0.00171 0.02735 0.02735 0.00171 0.02564 0.00171 0.00171 0.00171 0.01197 0.02735 0.00000 0.00171 0.02735 0.02735 0.02735 0.02735 0.01197 0.00171 0.00342 0.00171 0.00000 0.00171 0.02564 0.00171 0.00342 0.00171 0.00171 0.00171 0.02906 0.02564 0.02564 0.00171 0.01197 0.00171 0.02735 0.00171 0.02906 0.00171 0.02735 0.00000 0.00342 0.00171 0.02735 0.00171 0.00171 0.02564 0.00171 0.00000 0.00171 0.00342 0.00000 0.02564 0.00000 0.02735 0.00171 0.00171 0.02906 0.00000 0.00171 0.00171 0.00000 0.00342 0.02735 0.00171 0.00171 0.02735 0.00171 0.00171 0.00171 0.00171 0.00171 0.00171 0.00171 0.02906 0.00342 0.00171 0.02906 0.00171 0.00000 0.00171 0.02735 0.00171 0.02735 0.02564 0.00171         
[294]  0.12308 0.12821 0.12137 0.12308 0.12137 0.12821 0.12137 0.12137 0.12137 0.12137 0.12821 0.12308 0.12821 0.12137 0.12137 0.12821 0.08376 0.08547 0.08376 0.08205 0.08376 0.08376 0.08205 0.08376 0.08205 0.08376 0.08205 0.08205 0.08205 0.08376 0.08205 0.08205 0.08205 0.08376 0.08205 0.08205 0.08547 0.08376 0.08547 0.08376 0.08376 0.08205 0.08376 0.08376 0.08376 0.08376 0.08376 0.08376 0.08376 0.08205 0.08205 0.08376 0.08376 0.08376 0.08547 0.08205 0.08376 0.08376 0.03761 0.04274 0.03761 0.03590 0.03932 0.03761 0.03590 0.03761 0.03761 0.04786 0.04274 0.03590 0.04274 0.04103 0.03761 0.03761 0.04274 0.04444 0.03590 0.04103 0.03932 0.04615 0.04444 0.03590 0.04786 0.03761 0.03761 0.04103 0.04444 0.04444 0.04786 0.04103 0.04615 0.05299 0.03761 0.03761 0.04274 0.04615 0.03590 0.04103 0.03761 0.04444 0.03590 0.13333 0.12137 0.12137 0.11966 0.11966 0.11966 0.12137 0.12137 0.11795 0.12137 0.11795 0.11966 0.13333 0.12137 0.12137 0.11795 0.13333 0.12991 0.12137 0.12137 0.11795 0.12137 0.12137 0.12137 0.12137 0.12137 0.13333 0.11795 0.13333 0.12137 0.13333 0.11795 0.12137 0.11795 0.11795 0.13504 0.13333 0.12137 0.12308 0.12308 0.12137 0.12137 0.13333 0.12137 0.11795 0.11795 0.12137 0.11795 0.12137 0.13333 0.13333 0.12137 0.12137 0.13333 0.12137 0.12137 0.13333 0.12137 0.11795 0.12137 0.11624 0.11795 0.11795 0.13333 0.12137 0.11966 0.11966 0.13333 0.12137 0.12479 0.12137 0.11795 0.12137 0.12137 0.11795 0.12137 0.00000 0.00000 0.00171 0.00000 0.00342 0.00171 0.02564 0.02564 0.00000 0.00171 0.00000 0.00171 0.00000 0.00000 0.02735 0.00171 0.02393 0.02393 0.00000 0.00171 0.00171 0.00000 0.02393 0.02393 0.02735 0.00000 0.00000 0.00171 0.00171 0.00000 0.00000 0.02564 0.02564 0.00000 0.02393 0.00000 0.00000 0.00000 0.01026 0.02564 0.00171 0.00000 0.02564 0.02564 0.02564 0.02564 0.01026 0.00000 0.00171 0.00000 0.00171 0.00000 0.02393 0.00000 0.00171 0.00000 0.00000 0.00000 0.02735 0.02393 0.02393 0.00000 0.01026 0.00000 0.02564 0.00000 0.02735 0.00000 0.02564 0.00171 0.00171 0.00000 0.02564 0.00000 0.00000 0.02393 0.00000 0.00171 0.00000 0.00171 0.00171 0.02393 0.00171 0.02564 0.00000 0.00000 0.02735 0.00171 0.00000 0.00000 0.00171 0.00171 0.02564 0.00000 0.00000 0.02564 0.00000 0.00000 0.00000 0.00000 0.00000 0.00342 0.00000 0.02735 0.00171 0.00000 0.02735 0.00000 0.00171 0.00000 0.02564 0.00000 0.02564 0.02393 0.00000 0.00171         
[295]  0.11795 0.13504 0.11966 0.11795 0.11966 0.13504 0.11966 0.11624 0.11966 0.11966 0.13504 0.11795 0.13504 0.11966 0.11966 0.13504 0.08718 0.08889 0.08718 0.08547 0.08718 0.08718 0.08547 0.08718 0.08547 0.08718 0.08547 0.08547 0.08547 0.08718 0.08547 0.08547 0.08547 0.08718 0.08547 0.08547 0.08889 0.08718 0.08889 0.08718 0.08718 0.08547 0.08718 0.08718 0.08718 0.08718 0.08718 0.08718 0.08718 0.08547 0.08547 0.08718 0.08718 0.08718 0.08889 0.08547 0.08718 0.08718 0.03590 0.03932 0.03590 0.03419 0.03761 0.03590 0.03419 0.03590 0.03590 0.04615 0.04103 0.03419 0.04103 0.03932 0.03590 0.03590 0.04103 0.04103 0.03419 0.03932 0.03761 0.04444 0.04103 0.03419 0.04615 0.03590 0.03590 0.04274 0.04103 0.04103 0.04615 0.04274 0.04444 0.05470 0.03590 0.03590 0.04103 0.04444 0.03419 0.04274 0.03590 0.04103 0.03419 0.13333 0.12479 0.12479 0.12821 0.12821 0.12821 0.12991 0.12479 0.12650 0.12479 0.12650 0.12821 0.13333 0.12479 0.12479 0.12650 0.13333 0.12991 0.12991 0.12479 0.12650 0.12479 0.12479 0.12479 0.12991 0.12479 0.13333 0.12650 0.13333 0.12479 0.13333 0.12650 0.12991 0.12650 0.12650 0.13504 0.13333 0.12991 0.11966 0.12650 0.12479 0.12991 0.13333 0.12479 0.12650 0.12650 0.12479 0.12650 0.12479 0.13333 0.13333 0.12479 0.12479 0.13333 0.12479 0.12479 0.13333 0.12479 0.12650 0.12479 0.11966 0.12650 0.12650 0.13333 0.12479 0.12821 0.12821 0.13333 0.12479 0.12137 0.12479 0.12650 0.12479 0.12991 0.12650 0.12479 0.02564 0.02564 0.02735 0.02564 0.02906 0.02735 0.02735 0.02735 0.02564 0.02735 0.02564 0.02735 0.02564 0.02564 0.02906 0.02735 0.02564 0.02564 0.02564 0.02735 0.02735 0.02564 0.02564 0.02564 0.02906 0.02564 0.02564 0.02735 0.02393 0.02564 0.02564 0.02735 0.02393 0.02564 0.02564 0.02564 0.02564 0.02564 0.03077 0.00000 0.02735 0.02564 0.00000 0.00000 0.02735 0.02735 0.03077 0.02564 0.02393 0.02564 0.02735 0.02564 0.02564 0.02564 0.02393 0.02564 0.02564 0.02564 0.02906 0.02564 0.02564 0.02564 0.03077 0.02564 0.02735 0.02564 0.02906 0.02564 0.02735 0.02735 0.02393 0.02564 0.02735 0.02564 0.02564 0.02564 0.02564 0.02735 0.02564 0.02393 0.02735 0.02564 0.02735 0.02393 0.02564 0.02564 0.02906 0.02735 0.02564 0.02564 0.02735 0.02393 0.02735 0.02564 0.02564 0.00000 0.02564 0.02564 0.02564 0.02564 0.02564 0.02906 0.02564 0.02906 0.02393 0.02564 0.02906 0.02564 0.02735 0.02564 0.02735 0.02564 0.02735 0.02564 0.02564 0.02735 0.02564         
[296]  0.12308 0.12821 0.12137 0.12308 0.12137 0.12821 0.12137 0.12137 0.12137 0.12137 0.12821 0.12308 0.12821 0.12137 0.12137 0.12821 0.08376 0.08547 0.08376 0.08205 0.08376 0.08376 0.08205 0.08376 0.08205 0.08376 0.08205 0.08205 0.08205 0.08376 0.08205 0.08205 0.08205 0.08376 0.08205 0.08205 0.08547 0.08376 0.08547 0.08376 0.08376 0.08205 0.08376 0.08376 0.08376 0.08376 0.08376 0.08376 0.08376 0.08205 0.08205 0.08376 0.08376 0.08376 0.08547 0.08205 0.08376 0.08376 0.03761 0.04274 0.03761 0.03590 0.03932 0.03761 0.03590 0.03761 0.03761 0.04786 0.04274 0.03590 0.04274 0.04103 0.03761 0.03761 0.04274 0.04444 0.03590 0.04103 0.03932 0.04615 0.04444 0.03590 0.04786 0.03761 0.03761 0.04103 0.04444 0.04444 0.04786 0.04103 0.04615 0.05299 0.03761 0.03761 0.04274 0.04615 0.03590 0.04103 0.03761 0.04444 0.03590 0.13333 0.12137 0.12137 0.11966 0.11966 0.11966 0.12137 0.12137 0.11795 0.12137 0.11795 0.11966 0.13333 0.12137 0.12137 0.11795 0.13333 0.12991 0.12137 0.12137 0.11795 0.12137 0.12137 0.12137 0.12137 0.12137 0.13333 0.11795 0.13333 0.12137 0.13333 0.11795 0.12137 0.11795 0.11795 0.13504 0.13333 0.12137 0.12308 0.12308 0.12137 0.12137 0.13333 0.12137 0.11795 0.11795 0.12137 0.11795 0.12137 0.13333 0.13333 0.12137 0.12137 0.13333 0.12137 0.12137 0.13333 0.12137 0.11795 0.12137 0.11624 0.11795 0.11795 0.13333 0.12137 0.11966 0.11966 0.13333 0.12137 0.12479 0.12137 0.11795 0.12137 0.12137 0.11795 0.12137 0.00000 0.00000 0.00171 0.00000 0.00342 0.00171 0.02564 0.02564 0.00000 0.00171 0.00000 0.00171 0.00000 0.00000 0.02735 0.00171 0.02393 0.02393 0.00000 0.00171 0.00171 0.00000 0.02393 0.02393 0.02735 0.00000 0.00000 0.00171 0.00171 0.00000 0.00000 0.02564 0.02564 0.00000 0.02393 0.00000 0.00000 0.00000 0.01026 0.02564 0.00171 0.00000 0.02564 0.02564 0.02564 0.02564 0.01026 0.00000 0.00171 0.00000 0.00171 0.00000 0.02393 0.00000 0.00171 0.00000 0.00000 0.00000 0.02735 0.02393 0.02393 0.00000 0.01026 0.00000 0.02564 0.00000 0.02735 0.00000 0.02564 0.00171 0.00171 0.00000 0.02564 0.00000 0.00000 0.02393 0.00000 0.00171 0.00000 0.00171 0.00171 0.02393 0.00171 0.02564 0.00000 0.00000 0.02735 0.00171 0.00000 0.00000 0.00171 0.00171 0.02564 0.00000 0.00000 0.02564 0.00000 0.00000 0.00000 0.00000 0.00000 0.00342 0.00000 0.02735 0.00171 0.00000 0.02735 0.00000 0.00171 0.00000 0.02564 0.00000 0.02564 0.02393 0.00000 0.00171 0.00000 0.02564         
[297]  0.12137 0.12650 0.11966 0.12137 0.11966 0.12650 0.11966 0.11966 0.11966 0.11966 0.12650 0.12137 0.12650 0.11966 0.11966 0.12650 0.08205 0.08376 0.08205 0.08034 0.08205 0.08205 0.08034 0.08205 0.08034 0.08205 0.08034 0.08034 0.08034 0.08205 0.08034 0.08034 0.08034 0.08205 0.08034 0.08034 0.08376 0.08205 0.08376 0.08205 0.08205 0.08034 0.08205 0.08205 0.08205 0.08205 0.08205 0.08205 0.08205 0.08034 0.08034 0.08205 0.08205 0.08205 0.08376 0.08034 0.08205 0.08205 0.03932 0.04444 0.03932 0.03761 0.04103 0.03932 0.03761 0.03932 0.03932 0.04957 0.04444 0.03761 0.04444 0.04274 0.03932 0.03932 0.04444 0.04615 0.03761 0.04274 0.04103 0.04444 0.04615 0.03761 0.04615 0.03932 0.03932 0.04274 0.04615 0.04615 0.04615 0.04274 0.04444 0.05470 0.03932 0.03932 0.04444 0.04444 0.03761 0.04274 0.03932 0.04615 0.03761 0.13162 0.11966 0.11966 0.11795 0.11795 0.11795 0.11966 0.11966 0.11624 0.11966 0.11624 0.11795 0.13162 0.11966 0.11966 0.11624 0.13162 0.12821 0.11966 0.11966 0.11624 0.11966 0.11966 0.11966 0.11966 0.11966 0.13162 0.11624 0.13162 0.11966 0.13162 0.11624 0.11966 0.11624 0.11624 0.13333 0.13162 0.11966 0.12137 0.12137 0.11966 0.11966 0.13162 0.11966 0.11624 0.11624 0.11966 0.11624 0.11966 0.13162 0.13162 0.11966 0.11966 0.13162 0.11966 0.11966 0.13162 0.11966 0.11624 0.11966 0.11453 0.11624 0.11624 0.13162 0.11966 0.11795 0.11795 0.13162 0.11966 0.12308 0.11966 0.11624 0.11966 0.11966 0.11624 0.11966 0.00171 0.00171 0.00342 0.00171 0.00171 0.00342 0.02735 0.02735 0.00171 0.00000 0.00171 0.00000 0.00171 0.00171 0.02906 0.00000 0.02564 0.02564 0.00171 0.00000 0.00342 0.00171 0.02564 0.02564 0.02906 0.00171 0.00171 0.00000 0.00342 0.00171 0.00171 0.02735 0.02735 0.00171 0.02564 0.00171 0.00171 0.00171 0.01197 0.02735 0.00000 0.00171 0.02735 0.02735 0.02735 0.02735 0.01197 0.00171 0.00342 0.00171 0.00000 0.00171 0.02564 0.00171 0.00342 0.00171 0.00171 0.00171 0.02906 0.02564 0.02564 0.00171 0.01197 0.00171 0.02735 0.00171 0.02906 0.00171 0.02735 0.00000 0.00342 0.00171 0.02735 0.00171 0.00171 0.02564 0.00171 0.00000 0.00171 0.00342 0.00000 0.02564 0.00000 0.02735 0.00171 0.00171 0.02906 0.00000 0.00171 0.00171 0.00000 0.00342 0.02735 0.00171 0.00171 0.02735 0.00171 0.00171 0.00171 0.00171 0.00171 0.00171 0.00171 0.02906 0.00342 0.00171 0.02906 0.00171 0.00000 0.00171 0.02735 0.00171 0.02735 0.02564 0.00171 0.00000 0.00171 0.02735 0.00171         
[298]  0.11966 0.12821 0.11795 0.11966 0.11795 0.12821 0.11795 0.11795 0.11795 0.11795 0.12821 0.11966 0.12821 0.11795 0.11795 0.12821 0.08205 0.08376 0.08205 0.08034 0.08205 0.08205 0.08034 0.08205 0.08034 0.08205 0.08034 0.08034 0.08034 0.08205 0.08034 0.08034 0.08034 0.08205 0.08034 0.08034 0.08376 0.08205 0.08376 0.08205 0.08205 0.08034 0.08205 0.08205 0.08205 0.08205 0.08205 0.08205 0.08205 0.08034 0.08034 0.08205 0.08205 0.08205 0.08376 0.08034 0.08205 0.08205 0.03932 0.04444 0.03932 0.04103 0.04444 0.03932 0.04103 0.03932 0.03932 0.04444 0.04444 0.04103 0.04444 0.04274 0.03932 0.03932 0.04444 0.04615 0.04103 0.04274 0.04444 0.04786 0.04615 0.04103 0.04957 0.03932 0.03932 0.04615 0.04615 0.04615 0.04957 0.04615 0.04786 0.05299 0.03932 0.03932 0.04444 0.04786 0.04103 0.04615 0.03932 0.04615 0.04103 0.13846 0.12308 0.12308 0.13162 0.13162 0.13162 0.13333 0.12308 0.12991 0.12308 0.12991 0.13162 0.13846 0.12308 0.12308 0.12991 0.13846 0.13504 0.13333 0.12308 0.12991 0.12308 0.12308 0.12308 0.13333 0.12308 0.13846 0.12991 0.13846 0.12308 0.13846 0.12991 0.13333 0.12991 0.12991 0.14017 0.13846 0.13333 0.12137 0.12479 0.12308 0.13333 0.13846 0.12308 0.12991 0.12991 0.12308 0.12991 0.12308 0.13846 0.13846 0.12308 0.12308 0.13846 0.12308 0.12308 0.13846 0.12308 0.12991 0.12308 0.11795 0.12991 0.12991 0.13846 0.12308 0.13162 0.13162 0.13846 0.12308 0.12308 0.12308 0.12991 0.12308 0.13333 0.12991 0.12308 0.02564 0.02564 0.02735 0.02564 0.02906 0.02735 0.00342 0.00342 0.02564 0.02735 0.02564 0.02735 0.02564 0.02564 0.00171 0.02735 0.01538 0.00171 0.02564 0.02735 0.02735 0.02564 0.00171 0.01538 0.00171 0.02564 0.02564 0.02735 0.02393 0.02564 0.02564 0.00342 0.00342 0.02564 0.00171 0.02564 0.02564 0.02564 0.03077 0.02735 0.02735 0.02564 0.02735 0.02735 0.00000 0.00342 0.03077 0.02564 0.02393 0.02564 0.02735 0.02564 0.01538 0.02564 0.02393 0.02564 0.02564 0.02564 0.00171 0.01538 0.01538 0.02564 0.03077 0.02564 0.00000 0.02564 0.00513 0.02564 0.00342 0.02735 0.02393 0.02564 0.00000 0.02564 0.02564 0.00171 0.02564 0.02735 0.02564 0.02393 0.02735 0.01538 0.02735 0.00342 0.02564 0.02564 0.00171 0.02735 0.02564 0.02564 0.02735 0.02393 0.00342 0.02564 0.02564 0.02735 0.02564 0.02564 0.02564 0.02564 0.02564 0.02906 0.02564 0.00171 0.02393 0.02564 0.00171 0.02564 0.02735 0.02564 0.00342 0.02564 0.00000 0.00171 0.02564 0.02735 0.02564 0.02735 0.02564 0.02735         
[299]  0.11795 0.12991 0.11624 0.11795 0.11624 0.12991 0.11624 0.11624 0.11624 0.11624 0.12991 0.11795 0.12991 0.11624 0.11624 0.12991 0.08376 0.08547 0.08376 0.08205 0.08376 0.08376 0.08205 0.08376 0.08205 0.08376 0.08205 0.08205 0.08205 0.08376 0.08205 0.08205 0.08205 0.08376 0.08205 0.08205 0.08547 0.08376 0.08547 0.08376 0.08376 0.08205 0.08376 0.08376 0.08376 0.08376 0.08376 0.08376 0.08376 0.08205 0.08205 0.08376 0.08376 0.08376 0.08547 0.08205 0.08376 0.08376 0.03761 0.04274 0.03761 0.03932 0.04274 0.03761 0.03932 0.03761 0.03761 0.04274 0.04274 0.03932 0.04274 0.04103 0.03761 0.03761 0.04274 0.04444 0.03932 0.04103 0.04274 0.04615 0.04444 0.03932 0.04786 0.03761 0.03761 0.04444 0.04444 0.04444 0.04786 0.04444 0.04615 0.05128 0.03761 0.03761 0.04274 0.04615 0.03932 0.04444 0.03761 0.04444 0.03932 0.13675 0.12137 0.12137 0.12991 0.12991 0.12991 0.13162 0.12479 0.12821 0.12137 0.12821 0.12991 0.13675 0.12479 0.12479 0.12821 0.13675 0.13333 0.13162 0.12137 0.12821 0.12479 0.12479 0.12479 0.13162 0.12479 0.13675 0.12821 0.13675 0.12479 0.13675 0.12821 0.13162 0.12821 0.12821 0.13846 0.13675 0.13162 0.11966 0.12308 0.12479 0.13162 0.13675 0.12479 0.12821 0.12821 0.12479 0.12821 0.12479 0.13675 0.13675 0.12479 0.12479 0.13675 0.12479 0.12479 0.13675 0.12479 0.12821 0.12479 0.11624 0.12821 0.12821 0.13675 0.12479 0.12991 0.12991 0.13675 0.12479 0.12137 0.12479 0.12821 0.12479 0.13162 0.12821 0.12479 0.02735 0.02735 0.02906 0.02735 0.03077 0.02906 0.00513 0.00513 0.02735 0.02906 0.02735 0.02906 0.02735 0.02735 0.00000 0.02906 0.01709 0.00342 0.02735 0.02906 0.02906 0.02735 0.00342 0.01709 0.00000 0.02735 0.02735 0.02906 0.02564 0.02735 0.02735 0.00513 0.00513 0.02735 0.00342 0.02735 0.02735 0.02735 0.03248 0.02906 0.02906 0.02735 0.02906 0.02906 0.00171 0.00513 0.03248 0.02735 0.02564 0.02735 0.02906 0.02735 0.01709 0.02735 0.02564 0.02735 0.02735 0.02735 0.00000 0.01709 0.01709 0.02735 0.03248 0.02735 0.00171 0.02735 0.00684 0.02735 0.00513 0.02906 0.02564 0.02735 0.00171 0.02735 0.02735 0.00342 0.02735 0.02906 0.02735 0.02564 0.02906 0.01709 0.02906 0.00513 0.02735 0.02735 0.00000 0.02906 0.02735 0.02735 0.02906 0.02564 0.00513 0.02735 0.02735 0.02906 0.02735 0.02735 0.02735 0.02735 0.02735 0.03077 0.02735 0.00000 0.02564 0.02735 0.00000 0.02735 0.02906 0.02735 0.00513 0.02735 0.00171 0.00342 0.02735 0.02906 0.02735 0.02906 0.02735 0.02906 0.00171         
[300]  0.12137 0.12650 0.11966 0.12137 0.11966 0.12650 0.11966 0.11966 0.11966 0.11966 0.12650 0.12137 0.12650 0.11966 0.11966 0.12650 0.08205 0.08376 0.08205 0.08034 0.08205 0.08205 0.08034 0.08205 0.08034 0.08205 0.08034 0.08034 0.08034 0.08205 0.08034 0.08034 0.08034 0.08205 0.08034 0.08034 0.08376 0.08205 0.08376 0.08205 0.08205 0.08034 0.08205 0.08205 0.08205 0.08205 0.08205 0.08205 0.08205 0.08034 0.08034 0.08205 0.08205 0.08205 0.08376 0.08034 0.08205 0.08205 0.03932 0.04444 0.03932 0.03761 0.04103 0.03932 0.03761 0.03932 0.03932 0.04957 0.04444 0.03761 0.04444 0.04274 0.03932 0.03932 0.04444 0.04615 0.03761 0.04274 0.04103 0.04444 0.04615 0.03761 0.04615 0.03932 0.03932 0.04274 0.04615 0.04615 0.04615 0.04274 0.04444 0.05470 0.03932 0.03932 0.04444 0.04444 0.03761 0.04274 0.03932 0.04615 0.03761 0.13162 0.11966 0.11966 0.11795 0.11795 0.11795 0.11966 0.11966 0.11624 0.11966 0.11624 0.11795 0.13162 0.11966 0.11966 0.11624 0.13162 0.12821 0.11966 0.11966 0.11624 0.11966 0.11966 0.11966 0.11966 0.11966 0.13162 0.11624 0.13162 0.11966 0.13162 0.11624 0.11966 0.11624 0.11624 0.13333 0.13162 0.11966 0.12137 0.12137 0.11966 0.11966 0.13162 0.11966 0.11624 0.11624 0.11966 0.11624 0.11966 0.13162 0.13162 0.11966 0.11966 0.13162 0.11966 0.11966 0.13162 0.11966 0.11624 0.11966 0.11453 0.11624 0.11624 0.13162 0.11966 0.11795 0.11795 0.13162 0.11966 0.12308 0.11966 0.11624 0.11966 0.11966 0.11624 0.11966 0.00171 0.00171 0.00342 0.00171 0.00171 0.00342 0.02735 0.02735 0.00171 0.00000 0.00171 0.00000 0.00171 0.00171 0.02906 0.00000 0.02564 0.02564 0.00171 0.00000 0.00342 0.00171 0.02564 0.02564 0.02906 0.00171 0.00171 0.00000 0.00342 0.00171 0.00171 0.02735 0.02735 0.00171 0.02564 0.00171 0.00171 0.00171 0.01197 0.02735 0.00000 0.00171 0.02735 0.02735 0.02735 0.02735 0.01197 0.00171 0.00342 0.00171 0.00000 0.00171 0.02564 0.00171 0.00342 0.00171 0.00171 0.00171 0.02906 0.02564 0.02564 0.00171 0.01197 0.00171 0.02735 0.00171 0.02906 0.00171 0.02735 0.00000 0.00342 0.00171 0.02735 0.00171 0.00171 0.02564 0.00171 0.00000 0.00171 0.00342 0.00000 0.02564 0.00000 0.02735 0.00171 0.00171 0.02906 0.00000 0.00171 0.00171 0.00000 0.00342 0.02735 0.00171 0.00171 0.02735 0.00171 0.00171 0.00171 0.00171 0.00171 0.00171 0.00171 0.02906 0.00342 0.00171 0.02906 0.00171 0.00000 0.00171 0.02735 0.00171 0.02735 0.02564 0.00171 0.00000 0.00171 0.02735 0.00171 0.00000 0.02735 0.02906         
[301]  0.12308 0.12821 0.12137 0.12308 0.12137 0.12821 0.12137 0.12137 0.12137 0.12137 0.12821 0.12308 0.12821 0.12137 0.12137 0.12821 0.08376 0.08547 0.08376 0.08205 0.08376 0.08376 0.08205 0.08376 0.08205 0.08376 0.08205 0.08205 0.08205 0.08376 0.08205 0.08205 0.08205 0.08376 0.08205 0.08205 0.08547 0.08376 0.08547 0.08376 0.08376 0.08205 0.08376 0.08376 0.08376 0.08376 0.08376 0.08376 0.08376 0.08205 0.08205 0.08376 0.08376 0.08376 0.08547 0.08205 0.08376 0.08376 0.03761 0.04274 0.03761 0.03590 0.03932 0.03761 0.03590 0.03761 0.03761 0.04786 0.04274 0.03590 0.04274 0.04103 0.03761 0.03761 0.04274 0.04444 0.03590 0.04103 0.03932 0.04615 0.04444 0.03590 0.04786 0.03761 0.03761 0.04103 0.04444 0.04444 0.04786 0.04103 0.04615 0.05299 0.03761 0.03761 0.04274 0.04615 0.03590 0.04103 0.03761 0.04444 0.03590 0.13333 0.12137 0.12137 0.11966 0.11966 0.11966 0.12137 0.12137 0.11795 0.12137 0.11795 0.11966 0.13333 0.12137 0.12137 0.11795 0.13333 0.12991 0.12137 0.12137 0.11795 0.12137 0.12137 0.12137 0.12137 0.12137 0.13333 0.11795 0.13333 0.12137 0.13333 0.11795 0.12137 0.11795 0.11795 0.13504 0.13333 0.12137 0.12308 0.12308 0.12137 0.12137 0.13333 0.12137 0.11795 0.11795 0.12137 0.11795 0.12137 0.13333 0.13333 0.12137 0.12137 0.13333 0.12137 0.12137 0.13333 0.12137 0.11795 0.12137 0.11624 0.11795 0.11795 0.13333 0.12137 0.11966 0.11966 0.13333 0.12137 0.12479 0.12137 0.11795 0.12137 0.12137 0.11795 0.12137 0.00000 0.00000 0.00171 0.00000 0.00342 0.00171 0.02564 0.02564 0.00000 0.00171 0.00000 0.00171 0.00000 0.00000 0.02735 0.00171 0.02393 0.02393 0.00000 0.00171 0.00171 0.00000 0.02393 0.02393 0.02735 0.00000 0.00000 0.00171 0.00171 0.00000 0.00000 0.02564 0.02564 0.00000 0.02393 0.00000 0.00000 0.00000 0.01026 0.02564 0.00171 0.00000 0.02564 0.02564 0.02564 0.02564 0.01026 0.00000 0.00171 0.00000 0.00171 0.00000 0.02393 0.00000 0.00171 0.00000 0.00000 0.00000 0.02735 0.02393 0.02393 0.00000 0.01026 0.00000 0.02564 0.00000 0.02735 0.00000 0.02564 0.00171 0.00171 0.00000 0.02564 0.00000 0.00000 0.02393 0.00000 0.00171 0.00000 0.00171 0.00171 0.02393 0.00171 0.02564 0.00000 0.00000 0.02735 0.00171 0.00000 0.00000 0.00171 0.00171 0.02564 0.00000 0.00000 0.02564 0.00000 0.00000 0.00000 0.00000 0.00000 0.00342 0.00000 0.02735 0.00171 0.00000 0.02735 0.00000 0.00171 0.00000 0.02564 0.00000 0.02564 0.02393 0.00000 0.00171 0.00000 0.02564 0.00000 0.00171 0.02564 0.02735 0.00171         
[302]  0.11624 0.13162 0.11453 0.11624 0.11453 0.13162 0.11453 0.11453 0.11453 0.11453 0.13162 0.11624 0.13162 0.11453 0.11453 0.13162 0.08889 0.09060 0.08889 0.08718 0.08889 0.08889 0.08718 0.08889 0.08718 0.08889 0.08718 0.08718 0.08718 0.08889 0.08718 0.08718 0.08718 0.08889 0.08718 0.08718 0.09060 0.08889 0.09060 0.08889 0.08889 0.08718 0.08889 0.08889 0.08889 0.08889 0.08889 0.08889 0.08889 0.08718 0.08718 0.08889 0.08889 0.08889 0.09060 0.08718 0.08889 0.08889 0.03419 0.04103 0.03419 0.03590 0.03932 0.03419 0.03590 0.03419 0.03419 0.04103 0.03932 0.03590 0.03932 0.03761 0.03419 0.03419 0.03932 0.04274 0.03590 0.03761 0.03932 0.04274 0.04274 0.03590 0.04444 0.03419 0.03419 0.04103 0.04274 0.04274 0.04444 0.04103 0.04274 0.04957 0.03419 0.03419 0.03932 0.04274 0.03590 0.04103 0.03419 0.04274 0.03590 0.13675 0.12308 0.12308 0.13162 0.13162 0.13162 0.13333 0.12137 0.12991 0.12308 0.12991 0.13162 0.13675 0.12137 0.12137 0.12991 0.13675 0.13333 0.13333 0.12308 0.12991 0.12137 0.12137 0.12137 0.13333 0.12137 0.13675 0.12991 0.13675 0.12137 0.13675 0.12991 0.13333 0.12991 0.12991 0.13846 0.13675 0.13333 0.12308 0.12479 0.12137 0.13333 0.13675 0.12137 0.12991 0.12991 0.12137 0.12991 0.12137 0.13675 0.13675 0.12137 0.12137 0.13675 0.12137 0.12137 0.13675 0.12137 0.12991 0.12137 0.11966 0.12991 0.12991 0.13675 0.12137 0.13162 0.13162 0.13675 0.12137 0.12479 0.12137 0.12991 0.12137 0.13333 0.12991 0.12137 0.02393 0.02393 0.02564 0.02393 0.02735 0.02222 0.01538 0.01538 0.02393 0.02564 0.02393 0.02564 0.02393 0.02393 0.01709 0.02564 0.00342 0.01368 0.02393 0.02564 0.02564 0.02393 0.01368 0.00000 0.01709 0.02393 0.02393 0.02564 0.02222 0.02393 0.02393 0.01538 0.01538 0.02393 0.01368 0.02393 0.02393 0.02393 0.02906 0.02564 0.02564 0.02393 0.02564 0.02564 0.01538 0.01538 0.02906 0.02393 0.02222 0.02393 0.02564 0.02393 0.00000 0.02393 0.02222 0.02393 0.02393 0.02393 0.01709 0.00000 0.00342 0.02393 0.02906 0.02393 0.01538 0.02393 0.01709 0.02393 0.01538 0.02564 0.02222 0.02393 0.01538 0.02393 0.02393 0.01368 0.02393 0.02564 0.02393 0.02222 0.02564 0.00342 0.02564 0.01538 0.02393 0.02393 0.01709 0.02564 0.02393 0.02393 0.02564 0.02222 0.01538 0.02393 0.02393 0.02564 0.02393 0.02393 0.02393 0.02393 0.02393 0.02735 0.02393 0.01709 0.02222 0.02393 0.01709 0.02393 0.02564 0.02393 0.01538 0.02393 0.01538 0.01368 0.02393 0.02564 0.02393 0.02564 0.02393 0.02564 0.01538 0.01709 0.02564 0.02393
[truncated: 564,084 more chars]
