# Supplementary material for: Species diversity in the new lamprey genus Occidentis, formerly classified as western North American ‘Lampetra’
Source: PLoS One. 2024 Dec 19;19(12):e0313911. doi: 10.1371/journal.pone.0313911 (PMC11658800; doi:10.1371/journal.pone.0313911)
Supplement: S6 Table — Pairwise genetic distances (p-distances, expressed as percentages) among 66 representative haplotypes of Occidentis in this study. (XLSX) [file pone.0313911.s006.xlsx]

## Sheet: Table S6 - Pairwise p-distance
Table S6. Pairwise genetic distances (p-distances, expressed as percentages) among 66 representative haplotypes of Occidentis in this study.
	Occidentis sp. (Kelsey) Haplotype 47	Occidentis hubbsi Haplotype 5	Occidentis sp. (Paynes) Haplotype 42	Occidentis sp. (Fourmile) Haplotype 37	Occidentis sp. (Fourmile) Haplotype 38	Occidentis sp. (Fourmile) Haplotype 36	Occidentis sp. (Fourmile) Haplotype 39	Occidentis pacifica Haplotype 27	Occidentis pacifica Haplotype 28	Occidentis sp. (Siuslaw) Haplotype 33	Occidentis sp. (Siuslaw) Haplotype 34	Occidentis sp. (Alameda Creek) Haplotype 7	Occidentis sp. (Alameda Creek) Haplotype 8	Occidentis sp. (Napa River) Haplotype 9	Occidentis sp. (Mark West) Haplotype 49	Occidentis sp. (Mark West) Haplotype 48	Occidentis sp. (Mark West) Haplotype 50	Occidentis ayresii Haplotype 20	Occidentis ayresii Haplotype 21	Occidentis ayresii Haplotype 22	Occidentis ayresii Haplotype 29	Occidentis ayresii Haplotype 24	Occidentis ayresii Haplotype 23	Occidentis ayresii Haplotype 25	Occidentis ayresii Haplotype 63	Occidentis ayresii Haplotype 66	Occidentis ayresii Haplotype 31	Occidentis ayresii Haplotype 32	Occidentis ayresii Haplotype 62	Occidentis ayresii Haplotype 57	Occidentis ayresii Haplotype 65	Occidentis ayresii Haplotype 53	Occidentis ayresii Haplotype 52	Occidentis ayresii Haplotype 54	Occidentis ayresii Haplotype 64	Occidentis ayresii Haplotype 56	Occidentis ayresii Haplotype 55	Occidentis ayresii Haplotype 58	Occidentis ayresii Haplotype 60	Occidentis ayresii Haplotype 59	Occidentis ayresii Haplotype 61	Occidentis ayresii Haplotype 67	Occidentis ayresii Haplotype 18	Occidentis ayresii Haplotype 45	Occidentis ayresii Haplotype 3	Occidentis ayresii Haplotype 46	Occidentis ayresii Haplotype 2	Occidentis ayresii Haplotype 4	Occidentis ayresii Haplotype 17
Occidentis sp. (Kelsey) Haplotype 47
Occidentis hubbsi Haplotype 5	4.62287
Occidentis sp. (Paynes) Haplotype 42	5.3528	1.3382
Occidentis sp. (Fourmile) Haplotype 37	4.98783	2.18978	2.43309
Occidentis sp. (Fourmile) Haplotype 38	4.98783	2.06813	2.31144	0.121655
Occidentis sp. (Fourmile) Haplotype 36	5.10949	2.18978	2.43309	0.243309	0.121655
Occidentis sp. (Fourmile) Haplotype 39	5.10949	2.18978	2.43309	0.243309	0.121655	0.243309
Occidentis pacifica Haplotype 27	5.10949	1.94647	2.18978	2.18978	2.06813	2.18978	2.18978
Occidentis pacifica Haplotype 28	4.98783	1.82482	2.31144	2.06813	1.94647	2.06813	2.06813	0.121655
Occidentis sp. (Siuslaw) Haplotype 33	5.10949	2.43309	2.6764	1.94647	1.82482	1.94647	1.94647	1.94647	1.82482
Occidentis sp. (Siuslaw) Haplotype 34	5.23114	2.55474	2.79805	2.06813	1.94647	2.06813	2.06813	2.06813	1.94647	0.121655
Occidentis sp. (Alameda Creek) Haplotype 7	6.20438	4.25791	4.50122	4.0146	3.89294	4.0146	4.0146	3.89294	3.77129	4.0146	4.13625
Occidentis sp. (Alameda Creek) Haplotype 8	6.08273	4.37956	4.62287	4.13625	4.0146	4.13625	4.13625	4.0146	3.89294	4.13625	4.25791	0.121655
Occidentis sp. (Napa River) Haplotype 9	6.81265	4.86618	5.59611	5.10949	4.98783	5.10949	5.10949	4.86618	4.74453	5.10949	5.23114	3.04136	3.16302
Occidentis sp. (Mark West) Haplotype 49	6.44769	4.50122	4.74453	4.0146	3.89294	4.0146	4.0146	4.0146	3.89294	3.77129	3.77129	1.45985	1.58151	2.79805
Occidentis sp. (Mark West) Haplotype 48	6.56934	4.62287	4.86618	4.13625	4.0146	4.13625	4.13625	4.13625	4.0146	3.89294	3.89294	1.58151	1.70316	2.91971	0.364964
Occidentis sp. (Mark West) Haplotype 50	6.691	4.74453	4.98783	4.25791	4.13625	4.25791	4.25791	4.25791	4.13625	4.0146	4.0146	1.70316	1.82482	3.04136	0.486618	0.121655
Occidentis ayresii Haplotype 20	4.62287	2.18978	2.43309	2.18978	2.06813	2.18978	2.18978	2.06813	1.94647	1.94647	2.06813	3.89294	4.0146	5.3528	3.89294	4.0146	4.13625
Occidentis ayresii Haplotype 21	4.74453	2.31144	2.55474	2.06813	1.94647	2.06813	2.06813	2.18978	2.06813	2.06813	2.18978	3.77129	3.89294	5.23114	4.0146	4.13625	4.25791	0.364964
Occidentis ayresii Haplotype 22	4.62287	2.18978	2.43309	1.94647	1.82482	1.94647	1.94647	2.06813	1.94647	1.94647	2.06813	3.64964	3.77129	5.10949	3.89294	4.0146	4.13625	0.243309	0.121655
Occidentis ayresii Haplotype 29	4.37956	1.94647	2.18978	1.94647	1.82482	1.94647	1.94647	1.58151	1.45985	1.70316	1.82482	3.64964	3.77129	5.10949	3.89294	4.0146	4.13625	1.09489	1.21655	1.09489
Occidentis ayresii Haplotype 24	4.62287	2.18978	2.43309	2.18978	2.06813	2.18978	2.18978	2.31144	2.18978	2.18978	2.31144	3.89294	4.0146	5.3528	4.13625	4.25791	4.37956	1.45985	1.3382	1.21655	0.851582
Occidentis ayresii Haplotype 23	4.74453	2.06813	2.31144	2.06813	1.94647	2.06813	2.06813	2.18978	2.06813	2.06813	2.18978	3.77129	3.89294	5.23114	4.0146	4.13625	4.25791	1.3382	1.21655	1.09489	0.729927	0.121655
Occidentis ayresii Haplotype 25	4.86618	2.18978	2.43309	2.18978	2.06813	2.18978	2.18978	2.31144	2.18978	2.18978	2.31144	3.89294	4.0146	5.23114	4.13625	4.25791	4.37956	1.45985	1.3382	1.21655	0.851582	0.243309	0.121655
Occidentis ayresii Haplotype 63	4.86618	2.43309	2.6764	2.18978	2.06813	2.18978	2.18978	2.31144	2.18978	2.18978	2.31144	3.89294	4.0146	5.3528	4.13625	4.25791	4.37956	1.21655	1.09489	0.973236	0.851582	0.973236	0.851582	0.973236
Occidentis ayresii Haplotype 66	4.62287	2.31144	2.55474	2.31144	2.18978	2.06813	2.31144	2.18978	2.06813	2.31144	2.43309	3.77129	3.89294	5.23114	4.0146	4.13625	4.25791	1.3382	1.45985	1.3382	0.729927	1.09489	0.973236	1.09489	0.851582
Occidentis ayresii Haplotype 31	4.74453	2.43309	2.6764	2.18978	2.06813	1.94647	2.18978	2.31144	2.18978	2.18978	2.31144	3.64964	3.77129	5.10949	3.89294	4.0146	4.13625	1.45985	1.3382	1.21655	0.851582	0.973236	0.851582	0.973236	0.729927	0.121655
Occidentis ayresii Haplotype 32	4.86618	2.55474	2.79805	2.31144	2.18978	2.06813	2.31144	2.18978	2.06813	2.06813	2.18978	3.77129	3.89294	5.23114	4.0146	4.13625	4.25791	1.58151	1.45985	1.3382	0.729927	1.09489	0.973236	1.09489	0.851582	0.243309	0.121655
Occidentis ayresii Haplotype 62	5.10949	2.79805	3.04136	2.79805	2.6764	2.79805	2.79805	2.6764	2.55474	2.79805	2.91971	4.25791	4.37956	5.71776	4.50122	4.62287	4.74453	1.82482	1.94647	1.82482	1.21655	1.58151	1.45985	1.58151	1.3382	0.729927	0.851582	0.973236
Occidentis ayresii Haplotype 57	5.10949	2.55474	2.79805	2.31144	2.18978	2.31144	2.31144	2.6764	2.55474	2.55474	2.6764	4.0146	4.13625	5.47445	4.25791	4.37956	4.50122	1.82482	1.70316	1.58151	1.21655	1.09489	0.973236	1.09489	1.09489	0.729927	0.608273	0.729927	0.729927
Occidentis ayresii Haplotype 65	5.10949	2.79805	3.04136	2.31144	2.18978	2.31144	2.31144	2.6764	2.55474	2.55474	2.6764	4.0146	4.13625	5.47445	4.25791	4.37956	4.50122	1.82482	1.70316	1.58151	1.21655	1.3382	1.21655	1.3382	1.09489	0.729927	0.608273	0.729927	0.729927	0.243309
Occidentis ayresii Haplotype 53	5.10949	2.79805	3.04136	2.31144	2.18978	2.31144	2.31144	2.6764	2.55474	2.55474	2.6764	4.0146	4.13625	5.47445	4.25791	4.37956	4.50122	1.82482	1.70316	1.58151	1.21655	1.3382	1.21655	1.3382	1.09489	0.729927	0.608273	0.729927	0.729927	0.243309	0.243309
Occidentis ayresii Haplotype 52	4.98783	2.6764	2.91971	2.18978	2.06813	2.18978	2.18978	2.55474	2.43309	2.43309	2.55474	3.89294	4.0146	5.3528	4.13625	4.25791	4.37956	1.70316	1.58151	1.45985	1.09489	1.21655	1.09489	1.21655	0.973236	0.608273	0.486618	0.608273	0.608273	0.121655	0.121655	0.121655
Occidentis ayresii Haplotype 54	4.98783	2.79805	3.04136	2.06813	2.18978	2.31144	2.31144	2.6764	2.55474	2.55474	2.6764	4.0146	4.13625	5.47445	4.25791	4.37956	4.50122	1.82482	1.70316	1.58151	1.21655	1.3382	1.21655	1.3382	1.09489	0.729927	0.608273	0.729927	0.729927	0.243309	0.243309	0.243309	0.121655
Occidentis ayresii Haplotype 64	4.86618	2.55474	3.04136	2.31144	2.18978	2.31144	2.31144	2.6764	2.55474	2.55474	2.6764	4.0146	4.13625	5.23114	4.25791	4.37956	4.50122	1.82482	1.70316	1.58151	1.21655	1.3382	1.21655	1.3382	1.09489	0.729927	0.608273	0.729927	0.729927	0.243309	0.243309	0.243309	0.121655	0.243309
Occidentis ayresii Haplotype 56	5.10949	2.79805	3.04136	2.31144	2.18978	2.31144	2.31144	2.6764	2.55474	2.55474	2.6764	4.0146	4.13625	5.47445	4.25791	4.37956	4.50122	1.82482	1.70316	1.58151	1.21655	1.3382	1.21655	1.3382	0.851582	0.729927	0.608273	0.729927	0.729927	0.243309	0.243309	0.243309	0.121655	0.243309	0.243309
Occidentis ayresii Haplotype 55	4.86618	2.79805	3.04136	2.31144	2.18978	2.31144	2.31144	2.6764	2.55474	2.55474	2.6764	4.0146	4.13625	5.47445	4.25791	4.37956	4.50122	1.82482	1.70316	1.58151	1.21655	1.3382	1.21655	1.3382	1.09489	0.729927	0.608273	0.729927	0.729927	0.243309	0.243309	0.243309	0.121655	0.243309	0.243309	0.243309
Occidentis ayresii Haplotype 58	5.3528	3.04136	3.28467	2.55474	2.43309	2.55474	2.55474	2.91971	2.79805	2.79805	2.91971	4.25791	4.37956	5.71776	4.50122	4.62287	4.74453	2.06813	1.94647	1.82482	1.45985	1.58151	1.45985	1.58151	1.3382	0.973236	0.851582	0.973236	0.973236	0.486618	0.486618	0.486618	0.364964	0.486618	0.486618	0.486618	0.486618
Occidentis ayresii Haplotype 60	5.3528	3.28467	3.52798	2.79805	2.6764	2.79805	2.79805	2.91971	2.79805	3.04136	3.16302	4.50122	4.62287	5.96107	4.74453	4.86618	4.98783	2.31144	2.18978	2.06813	1.70316	1.82482	1.70316	1.82482	1.58151	1.21655	1.09489	1.21655	1.21655	0.729927	0.729927	0.729927	0.608273	0.729927	0.729927	0.729927	0.729927	0.243309
Occidentis ayresii Haplotype 59	5.47445	3.16302	3.40633	2.6764	2.55474	2.6764	2.6764	2.79805	2.6764	2.91971	3.04136	4.37956	4.50122	5.83942	4.62287	4.74453	4.86618	2.18978	2.06813	1.94647	1.58151	1.70316	1.58151	1.70316	1.45985	1.09489	0.973236	1.09489	1.09489	0.608273	0.608273	0.608273	0.486618	0.608273	0.608273	0.608273	0.608273	0.121655	0.121655
Occidentis ayresii Haplotype 61	5.59611	3.28467	3.52798	2.79805	2.6764	2.79805	2.79805	2.91971	2.79805	3.04136	3.16302	4.50122	4.62287	5.96107	4.74453	4.86618	4.98783	2.31144	2.18978	2.06813	1.70316	1.82482	1.70316	1.82482	1.58151	1.21655	1.09489	1.21655	1.21655	0.729927	0.729927	0.729927	0.608273	0.729927	0.729927	0.729927	0.729927	0.243309	0.243309	0.121655
Occidentis ayresii Haplotype 67	4.50122	2.31144	2.31144	2.31144	2.18978	2.31144	2.31144	2.18978	2.06813	2.31144	2.43309	4.0146	4.13625	5.23114	4.25791	4.37956	4.50122	1.3382	1.45985	1.3382	0.729927	1.09489	0.973236	1.09489	1.09489	0.973236	1.09489	1.21655	1.45985	1.45985	1.45985	1.45985	1.3382	1.45985	1.45985	1.45985	1.45985	1.70316	1.94647	1.82482	1.94647
Occidentis ayresii Haplotype 18	4.50122	2.31144	2.55474	2.31144	2.18978	2.31144	2.31144	2.18978	2.06813	2.31144	2.43309	4.0146	4.13625	5.47445	4.25791	4.37956	4.50122	1.3382	1.45985	1.3382	0.729927	1.09489	0.973236	1.09489	1.09489	0.973236	1.09489	1.21655	1.45985	1.45985	1.45985	1.45985	1.3382	1.45985	1.45985	1.45985	1.45985	1.70316	1.94647	1.82482	1.94647	0.486618
Occidentis ayresii Haplotype 45	4.74453	3.04136	3.28467	2.55474	2.43309	2.55474	2.55474	2.6764	2.55474	2.55474	2.6764	3.77129	3.89294	4.98783	3.77129	3.89294	4.0146	2.06813	1.94647	1.82482	1.45985	1.58151	1.45985	1.58151	1.58151	1.45985	1.3382	1.45985	1.94647	1.70316	1.70316	1.70316	1.58151	1.70316	1.70316	1.70316	1.70316	1.94647	2.18978	2.06813	2.18978	1.45985	1.21655
Occidentis ayresii Haplotype 3	4.62287	2.91971	3.16302	2.43309	2.31144	2.43309	2.43309	2.55474	2.43309	2.43309	2.55474	3.89294	4.0146	5.10949	3.89294	4.0146	4.13625	1.94647	1.82482	1.70316	1.3382	1.45985	1.3382	1.45985	1.45985	1.3382	1.21655	1.3382	1.82482	1.58151	1.58151	1.58151	1.45985	1.58151	1.58151	1.58151	1.58151	1.82482	2.06813	1.94647	2.06813	1.3382	1.09489	0.121655
Occidentis ayresii Haplotype 46	4.74453	3.04136	3.28467	2.55474	2.43309	2.55474	2.55474	2.6764	2.55474	2.55474	2.6764	4.0146	4.13625	5.23114	4.0146	4.13625	4.25791	2.06813	1.94647	1.82482	1.45985	1.58151	1.45985	1.58151	1.58151	1.45985	1.3382	1.45985	1.94647	1.70316	1.70316	1.70316	1.58151	1.70316	1.70316	1.70316	1.70316	1.94647	2.18978	2.06813	2.18978	1.45985	1.21655	0.243309	0.121655
Occidentis ayresii Haplotype 2	4.74453	3.04136	3.28467	2.55474	2.43309	2.55474	2.55474	2.6764	2.55474	2.55474	2.6764	4.0146	4.13625	5.23114	4.0146	4.13625	4.25791	2.06813	1.94647	1.82482	1.45985	1.58151	1.45985	1.58151	1.58151	1.45985	1.3382	1.45985	1.94647	1.70316	1.70316	1.70316	1.58151	1.70316	1.70316	1.70316	1.70316	1.94647	2.18978	2.06813	2.18978	1.45985	1.21655	0.243309	0.121655	0.243309
Occidentis ayresii Haplotype 4	4.86618	3.16302	3.40633	2.6764	2.55474	2.6764	2.6764	2.79805	2.6764	2.6764	2.79805	4.13625	4.25791	5.3528	4.13625	4.25791	4.37956	2.18978	2.06813	1.94647	1.58151	1.70316	1.58151	1.70316	1.70316	1.58151	1.45985	1.58151	2.06813	1.82482	1.82482	1.82482	1.70316	1.82482	1.82482	1.82482	1.82482	2.06813	2.31144	2.18978	2.31144	1.58151	1.3382	0.364964	0.243309	0.364964	0.121655
Occidentis ayresii Haplotype 17	4.25791	2.31144	2.55474	2.31144	2.18978	2.31144	2.31144	2.18978	2.06813	2.31144	2.43309	3.77129	3.89294	5.23114	4.0146	4.13625	4.25791	1.3382	1.45985	1.3382	0.729927	1.09489	0.973236	1.09489	1.09489	0.973236	1.09489	1.21655	1.45985	1.45985	1.45985	1.45985	1.3382	1.45985	1.45985	1.45985	1.45985	1.70316	1.94647	1.82482	1.94647	0.486618	0.243309	1.21655	1.09489	1.21655	1.21655	1.3382
Occidentis ayresii Haplotype 15	4.37956	2.18978	2.43309	2.18978	2.06813	2.18978	2.18978	2.06813	1.94647	2.18978	2.31144	3.89294	4.0146	5.3528	4.13625	4.25791	4.37956	1.21655	1.3382	1.21655	0.608273	0.973236	0.851582	0.973236	0.973236	0.851582	0.973236	1.09489	1.3382	1.3382	1.3382	1.3382	1.21655	1.3382	1.3382	1.3382	1.3382	1.58151	1.82482	1.70316	1.82482	0.364964	0.121655	1.3382	1.21655	1.3382	1.3382	1.45985	0.121655
Occidentis ayresii Haplotype 19	4.50122	2.06813	2.31144	2.31144	2.18978	2.31144	2.31144	2.18978	2.06813	2.31144	2.43309	4.0146	4.13625	5.47445	4.25791	4.37956	4.50122	1.3382	1.45985	1.3382	0.729927	0.851582	0.729927	0.851582	1.09489	0.973236	1.09489	1.21655	1.45985	1.21655	1.45985	1.45985	1.3382	1.45985	1.45985	1.45985	1.45985	1.70316	1.94647	1.82482	1.94647	0.486618	0.243309	1.45985	1.3382	1.45985	1.45985	1.58151	0.243309
Occidentis ayresii Haplotype 40	4.37956	2.55474	2.79805	2.06813	2.18978	2.31144	2.31144	2.43309	2.31144	2.31144	2.43309	4.0146	4.13625	5.47445	4.25791	4.37956	4.50122	1.70316	1.58151	1.45985	0.851582	1.21655	1.09489	1.21655	1.21655	1.3382	1.21655	1.3382	1.82482	1.58151	1.58151	1.58151	1.45985	1.3382	1.58151	1.58151	1.3382	1.82482	2.06813	1.94647	2.06813	0.851582	0.608273	1.58151	1.45985	1.58151	1.58151	1.70316	0.608273
Occidentis ayresii Haplotype 26	4.62287	2.79805	3.04136	2.31144	2.43309	2.55474	2.55474	2.6764	2.55474	2.55474	2.6764	4.25791	4.37956	5.71776	4.50122	4.62287	4.74453	1.82482	1.70316	1.58151	1.21655	1.3382	1.21655	1.3382	1.3382	1.45985	1.3382	1.45985	1.94647	1.70316	1.70316	1.70316	1.58151	1.45985	1.70316	1.70316	1.70316	1.94647	2.18978	2.06813	2.18978	0.973236	0.729927	1.45985	1.3382	1.45985	1.45985	1.58151	0.729927
Occidentis ayresii Haplotype 35	4.62287	2.43309	2.6764	2.18978	2.06813	2.18978	2.18978	2.31144	2.18978	2.18978	2.31144	3.89294	4.0146	5.3528	4.13625	4.25791	4.37956	1.45985	1.3382	1.21655	0.851582	0.973236	0.851582	0.973236	0.973236	1.09489	0.973236	1.09489	1.58151	1.3382	1.3382	1.3382	1.21655	1.3382	1.3382	1.3382	1.3382	1.58151	1.82482	1.70316	1.82482	0.608273	0.364964	1.3382	1.21655	1.3382	1.3382	1.45985	0.364964
Occidentis ayresii Haplotype 51	4.98783	2.79805	3.04136	2.55474	2.43309	2.55474	2.55474	2.6764	2.55474	2.55474	2.6764	4.25791	4.37956	5.47445	4.50122	4.62287	4.74453	1.82482	1.70316	1.58151	1.21655	1.3382	1.21655	1.3382	1.3382	1.45985	1.3382	1.45985	1.94647	1.70316	1.70316	1.70316	1.58151	1.70316	1.70316	1.70316	1.70316	1.94647	2.18978	2.06813	2.18978	0.973236	0.729927	1.45985	1.3382	1.45985	1.45985	1.58151	0.729927
Occidentis ayresii Haplotype 11	4.86618	2.6764	2.91971	2.43309	2.31144	2.43309	2.43309	2.55474	2.43309	2.43309	2.55474	4.13625	4.25791	5.3528	4.37956	4.37956	4.50122	1.70316	1.58151	1.45985	1.09489	1.21655	1.09489	1.21655	1.21655	1.3382	1.21655	1.3382	1.82482	1.58151	1.58151	1.58151	1.45985	1.58151	1.58151	1.58151	1.58151	1.82482	2.06813	1.94647	2.06813	0.851582	0.608273	1.58151	1.45985	1.58151	1.58151	1.70316	0.608273
Occidentis ayresii Haplotype 6	4.86618	2.6764	2.91971	2.43309	2.31144	2.43309	2.43309	2.55474	2.43309	2.43309	2.55474	4.13625	4.25791	5.3528	4.37956	4.50122	4.62287	1.70316	1.58151	1.45985	1.09489	1.21655	1.09489	1.21655	1.21655	1.3382	1.21655	1.3382	1.82482	1.58151	1.58151	1.58151	1.45985	1.58151	1.58151	1.58151	1.58151	1.82482	2.06813	1.94647	2.06813	0.851582	0.608273	1.58151	1.45985	1.58151	1.58151	1.70316	0.608273
Occidentis ayresii Haplotype 10	4.74453	2.55474	2.79805	2.31144	2.18978	2.31144	2.31144	2.43309	2.31144	2.31144	2.43309	4.0146	4.13625	5.23114	4.25791	4.37956	4.50122	1.58151	1.45985	1.3382	0.973236	1.09489	0.973236	1.09489	1.09489	1.21655	1.09489	1.21655	1.70316	1.45985	1.45985	1.45985	1.3382	1.45985	1.45985	1.45985	1.45985	1.70316	1.94647	1.82482	1.94647	0.729927	0.486618	1.45985	1.3382	1.45985	1.45985	1.58151	0.486618
Occidentis ayresii Haplotype 16	4.86618	2.6764	2.91971	2.43309	2.31144	2.43309	2.43309	2.31144	2.18978	2.43309	2.55474	4.13625	4.25791	5.3528	4.37956	4.50122	4.62287	1.70316	1.58151	1.45985	1.09489	1.21655	1.09489	1.21655	1.21655	1.3382	1.21655	1.3382	1.82482	1.58151	1.58151	1.58151	1.45985	1.58151	1.58151	1.58151	1.58151	1.82482	1.82482	1.70316	1.82482	0.851582	0.608273	1.58151	1.45985	1.58151	1.58151	1.70316	0.608273
Occidentis ayresii Haplotype 30	4.86618	2.6764	2.91971	2.43309	2.31144	2.43309	2.43309	2.55474	2.43309	2.43309	2.55474	4.13625	4.25791	5.3528	4.37956	4.50122	4.62287	1.70316	1.58151	1.45985	1.09489	1.21655	1.09489	1.21655	1.21655	1.3382	1.21655	1.3382	1.82482	1.58151	1.58151	1.58151	1.45985	1.58151	1.58151	1.58151	1.58151	1.82482	2.06813	1.94647	2.06813	0.851582	0.608273	1.58151	1.45985	1.58151	1.58151	1.70316	0.608273
Occidentis ayresii Haplotype 41	5.10949	2.6764	2.91971	2.6764	2.55474	2.6764	2.6764	2.79805	2.6764	2.6764	2.79805	4.37956	4.50122	5.59611	4.62287	4.74453	4.86618	1.94647	1.82482	1.70316	1.3382	1.21655	1.09489	1.21655	1.45985	1.58151	1.45985	1.58151	2.06813	1.58151	1.82482	1.82482	1.70316	1.82482	1.82482	1.82482	1.82482	2.06813	2.31144	2.18978	2.31144	1.09489	0.851582	1.82482	1.70316	1.82482	1.82482	1.94647	0.851582
Occidentis ayresii Haplotype 12	4.86618	2.6764	2.91971	2.43309	2.31144	2.43309	2.43309	2.55474	2.43309	2.43309	2.55474	4.13625	4.25791	5.3528	4.37956	4.50122	4.62287	1.70316	1.58151	1.45985	1.09489	1.21655	1.09489	1.21655	1.21655	1.3382	1.21655	1.3382	1.82482	1.58151	1.58151	1.58151	1.45985	1.58151	1.58151	1.58151	1.58151	1.82482	2.06813	1.94647	2.06813	0.851582	0.608273	1.58151	1.45985	1.58151	1.58151	1.70316	0.608273
Occidentis ayresii Haplotype 14	4.86618	2.6764	2.91971	2.43309	2.31144	2.18978	2.43309	2.55474	2.43309	2.43309	2.55474	4.13625	4.25791	5.3528	4.37956	4.50122	4.62287	1.70316	1.58151	1.45985	1.09489	1.21655	1.09489	1.21655	1.21655	1.09489	0.973236	1.09489	1.82482	1.58151	1.58151	1.58151	1.45985	1.58151	1.58151	1.58151	1.58151	1.82482	2.06813	1.94647	2.06813	0.851582	0.608273	1.58151	1.45985	1.58151	1.58151	1.70316	0.608273
Occidentis ayresii Haplotype 13	4.74453	2.6764	2.91971	2.43309	2.31144	2.43309	2.43309	2.55474	2.43309	2.43309	2.55474	4.13625	4.25791	5.3528	4.37956	4.50122	4.62287	1.70316	1.58151	1.45985	1.09489	1.21655	1.09489	1.21655	1.21655	1.3382	1.21655	1.3382	1.82482	1.58151	1.58151	1.58151	1.45985	1.58151	1.58151	1.58151	1.58151	1.82482	2.06813	1.94647	2.06813	0.851582	0.608273	1.58151	1.45985	1.58151	1.58151	1.70316	0.608273
Occidentis ayresii Haplotype 43	5.10949	2.91971	3.16302	2.6764	2.55474	2.6764	2.6764	2.79805	2.6764	2.6764	2.79805	4.37956	4.50122	5.59611	4.62287	4.50122	4.62287	1.94647	1.82482	1.70316	1.3382	1.45985	1.3382	1.45985	1.45985	1.58151	1.45985	1.58151	1.82482	1.82482	1.82482	1.82482	1.70316	1.82482	1.82482	1.82482	1.82482	2.06813	2.31144	2.18978	2.31144	1.09489	0.851582	1.82482	1.70316	1.82482	1.82482	1.94647	0.851582
Occidentis ayresii Haplotype 44	5.23114	3.04136	3.04136	2.79805	2.6764	2.79805	2.79805	2.91971	2.79805	2.79805	2.91971	4.50122	4.62287	5.71776	4.74453	4.62287	4.74453	2.06813	1.94647	1.82482	1.45985	1.58151	1.45985	1.58151	1.58151	1.70316	1.58151	1.70316	1.94647	1.94647	1.94647	1.94647	1.82482	1.94647	1.94647	1.94647	1.94647	2.18978	2.43309	2.31144	2.43309	1.21655	0.973236	1.94647	1.82482	1.94647	1.94647	2.06813	0.973236
[truncated: 17 more columns]
